# Supplementary material for: RNAi Screen Indicates Widespread Biological Function for Human Natural Antisense Transcripts
Source: PLoS One. 2010 Oct 4;5(10):e13177. doi: 10.1371/journal.pone.0013177 (PMC2949395; doi:10.1371/journal.pone.0013177)
Supplement: Table S1 — Library siRNA sequences. Sequences for all siRNAs used in the RNAi screen are listed. (0.62 MB XLS) [file pone.0013177.s001.xls]

## Sheet: library siRNAs
Accession	Target	Sense Strand	Guide Strand	startPos	stopPos	siSearch score	Reynolds score	Ui-tei classification	SiSearch classifier	energyDifference	startEnergy	middleEnergy	endEnergy	GC content	Hairpin energy
AA005024	GCAACUCUCCUCCAACUGU	GCAACUCUCCUCCAACUGUtt	ACAGUUGGAGGAGAGUUGCtt	43	62	5	4	Ib	high	-1.2	-9.8	-13.1	-8.6	52.63	0
AA009975	AAAGGUUCCUAGCCAAUGU	AAAGGUUCCUAGCCAAUGUtt	ACAUUGGCUAGGAACCUUUtt	84	103	6	6	II	high	-0.9	-7.2	-11.6	-6.3	42.11	-2.7
AA009975	GGAUGGGCUUCAAAUACUU	GGAUGGGCUUCAAAUACUUtt	AAGUAUUUGAAGCCCAUCCtt	253	272	6	6	Ia	high	-3.6	-10.1	-11.7	-6.5	42.11	0
AA009975	UGGUGGUUACACUGCAAGA	UGGUGGUUACACUGCAAGAtt	UCUUGCAGUGUAACCACCAtt	466	485	5	5	II	moderate	-2.2	-10.3	-9.9	-8.1	47.37	-4.3
AA019366	CUCUAACUUCUAAACUACA	CUCUAACUUCUAAACUACAtt	UGUAGUUUAGAAGUUAGAGtt	22	41	6	5	Ia	high	-0.2	-8.5	-9.6	-8.3	31.58	0
AA019366	UCAUAGUUGCAGAGUUUCU	UCAUAGUUGCAGAGUUUCUtt	AGAAACUCUGCAACUAUGAtt	87	106	6	5	II	high	-1.2	-7.5	-11.7	-6.3	36.84	0
AA019366	UGAGAGUGAAAGGAAAUAA	UGAGAGUGAAAGGAAAUAAtt	UUAUUUCCUUUCACUCUCAtt	283	302	5	5	II	high	-4.8	-9.6	-9.7	-4.8	31.58	0
AA043058	AAGGGAAAGUGAAGAAGGA	AAGGGAAAGUGAAGAAGGAtt	UCCUUCUUCACUUUCCCUUtt	277	296	6	6	II	high	-0.3	-9.6	-10.5	-9.3	42.11	0
AA043058	ACAAACCAAAGCCCUAUUA	ACAAACCAAAGCCCUAUUAtt	UAAUAGGGCUUUGGUUUGUtt	364	383	6	6	II	high	-0.9	-6.1	-10.2	-5.2	36.84	-0.2
AA043058	UCCAGUGCUUCACUUAUGU	UCCAGUGCUUCACUUAUGUtt	ACAUAAGUGAAGCACUGGAtt	472	491	5	5	II	moderate	-3.8	-10.5	-11.4	-6.7	42.11	-1.8
AA131530	AGGCUUAACUCCCAGUAAA	AGGCUUAACUCCCAGUAAAtt	UUUACUGGGAGUUAAGCCUtt	97	116	6	6	II	moderate	-5	-10.9	-11.7	-5.9	42.11	-0.9
AA131530	GGAGGUUGCAGAAUGGAAA	GGAGGUUGCAGAAUGGAAAtt	UUUCCAUUCUGCAACCUCCtt	415	434	5	6	Ia	high	-4.2	-12.3	-12.9	-8.1	47.37	0
AA131530	UAGCAACUCUCUAAACUCA	UAGCAACUCUCUAAACUCAtt	UGAGUUUAGAGAGUUGCUAtt	298	317	6	6	II	high	-0.1	-9.5	-12.7	-9.4	36.84	0
AA187445	CGUCGCGGUUUGUCAAGGA	CGUCGCGGUUUGUCAAGGAtt	UCCUUGACAAACCGCGACGtt	197	216	5	5	Ib	high	-0.7	-10	-10	-9.3	57.89	0
AA187445	UGAGGCUAUGAGAAGUUUA	UGAGGCUAUGAGAAGUUUAtt	UAAACUUCUCAUAGCCUCAtt	340	359	5	6	II	high	-4.6	-10.5	-10.1	-5.9	36.84	-1.4
AA187445	UUCCGGAACUAGAUAUGAA	UUCCGGAACUAGAUAUGAAtt	UUCAUAUCUAGUUCCGGAAtt	108	127	6	6	II	moderate	-2.5	-9.6	-9.7	-7.1	36.84	0
AA211156	ACAGGGACUUACUUCAUCU	ACAGGGACUUACUUCAUCUtt	AGAUGAAGUAAGUCCCUGUtt	68	87	6	6	II	high	-2	-9.7	-9.9	-7.7	42.11	0
AA258335	AUCACCAUUCUCUCCUUGU	AUCACCAUUCUCUCCUUGUtt	ACAAGGAGAGAAUGGUGAUtt	306	325	7	4	II	high	-0.5	-7.8	-10.1	-7.3	42.11	0
AA258335	UCAUCACCUUGACAGGAAA	UCAUCACCUUGACAGGAAAtt	UUUCCUGUCAAGGUGAUGAtt	179	198	6	7	II	high	-0.5	-8.6	-11.3	-8.1	42.11	-3.4
AA258335	UUGCUCACUGGAGAAUACA	UUGCUCACUGGAGAAUACAtt	UGUAUUCUCCAGUGAGCAAtt	46	65	5	4	II	moderate	-1.8	-9.1	-12.9	-7.3	42.11	-1.8
AA262100	AGCAUGUGGUUAAUUUACU	AGCAUGUGGUUAAUUUACUtt	AGUAAAUUAACCACAUGCUtt	4	23	5	5	II	moderate	-2.2	-8.7	-10.6	-6.5	31.58	-0.4
AA262100	GCUUACAGUGGGCAGAUGA	GCUUACAGUGGGCAGAUGAtt	UCAUCUGCCCACUGUAAGCtt	262	281	5	4	Ib	high	-0.3	-8.9	-13.4	-8.6	52.63	-2.6
AA262100	UACUUACAGUGGCUUUCAA	UACUUACAGUGGCUUUCAAtt	UUGAAAGCCACUGUAAGUAtt	37	56	7	6	II	high	-0.2	-7.1	-12.2	-6.9	36.84	0
AA286944	GCCCGACCAAGUACAACAA	GCCCGACCAAGUACAACAAtt	UUGUUGUACUUGGUCGGGCtt	152	171	5	4	Ia	moderate	-6.9	-13.6	-12.2	-6.7	52.63	0
AA331511	UUCUCAGGAGGUUUAUGAU	UUCUCAGGAGGUUUAUGAUtt	AUCAUAAACCUCCUGAGAAtt	191	210	5	4	II	moderate	-1.7	-8.4	-13.3	-6.7	36.84	0
AA393374	AGAGCCUCAGAAGUACAAU	AGAGCCUCAGAAGUACAAUtt	AUUGUACUUCUGAGGCUCUtt	87	106	6	4	II	high	-3.7	-10	-10.7	-6.3	42.11	0
AA394287	GAUUACAUGUCGAAAUGAU	GAUUACAUGUCGAAAUGAUtt	AUCAUUUCGACAUGUAAUCtt	543	562	5	5	Ia	high	-0.2	-6.9	-11.3	-6.7	31.58	-0.8
AA405140	CUCUCCUUUCCUCUGCUUU	CUCUCCUUUCCUCUGCUUUtt	AAAGCAGAGGAAAGGAGAGtt	26	45	6	4	Ib	moderate	-2.3	-9.6	-9.6	-7.3	47.37	0
AA426524	UCUCAAUUUCAUCGUGUAA	UCUCAAUUUCAUCGUGUAAtt	UUACACGAUGAAAUUGAGAtt	461	480	5	5	II	moderate	-2.5	-9.6	-7.4	-7.1	31.58	0
AA426598	CAAGGCCAGUCCAAGAAGU	CAAGGCCAGUCCAAGAAGUtt	ACUUCUUGGACUGGCCUUGtt	8	27	5	5	Ia	high	-1.4	-9	-13.8	-7.6	52.63	-0.3
AA426598	GAACCUUUAUCCAAACUGU	GAACCUUUAUCCAAACUGUtt	ACAGUUUGGAUAAAGGUUCtt	240	259	6	6	Ia	high	-1.4	-10	-10.7	-8.6	36.84	-0.4
AA426598	UGCACUGUCCUAUCACAGU	UGCACUGUCCUAUCACAGUtt	ACUGUGAUAGGACAGUGCAtt	160	179	5	4	II	moderate	-1.8	-10.4	-11.9	-8.6	47.37	-7.3
AA441812	UUAGGCCACUGGACAUCAA	UUAGGCCACUGGACAUCAAtt	UUGAUGUCCAGUGGCCUAAtt	226	245	6	7	II	high	-1.1	-8.2	-12.9	-7.1	47.37	-0.7
AA442575	GGAAGCCAGUUACCAUGUU	GGAAGCCAGUUACCAUGUUtt	AACAUGGUAACUGGCUUCCtt	152	171	6	6	Ib	high	-3.6	-9.9	-9.1	-6.3	47.37	-0.4
AA442575	UGAAGAAGGACUGAGGUUU	UGAAGAAGGACUGAGGUUUtt	AAACCUCAGUCCUUCUUCAtt	193	212	6	4	II	high	-0.8	-8.1	-12.1	-7.3	42.11	-1.6
AA442575	UGAGAAAGCCUUCCAGAAG	UGAGAAAGCCUUCCAGAAGtt	CUUCUGGAAGGCUUUCUCAtt	233	252	6	4	III	low	-1.5	-9.6	-11.8	-8.1	47.37	-0.1
AA526937	AUAGGCACCAGAUUUAAGU	AUAGGCACCAGAUUUAAGUtt	ACUUAAAUCUGGUGCCUAUtt	382	401	6	5	II	high	-1.3	-7.8	-12.7	-6.5	36.84	0
AA526937	CUUUGUGAAGACUGGUUUA	CUUUGUGAAGACUGGUUUAtt	UAAACCAGUCUUCACAAAGtt	437	456	6	5	Ia	high	-0.7	-6.6	-11.2	-5.9	36.84	0
AA526937	GCAUCUCAGGUAAAGUAUA	GCAUCUCAGGUAAAGUAUAtt	UAUACUUUACCUGAGAUGCtt	262	281	6	6	Ia	high	-3.7	-10.2	-11.8	-6.5	36.84	-0.2
AA825341	ACCAAGCAAUGACUGACAU	ACCAAGCAAUGACUGACAUtt	AUGUCAGUCAUUGCUUGGUtt	107	126	7	5	II	high	-0.7	-8.5	-9.1	-7.8	42.11	0
AA825341	CCAGUCAGAUAUUAUGCUA	CCAGUCAGAUAUUAUGCUAtt	UAGCAUAAUAUCUGACUGGtt	231	250	6	7	Ia	high	-0.8	-10.3	-8	-9.5	36.84	0
AA825341	UCAGGUUCCACAGGUUUAA	UCAGGUUCCACAGGUUUAAtt	UUAAACCUGUGGAACCUGAtt	374	393	6	5	II	high	-5.9	-10.5	-12.9	-4.6	42.11	0
AA836419	AGAGGCCUGAAUGGAGAUU	AGAGGCCUGAAUGGAGAUUtt	AAUCUCCAUUCAGGCCUCUtt	272	291	5	4	II	high	-3.4	-9.9	-8.6	-6.5	47.37	-1
AA889134	GACCUUGGAUUGUGACUCU	GACCUUGGAUUGUGACUCUtt	AGAGUCACAAUCCAAGGUCtt	227	246	5	5	Ib	moderate	-2.4	-11.2	-10.4	-8.8	47.37	0
AB096248	GAACUGCAGGAAUGGUGUA	GAACUGCAGGAAUGGUGUAtt	UACACCAUUCCUGCAGUUCtt	4963	4982	7	6	Ib	high	-0.4	-8.8	-11.4	-8.4	47.37	-0.1
AB096248	GUAAGUUGGAGUCAUUGUA	GUAAGUUGGAGUCAUUGUAtt	UACAAUGACUCCAACUUACtt	6958	6977	7	6	Ia	high	-0.6	-7.7	-12.1	-7.1	36.84	0
AB096248	UGAGUUCAGUAGCUUUGGU	UGAGUUCAGUAGCUUUGGUtt	ACCAAAGCUACUGAACUCAtt	8760	8779	7	6	II	high	-0.9	-9.4	-10.2	-8.5	42.11	-0.9
AB096251	UGUUCUUUCGCAAGGAAUA	UGUUCUUUCGCAAGGAAUAtt	UAUUCCUUGCGAAAGAACAtt	2707	2726	5	5	II	moderate	-1.9	-8.2	-12	-6.3	36.84	-4.4
AF015188	CGAGGUGCGGAUUGUCAGU	CGAGGUGCGGAUUGUCAGUtt	ACUGACAAUCCGCACCUCGtt	1058	1077	5	4	Ib	high	-2	-10.8	-12.6	-8.8	57.89	0
AF054996	ACGUGGAAGCGGCACUCAA	ACGUGGAAGCGGCACUCAAtt	UUGAGUGCCGCUUCCACGUtt	504	523	5	4	II	high	-0.8	-8.9	-12.5	-8.1	57.89	-2.9
AF054996	UAUCCAGUCUAUCGGUUAU	UAUCCAGUCUAUCGGUUAUtt	AUAACCGAUAGACUGGAUAtt	301	320	5	5	II	moderate	-3.2	-8.7	-9.1	-5.5	36.84	-1.4
AF054996	UUCCAGCCGCUAAUUAUGA	UUCCAGCCGCUAAUUAUGAtt	UCAUAAUUAGCGGCUGGAAtt	157	176	5	5	II	moderate	-1.8	-9.3	-13.3	-7.5	42.11	0
AF070604	CCCAUUGACACCUUUGUUU	CCCAUUGACACCUUUGUUUtt	AAACAAAGGUGUCAAUGGGtt	1595	1614	5	4	Ia	moderate	-4.3	-10.4	-13.4	-6.1	42.11	0
AF070642	GAUGCCAUCUGGGCCUAAA	GAUGCCAUCUGGGCCUAAAtt	UUUAGGCCCAGAUGGCAUCtt	425	444	5	4	Ib	moderate	-4.4	-10.2	-12.3	-5.8	52.63	-6.9
AF070642	UAACCAGAUGCAACGUGAA	UAACCAGAUGCAACGUGAAtt	UUCACGUUGCAUCUGGUUAtt	773	792	7	6	II	high	-0.1	-8.3	-11.9	-8.2	42.11	0
AF070642	UACUGGUGGACGACUCUUU	UACUGGUGGACGACUCUUUtt	AAAGAGUCGUCCACCAGUAtt	509	528	5	4	II	moderate	-2	-8.3	-13.5	-6.3	47.37	0
AF086182	CGAGGAGAGGAAGGUAGAA	CGAGGAGAGGAAGGUAGAAtt	UUCUACCUUCCUCUCCUCGtt	44	63	6	4	Ib	high	-3.5	-10.8	-11.9	-7.3	52.63	0
AF131741	CUGUAUGAUGGCAUGAAUA	CUGUAUGAUGGCAUGAAUAtt	UAUUCAUGCCAUCAUACAGtt	1436	1455	5	5	Ia	moderate	-2	-8.3	-14	-6.3	36.84	-0.4
AF131741	GGAAGAGUUAUGCCUUAAA	GGAAGAGUUAUGCCUUAAAtt	UUUAAGGCAUAACUCUUCCtt	1371	1390	6	6	Ia	high	-5.3	-9.9	-8	-4.6	36.84	0
AF131741	UUGAGAAAGACCUAGAUUU	UUGAGAAAGACCUAGAUUUtt	AAAUCUAGGUCUUUCUCAAtt	1347	1366	5	4	II	moderate	-2.8	-8.1	-12.1	-5.3	31.58	0
AF143875	CAGAAGAACAGGAUUACAU	CAGAAGAACAGGAUUACAUtt	AUGUAAUCCUGUUCUUCUGtt	13	32	6	4	Ia	moderate	-1.4	-8.1	-11.7	-6.7	36.84	0
AF143875	UCAGACAUAUCUUAAGUGU	UCAGACAUAUCUUAAGUGUtt	ACACUUAAGAUAUGUCUGAtt	85	104	5	6	II	high	-1	-9.6	-8	-8.6	31.58	-2
AF143875	UCAGGGACUAGUUAGAAUU	UCAGGGACUAGUUAGAAUUtt	AAUUCUAACUAGUCCCUGAtt	156	175	6	5	II	high	-5.2	-10.5	-9.9	-5.3	36.84	0
AF147311	AGCAGGCAGAUACCGUUAA	AGCAGGCAGAUACCGUUAAtt	UUAACGGUAUCUGCCUGCUtt	282	301	5	5	II	moderate	-3.8	-9.7	-9.5	-5.9	47.37	-3.1
AF147311	AUGGAAAUACAGUGGGAAA	AUGGAAAUACAGUGGGAAAtt	UUUCCCACUGUAUUUCCAUtt	373	392	7	5	II	high	-0.8	-8.9	-9.4	-8.1	36.84	0
AF147311	CAACUGGAGGGAGAUCUUA	CAACUGGAGGGAGAUCUUAtt	UAAGAUCUCCCUCCAGUUGtt	118	137	6	5	Ia	high	-0.6	-7.9	-14.3	-7.3	47.37	-0.8
AF290475	GUACUGCCUUCUAACUUGA	GUACUGCCUUCUAACUUGAtt	UCAAGUUAGAAGGCAGUACtt	1468	1487	7	7	Ia	high	-0.9	-9	-12.4	-8.1	42.11	0
AF339775	CUUGCCUACUCAUUCCAAA	CUUGCCUACUCAUUCCAAAtt	UUUGGAAUGAGUAGGCAAGtt	469	488	6	6	Ia	moderate	-1.3	-9.1	-10.7	-7.8	42.11	0
AF339775	UGUCUUUGCCUAUGGUAGA	UGUCUUUGCCUAUGGUAGAtt	UCUACCAUAGGCAAAGACAtt	156	175	6	5	II	high	-0.8	-9.4	-12.8	-8.6	42.11	-3.2
AF339775	UUGAGAAAUCUCUGCCAUU	UUGAGAAAUCUCUGCCAUUtt	AAUGGCAGAGAUUUCUCAAtt	363	382	6	4	II	high	-0.7	-8.1	-10.1	-7.4	36.84	-5.1
AI018197	UGUAUCCUGUCUCCAUCAU	UGUAUCCUGUCUCCAUCAUtt	AUGAUGGAGACAGGAUACAtt	94	113	6	5	II	high	-0.6	-7.3	-10.9	-6.7	42.11	-2.5
AI026698	ACAGAGUGAACAGCAAUUU	ACAGAGUGAACAGCAAUUUtt	AAAUUGCUGUUCACUCUGUtt	148	167	6	4	II	high	-5	-8.8	-10.5	-3.8	36.84	0
AI026698	CUCCAUGUUAGGAUGACUU	CUCCAUGUUAGGAUGACUUtt	AAGUCAUCCUAACAUGGAGtt	366	385	5	4	Ia	moderate	-2.9	-10.5	-10.9	-7.6	42.11	-4.9
AI026698	GCUAUACUGUCAUCUCGUA	GCUAUACUGUCAUCUCGUAtt	UACGAGAUGACAGUAUAGCtt	314	333	7	6	Ib	high	-0.2	-9.1	-11.5	-8.9	42.11	0
AI081835	GUCUGGUUAUCUUGCUUCA	GUCUGGUUAUCUUGCUUCAtt	UGAAGCAAGAUAACCAGACtt	43	62	6	6	Ib	moderate	-1.9	-10	-7.8	-8.1	42.11	0
AI081835	GUUGGCGAUUUCCCUGUUU	GUUGGCGAUUUCCCUGUUUtt	AAACAGGGAAAUCGCCAACtt	100	119	5	5	Ib	moderate	-3.6	-9.7	-8.5	-6.1	47.37	-1.7
AI081835	UAGCAGUGCUGAUGGUAAU	UAGCAGUGCUGAUGGUAAUtt	AUUACCAUCAGCACUGCUAtt	81	100	5	5	II	moderate	-4	-9.5	-12.7	-5.5	42.11	-1.4
AI142075	ACUGGAAAGUAUCUGUGAU	ACUGGAAAGUAUCUGUGAUtt	AUCACAGAUACUUUCCAGUtt	423	442	5	5	II	moderate	-1.9	-9.7	-7.6	-7.8	36.84	-1.8
AI205792	GAUCCAGGAUUCCAAUAGC	GAUCCAGGAUUCCAAUAGCtt	GCUAUUGGAAUCCUGGAUCtt	311	330	5	4	II	high	-1.3	-10.4	-10.9	-9.1	47.37	0
AI208901	CUUGUGAUUUGCAACUCUU	CUUGUGAUUUGCAACUCUUtt	AAGAGUUGCAAAUCACAAGtt	260	279	7	5	Ia	high	-0.4	-7.9	-10.1	-7.5	36.84	-0.7
AI208901	GGUUCAAGGUAUAUCGUUA	GGUUCAAGGUAUAUCGUUAtt	UAACGAUAUACCUUGAACCtt	384	403	6	6	Ia	moderate	-2.6	-10	-11.6	-7.4	36.84	0
AI208901	UCAUCGAGAAGGUUGGUUU	UCAUCGAGAAGGUUGGUUUtt	AAACCAACCUUCUCGAUGAtt	198	217	6	5	II	high	-1.3	-8.6	-11.4	-7.3	42.11	-0.1
AI291485	CCCUUGGAUUCUUCUCCUU	CCCUUGGAUUCUUCUCCUUtt	AAGGAGAAGAAUCCAAGGGtt	363	382	5	5	Ib	moderate	-1.5	-10.2	-8.9	-8.7	47.37	-5.1
AI291485	GCCCUGUGGUCAUUGGAAA	GCCCUGUGGUCAUUGGAAAtt	UUUCCAAUGACCACAGGGCtt	263	282	5	5	Ia	moderate	-5.2	-13.3	-12.7	-8.1	52.63	-0.6
AI291485	UACAGCAACAAUUCUCAAA	UACAGCAACAAUUCUCAAAtt	UUUGAGAAUUGUUGCUGUAtt	453	472	5	5	II	moderate	-1.4	-8.3	-7.2	-6.9	31.58	0
AI344951	CCAAUGGACCUUCUUAAGA	CCAAUGGACCUUCUUAAGAtt	UCUUAAGAAGGUCCAUUGGtt	54	73	7	6	Ia	high	-0.7	-8	-10.9	-7.3	42.11	0
AI420884	ACAAGUGUGCGGCCAAUGA	ACAAGUGUGCGGCCAAUGAtt	UCAUUGGCCGCACACUUGUtt	4	23	6	5	II	high	-0.2	-7.3	-13.8	-7.1	52.63	0
AI457472	AAGUGGUUCACAAGCUAAA	AAGUGGUUCACAAGCUAAAtt	UUUAGCUUGUGAACCACUUtt	50	69	5	5	II	moderate	-1.5	-7.3	-10.5	-5.8	36.84	-1.3
AI457472	ACCUACCUUUAAUGUUGCU	ACCUACCUUUAAUGUUGCUtt	AGCAACAUUAAAGGUAGGUtt	245	264	7	5	II	high	-0.4	-8.9	-6.7	-8.5	36.84	0
AI457472	GCUUUCAUAAGGAGAAACA	GCUUUCAUAAGGAGAAACAtt	UGUUUCUCCUUAUGAAAGCtt	419	438	5	5	Ia	moderate	-1.8	-8.5	-9.8	-6.7	36.84	-1.3
AI492449	ACCAUUCUAUACAUCUUCA	ACCAUUCUAUACAUCUUCAtt	UGAAGAUGUAUAGAAUGGUtt	638	657	6	6	II	high	-0.6	-8.7	-9.7	-8.1	31.58	0
AI492449	AUGAGCCUGGAUCAGUUUA	AUGAGCCUGGAUCAGUUUAtt	UAAACUGAUCCAGGCUCAUtt	127	146	5	5	II	moderate	-1.8	-7.7	-11	-5.9	42.11	-1.8
AI492449	CCUUCUCAAUUCUGUGCAA	CCUUCUCAAUUCUGUGCAAtt	UUGCACAGAAUUGAGAAGGtt	497	516	6	6	Ib	high	-0.2	-9.3	-8.6	-9.1	42.11	0
AI567466	GCAUUAACUUCCAACAAGA	GCAUUAACUUCCAACAAGAtt	UCUUGUUGGAAGUUAAUGCtt	33	52	7	7	Ia	high	-0.6	-8.7	-12.6	-8.1	36.84	-0.6
AI567466	GGAUUCCGUCAAACAGAAA	GGAUUCCGUCAAACAGAAAtt	UUUCUGUUUGACGGAAUCCtt	250	269	5	6	Ia	high	-2	-8.9	-10.8	-6.9	42.11	-3.4
AI567466	UCUGAAGCAUUCACAGGAA	UCUGAAGCAUUCACAGGAAtt	UUCCUGUGAAUGCUUCAGAtt	107	126	5	6	II	high	-0.3	-9.6	-11.6	-9.3	42.11	-1.4
AI570582	GUACCUUUGGACUCCUACA	GUACCUUUGGACUCCUACAtt	UGUAGGAGUCCAAAGGUACtt	195	214	5	6	Ib	high	-1.9	-10.2	-12.1	-8.3	47.37	-1.7
AI570582	GUUAAGGUCACAUGGAUAA	GUUAAGGUCACAUGGAUAAtt	UUAUCCAUGUGACCUUAACtt	214	233	6	5	Ia	high	-0.2	-6.5	-11.6	-6.3	36.84	-0.2
AI570582	UCAGAUUCCCAUUAGUGAA	UCAGAUUCCCAUUAGUGAAtt	UUCACUAAUGGGAAUCUGAtt	306	325	6	6	II	high	-1.4	-9.6	-12.2	-8.2	36.84	-0.9
AI580817	AGAGAGCUUACAUAGUGUA	AGAGAGCUUACAUAGUGUAtt	UACACUAUGUAAGCUCUCUtt	107	126	7	6	II	high	-0.6	-9	-9.2	-8.4	36.84	-0.3
AI580817	GACUUGGAGUUAUCCACAA	GACUUGGAGUUAUCCACAAtt	UUGUGGAUAACUCCAAGUCtt	260	279	6	6	Ib	high	-0.9	-8.8	-9.5	-7.9	42.11	-6.5
AI580817	UUCCUGCCCUUUACUGAUA	UUCCUGCCCUUUACUGAUAtt	UAUCAGUAAAGGGCAGGAAtt	399	418	6	6	II	moderate	-1.8	-9.3	-12.1	-7.5	42.11	0
AI742769	ACUGUUACAUGGUACUGAA	ACUGUUACAUGGUACUGAAtt	UUCAGUACCAUGUAACAGUtt	412	431	7	6	II	high	-0.5	-8.6	-11.4	-8.1	36.84	0
AI742769	CUGCAACUCAUUUGCCUAA	CUGCAACUCAUUUGCCUAAtt	UUAGGCAAAUGAGUUGCAGtt	195	214	5	5	Ib	moderate	-2.1	-10.3	-8.6	-8.2	42.11	-4.6
AI742769	UGCCCUCUAGAAACCUUUA	UGCCCUCUAGAAACCUUUAtt	UAAAGGUUUCUAGAGGGCAtt	318	337	5	5	II	moderate	-6.9	-12.7	-9.6	-5.8	42.11	0
AI802084	UCAGGCUGGGAUCGUGUUU	UCAGGCUGGGAUCGUGUUUtt	AAACACGAUCCCAGCCUGAtt	400	419	6	4	II	high	-4.4	-10.5	-12.2	-6.1	52.63	0
AI807828	AGCCCUUGACAUUGAGUUU	AGCCCUUGACAUUGAGUUUtt	AAACUCAAUGUCAAGGGCUtt	362	381	5	4	II	moderate	-6	-12.1	-9.9	-6.1	42.11	-0.4
AI807828	CAAGCCUCCUAGUCAUUCU	CAAGCCUCCUAGUCAUUCUtt	AGAAUGACUAGGAGGCUUGtt	407	426	6	6	Ia	high	-2.6	-9.1	-11.8	-6.5	47.37	0
AI807828	UAGCUUCCUCAGAAAUUCA	UAGCUUCCUCAGAAAUUCAtt	UGAAUUUCUGAGGAAGCUAtt	482	501	5	5	II	moderate	-2.4	-9.5	-13.1	-7.1	36.84	-0.4
AI831895	ACAGAGGAGUAGACAAAGA	ACAGAGGAGUAGACAAAGAtt	UCUUUGUCUACUCCUCUGUtt	237	256	6	7	II	high	-1.9	-8.8	-11.2	-6.9	42.11	0
AI833003	CACACCUUUCAGUGACUUU	CACACCUUUCAGUGACUUUtt	AAAGUCACUGAAAGGUGUGtt	654	673	5	4	Ia	moderate	-3.1	-9.2	-9	-6.1	42.11	-5.8
AI833003	CAGUCCUUGCACUUCUCUU	CAGUCCUUGCACUUCUCUUtt	AAGAGAAGUGCAAGGACUGtt	425	444	6	4	Ia	moderate	-1.9	-9.4	-11.9	-7.5	47.37	-0.1
AI833003	CCGAGUUAAUGUUCUUGCU	CCGAGUUAAUGUUCUUGCUtt	AGCAAGAACAUUAACUCGGtt	186	205	5	5	Ib	moderate	-2.3	-10.8	-7.6	-8.5	42.11	-1.4
AI859398	CAGCACUGUUACUUUCUUA	CAGCACUGUUACUUUCUUAtt	UAAGAAAGUAACAGUGCUGtt	165	184	6	6	Ia	moderate	-3	-10.3	-9.9	-7.3	36.84	-0.8
AI859398	CUCUUGCUUUGCCUCAUUA	CUCUUGCUUUGCCUCAUUAtt	UAAUGAGGCAAAGCAAGAGtt	316	335	6	6	Ia	moderate	-2.1	-8.1	-10.2	-6	42.11	0
AI859398	UCACUGGUACUGUUUGGAA	UCACUGGUACUGUUUGGAAtt	UUCCAAACAGUACCAGUGAtt	422	441	6	6	II	high	-0.1	-9.4	-10.5	-9.3	42.11	-0.8
AI915980	GAGACCAGCCUUAGGAAGA	GAGACCAGCCUUAGGAAGAtt	UCUUCCUAAGGCUGGUCUCtt	164	183	5	4	Ib	moderate	-1.9	-10.3	-13.4	-8.4	52.63	-0.6
AI915980	GAUGAGAAGUUGACAGACU	GAUGAGAAGUUGACAGACUtt	AGUCUGUCAACUUCUCAUCtt	220	239	6	5	Ib	high	-0.4	-9.2	-9.3	-8.8	42.11	-2.8
AI915980	GGAAAGCACUGUCUUCAUU	GGAAAGCACUGUCUUCAUUtt	AAUGAAGACAGUGCUUUCCtt	36	55	6	6	Ia	high	-2.2	-8.7	-10.7	-6.5	42.11	-0.5
AI928047	CCCUGUAAACGUCGCUAUU	CCCUGUAAACGUCGCUAUUtt	AAUAGCGACGUUUACAGGGtt	87	106	5	4	Ib	moderate	-6	-11.4	-8.6	-5.4	47.37	0
AI936688	UACAGGACUUCCGGCUAAA	UACAGGACUUCCGGCUAAAtt	UUUAGCCGGAAGUCCUGUAtt	392	411	5	5	II	moderate	-2.5	-8.3	-12.6	-5.8	47.37	-4.1
AI936688	UUCCGGCUAAAUUUGAAUU	UUCCGGCUAAAUUUGAAUUtt	AAUUCAAAUUUAGCCGGAAtt	400	419	5	4	II	moderate	-4.3	-9.6	-6.3	-5.3	31.58	0
AI942468	AGAACCAUGAACCAAAUAA	AGAACCAUGAACCAAAUAAtt	UUAUUUGGUUCAUGGUUCUtt	400	419	5	6	II	high	-2.8	-7.6	-9.5	-4.8	31.58	0
AI942468	UGGCCUUGGAAUAUGUGAU	UGGCCUUGGAAUAUGUGAUtt	AUCACAUAUUCCAAGGCCAtt	326	345	5	4	II	moderate	-4.9	-12.7	-11.4	-7.8	42.11	0
AI962439	CAAGAUGCCAAGAGAUAAU	CAAGAUGCCAAGAGAUAAUtt	AUUAUCUCUUGGCAUCUUGtt	122	141	6	5	Ia	high	-3.7	-8.1	-12.9	-4.4	36.84	0
AI962439	GUUCAUUUGCAGCCCAAGA	GUUCAUUUGCAGCCCAAGAtt	UCUUGGGCUGCAAAUGAACtt	360	379	7	5	II	high	-0.7	-8.8	-11	-8.1	47.37	0
AI962439	UACUGCCGUUGAGGAAUUU	UACUGCCGUUGAGGAAUUUtt	AAAUUCCUCAACGGCAGUAtt	246	265	5	4	II	moderate	-4.5	-8.3	-10.8	-3.8	42.11	-1.4
AI968300	CUAAGGCUGUAAAGAAACU	CUAAGGCUGUAAAGAAACUtt	AGUUUCUUUACAGCCUUAGtt	102	121	6	6	Ia	high	-0.9	-7	-9.4	-6.1	36.84	-0.2
AI968300	CUGAGAGGACUACUGUAGA	CUGAGAGGACUACUGUAGAtt	UCUACAGUAGUCCUCUCAGtt	218	237	7	5	Ib	high	-0.7	-9.3	-11.8	-8.6	47.37	-0.9
AI968300	GUUCCUUCAACUCGUUGGA	GUUCCUUCAACUCGUUGGAtt	UCCAACGAGUUGAAGGAACtt	330	349	5	5	II	high	-0.7	-10	-9.7	-9.3	47.37	-3.3
AJ420436	GGAUGUAACAGAGGCAGUU	GGAUGUAACAGAGGCAGUUtt	AACUGCCUCUGUUACAUCCtt	830	849	6	4	II	high	-2.8	-10.1	-10.5	-7.3	47.37	0
AK001285	AAGGCUUUCCCGCUUUGAU	AAGGCUUUCCCGCUUUGAUtt	AUCAAAGCGGGAAAGCCUUtt	365	384	5	4	II	moderate	-3.2	-9.7	-12.7	-6.5	47.37	-4.4
AK001285	ACUGUGGGUUCACUGGAAU	ACUGUGGGUUCACUGGAAUtt	AUUCCAGUGAACCCACAGUtt	639	658	6	5	II	high	-0.9	-8.6	-11.4	-7.7	47.37	-3.4
AK001285	AUGCUUGGCGAGAAGACAA	AUGCUUGGCGAGAAGACAAtt	UUGUCUUCUCGCCAAGCAUtt	778	797	6	5	II	high	-0.5	-8.7	-14.7	-8.2	47.37	-0.6
AK001491	AGGCUCUCAAAGCCAAAGA	AGGCUCUCAAAGCCAAAGAtt	UCUUUGGCUUUGAGAGCCUtt	578	597	5	5	II	moderate	-4	-10.9	-8.8	-6.9	47.37	-10.4
AK001497	AGAAAGUGGAAGUGGUAUU	AGAAAGUGGAAGUGGUAUUtt	AAUACCACUUCCACUUUCUtt	1233	1252	6	5	II	high	-0.8	-6.3	-11.4	-5.5	36.84	0
AK001497	AGCCCUCAGUGAUCCAGAA	AGCCCUCAGUGAUCCAGAAtt	UUCUGGAUCACUGAGGGCUtt	525	544	5	5	II	moderate	-4	-12.1	-11.5	-8.1	52.63	0
AK001497	AGGAGAAGCAGACAUGUGA	AGGAGAAGCAGACAUGUGAtt	UCACAUGUCUGCUUCUCCUtt	701	720	6	5	II	high	-0.5	-9.9	-12.6	-9.4	47.37	-0.6
AK001838	AGCUGAUAUUGUCCUAUGA	AGCUGAUAUUGUCCUAUGAtt	UCAUAGGACAAUAUCAGCUtt	961	980	6	6	II	moderate	-2.2	-9.7	-7.6	-7.5	36.84	0
AK001838	GAAUGCUACUUGACAAGAA	GAAUGCUACUUGACAAGAAtt	UUCUUGUCAAGUAGCAUUCtt	1323	1342	7	7	Ia	high	-0.8	-7.7	-9.7	-6.9	36.84	0
AK001838	UUGAUUUGUUGCUGAUCUU	UUGAUUUGUUGCUGAUCUUtt	AAGAUCAGCAACAAAUCAAtt	1145	1164	6	5	II	high	-0.6	-7.1	-11.9	-6.5	31.58	-0.9
AK002006	AGGGAACUUGGAUCUUGCU	AGGGAACUUGGAUCUUGCUtt	AGCAAGAUCCAAGUUCCCUtt	988	1007	5	4	II	moderate	-2.6	-11.1	-11.4	-8.5	47.37	0
AK002073	CCAGAACAUUUGUUGAACA	CCAGAACAUUUGUUGAACAtt	UGUUCAACAAAUGUUCUGGtt	436	455	6	7	Ia	high	-2.3	-10.5	-7.7	-8.2	36.84	0
AK002073	GUCGAUAGUGAUAUUCAGU	GUCGAUAGUGAUAUUCAGUtt	ACUGAAUAUCACUAUCGACtt	556	575	6	4	Ia	moderate	-1.8	-10.6	-11.5	-8.8	36.84	-0.6
AK002073	UGAUGCUCAUGUAUCCAAA	UGAUGCUCAUGUAUCCAAAtt	UUUGGAUACAUGAGCAUCAtt	669	688	6	7	II	high	-0.5	-8.3	-11.5	-7.8	36.84	-4.2
AK022798	CGACAUAUUGAGAAGUUAA	CGACAUAUUGAGAAGUUAAtt	UUAACUUCUCAAUAUGUCGtt	67	86	5	6	Ia	high	-3.8	-9.7	-9.7	-5.9	31.58	0
AK022798	GACACUUUAUGUAGGCAAA	GACACUUUAUGUAGGCAAAtt	UUUGCCUACAUAAAGUGUCtt	210	229	6	6	Ib	moderate	-2.2	-10.1	-9.2	-7.9	36.84	0
AK022798	UUGAAUAGGAGUUGGUAUA	UUGAAUAGGAGUUGGUAUAtt	UAUACCAACUCCUAUUCAAtt	149	168	5	5	II	high	-0.4	-6.9	-12.1	-6.5	31.58	0
AK022993	AUGACUUCAGUUAGCAACU	AUGACUUCAGUUAGCAACUtt	AGUUGCUAACUGAAGUCAUtt	351	370	6	4	II	high	-0.5	-7.8	-11.3	-7.3	36.84	-1.2
AK022993	CCAGAGCUCAAUUAUGUAA	CCAGAGCUCAAUUAUGUAAtt	UUACAUAAUUGAGCUCUGGtt	467	486	6	6	Ia	high	-3.4	-10.5	-8.6	-7.1	36.84	0
AK022993	GGAUGAAGCUACAGUGAGA	GGAUGAAGCUACAGUGAGAtt	UCUCACUGUAGCUUCAUCCtt	234	253	6	7	Ib	high	-0.5	-10.1	-12.8	-9.6	47.37	0
AK023083	AUGCAACAGGUUUAGGAAA	AUGCAACAGGUUUAGGAAAtt	UUUCCUAAACCUGUUGCAUtt	556	575	7	5	II	high	-0.6	-8.7	-10.6	-8.1	36.84	0
AK023083	GAAGUGGGAUGGAUAGGUU	GAAGUGGGAUGGAUAGGUUtt	AACCUAUCCAUCCCACUUCtt	1671	1690	6	6	Ia	high	-0.3	-8.8	-13.3	-8.5	47.37	0
AK023083	GCAAGUCUCAAUCUCUGAU	GCAAGUCUCAAUCUCUGAUtt	AUCAGAGAUUGAGACUUGCtt	262	281	6	5	Ib	high	-2	-9.7	-8.6	-7.7	42.11	-0.7
AK023682	CUCAUGAAACUUCAACAUA	CUCAUGAAACUUCAACAUAtt	UAUGUUGAAGUUUCAUGAGtt	356	375	6	5	Ia	high	-1	-8.3	-7	-7.3	31.58	0
AK023682	UGUGAACCUUAGAUUGUAA	UGUGAACCUUAGAUUGUAAtt	UUACAAUCUAAGGUUCACAtt	136	155	5	6	II	moderate	-2.3	-9.4	-10.8	-7.1	31.58	0
AK023682	UUUCCAGGGCCACUUAAUU	UUUCCAGGGCCACUUAAUUtt	AAUUAAGUGGCCCUGGAAAtt	478	497	5	4	II	moderate	-3.9	-8.1	-15.9	-4.2	42.11	0
AK023699	GCAACAAAGACUCCAAGCA	GCAACAAAGACUCCAAGCAtt	UGCUUGGAGUCUUUGUUGCtt	76	95	6	6	II	high	-0.7	-9.8	-9.7	-9.1	47.37	0
AK023699	UAACCAAGCCUUUCCACAA	UAACCAAGCCUUUCCACAAtt	UUGUGGAAAGGCUUGGUUAtt	1497	1516	7	6	II	high	-0.4	-8.3	-11.8	-7.9	42.11	0
AK023699	UUGGGAUGAUAACAACUAU	UUGGGAUGAUAACAACUAUtt	AUAGUUGUUAUCAUCCCAAtt	1618	1637	5	5	II	moderate	-3.5	-10.2	-8.3	-6.7	31.58	0
AK024764	AUGGGCUCAAUGCAAAGGU	AUGGGCUCAAUGCAAAGGUtt	ACCUUUGCAUUGAGCCCAUtt	1456	1475	5	4	II	moderate	-1.3	-9.8	-9	-8.5	47.37	-1.6
AK024764	CGGUGGGUUGCCCAAUAAA	CGGUGGGUUGCCCAAUAAAtt	UUUAUUGGGCAACCCACCGtt	1575	1594	5	4	Ia	moderate	-5.8	-10.6	-12.7	-4.8	52.63	-6.9
AK024764	UGGCAGACAUUUAUGGACA	UGGCAGACAUUUAUGGACAtt	UGUCCAUAAAUGUCUGCCAtt	1474	1493	5	5	II	high	-0.9	-11.5	-8.8	-10.6	42.11	0
AK025189	ACCAGAUAGGGACAAAUGU	ACCAGAUAGGGACAAAUGUtt	ACAUUUGUCCCUAUCUGGUtt	430	449	5	4	II	moderate	-3.4	-9.7	-12.9	-6.3	42.11	-1.6
AK025189	GGCUUCCAAGUUAAGCAUU	GGCUUCCAAGUUAAGCAUUtt	AAUGCUUAACUUGGAAGCCtt	54	73	5	4	Ia	moderate	-3.4	-10.9	-9.8	-7.5	42.11	-4.1
AK025189	UGAAGGGAAUGAAGGUUUA	UGAAGGGAAUGAAGGUUUAtt	UAAACCUUCAUUCCCUUCAtt	293	312	6	7	II	high	-2.2	-8.1	-9.7	-5.9	36.84	0
AK025262	GGAGUCAGACACUGUUAAG	GGAGUCAGACACUGUUAAGtt	CUUAACAGUGUCUGACUCCtt	729	748	5	4	II	high	-5.4	-11.2	-12.2	-5.8	47.37	-0.1
AK025706	CACGUCUAUGGAUGGCAAA	CACGUCUAUGGAUGGCAAAtt	UUUGCCAUCCAUAGACGUGtt	537	556	5	5	Ib	moderate	-1.6	-9.5	-10.8	-7.9	47.37	-3.2
AK025706	GAGAAAUCUGGACGAGUUU	GAGAAAUCUGGACGAGUUUtt	AAACUCGUCCAGAUUUCUCtt	117	136	5	4	Ib	moderate	-2.9	-9	-12.8	-6.1	42.11	-1.1
AK025706	UUUGAAAGACUGCCUUACU	UUUGAAAGACUGCCUUACUtt	AGUAAGGCAGUCUUUCAAAtt	272	291	6	4	II	high	-0.4	-6.9	-11.3	-6.5	36.84	0
AK025739	UAGUUGGGUGCACAUUGUU	UAGUUGGGUGCACAUUGUUtt	AACAAUGUGCACCCAACUAtt	1235	1254	6	4	II	high	-1	-7.1	-13.6	-6.1	42.11	0
AK025790	ACAGUAUGGAGAAGGUGAA	ACAGUAUGGAGAAGGUGAAtt	UUCACCUUCUCCAUACUGUtt	234	253	6	6	II	high	-0.4	-8.6	-13.1	-8.2	42.11	0
AK025790	AGAUCUUUGGGCCAGAAGU	AGAUCUUUGGGCCAGAAGUtt	ACUUCUGGCCCAAAGAUCUtt	429	448	6	5	II	high	-0.4	-8	-13.8	-7.6	47.37	-0.7
AK025790	AGUCCACAGCUGCAGAUUU	AGUCCACAGCUGCAGAUUUtt	AAAUCUGCAGCUGUGGACUtt	129	148	5	4	II	moderate	-4.7	-10	-12.2	-5.3	47.37	-3.3
AK025856	ACAGCGGCCAUUUGUAUCA	ACAGCGGCCAUUUGUAUCAtt	UGAUACAAAUGGCCGCUGUtt	550	569	6	6	II	high	-2.3	-9.8	-10.8	-7.5	47.37	0
AK025856	GCUGUUGGUACAAGGAUGA	GCUGUUGGUACAAGGAUGAtt	UCAUCCUUGUACCAACAGCtt	427	446	5	5	Ib	moderate	-2.4	-11	-11.9	-8.6	47.37	0
AK025856	UCACUGCCCUUCAACUAGA	UCACUGCCCUUCAACUAGAtt	UCUAGUUGAAGGGCAGUGAtt	313	332	6	7	II	high	-0.9	-9.4	-13.7	-8.5	47.37	0
AK026524	ACAAGAAGUUGGCCAACAA	ACAAGAAGUUGGCCAACAAtt	UUGUUGGCCAACUUCUUGUtt	154	173	6	7	II	high	-0.6	-7.3	-11	-6.7	42.11	-1.6
AK026524	UCUCUCUAGGCUUCUUCGA	UCUCUCUAGGCUUCUUCGAtt	UCGAAGAAGCCUAGAGAGAtt	358	377	7	5	II	high	-0.9	-9.6	-12.2	-8.7	47.37	0
AK026524	UGGACGAGAGCUUUGUUGA	UGGACGAGAGCUUUGUUGAtt	UCAACAAAGCUCUCGUCCAtt	520	539	5	5	II	moderate	-2.4	-10.6	-12.1	-8.2	47.37	-1.2
AK026594	ACAGGAUCAUGAACACGUU	ACAGGAUCAUGAACACGUUtt	AACGUGUUCAUGAUCCUGUtt	556	575	6	6	II	high	-2	-9.7	-10.9	-7.7	42.11	0
AK026594	UGCUGGAUGUUGUGAGAAA	UGCUGGAUGUUGUGAGAAAtt	UUUCUCACAACAUCCAGCAtt	421	440	6	6	II	moderate	-3.4	-10.3	-9	-6.9	42.11	0
AK026594	UGGAACGCAUCAACGUGUA	UGGAACGCAUCAACGUGUAtt	UACACGUUGAUGCGUUCCAtt	205	224	6	6	II	high	-0.9	-9.3	-11.9	-8.4	47.37	-4.9
AK026929	CGGAAGACAGAGCUACGAA	CGGAAGACAGAGCUACGAAtt	UUCGUAGCUCUGUCUUCCGtt	1471	1490	6	4	Ib	moderate	-1.1	-9.6	-11.3	-8.5	52.63	-0.7
AK027096	AAUGGGUAUCAAUGCUAAU	AAUGGGUAUCAAUGCUAAUtt	AUUAGCAUUGAUACCCAUUtt	1138	1157	5	4	II	moderate	-2	-7.4	-8.4	-5.4	31.58	-0.9
AK027139	CGUAAGUCAGAGACAUAAU	CGUAAGUCAGAGACAUAAUtt	AUUAUGUCUCUGACUUACGtt	373	392	6	4	Ia	moderate	-3	-7.4	-12.2	-4.4	36.84	-0.9
AK027139	UACACUGGUGGACAUUAUU	UACACUGGUGGACAUUAUUtt	AAUAAUGUCCACCAGUGUAtt	204	223	5	4	II	moderate	-4.2	-8.4	-13.8	-4.2	36.84	0
AK027139	UCGUUGUUCUAACAGCUAA	UCGUUGUUCUAACAGCUAAtt	UUAGCUGUUAGAACAACGAtt	81	100	6	6	II	high	-0.2	-8.5	-8.1	-8.3	36.84	-3.6
AK027412	ACAGCCUUGUGAUCUGGAU	ACAGCCUUGUGAUCUGGAUtt	AUCCAGAUCACAAGGCUGUtt	155	174	6	6	II	high	-0.9	-9.8	-10.3	-8.9	47.37	-1.4
AK027412	ACUCUCUCAUGGCUACUAA	ACUCUCUCAUGGCUACUAAtt	UUAGUAGCCAUGAGAGAGUtt	551	570	6	6	II	moderate	-1.7	-8.8	-11.4	-7.1	42.11	0
AK027412	ACUGGCCGGGACAAGAUAA	ACUGGCCGGGACAAGAUAAtt	UUAUCUUGUCCCGGCCAGUtt	685	704	5	4	II	moderate	-3.4	-9.7	-15.3	-6.3	52.63	-0.3
AK027573	GUAACGGUCAUGGCUGUUU	GUAACGGUCAUGGCUGUUUtt	AAACAGCCAUGACCGUUACtt	2510	2529	5	4	Ib	high	-1.7	-7.8	-11.2	-6.1	47.37	-5
AK027703	AAGGUGGGUUACAUGGAAU	AAGGUGGGUUACAUGGAAUtt	AUUCCAUGUAACCCACCUUtt	487	506	7	5	II	high	-0.8	-8.5	-11.6	-7.7	42.11	-0.9
AK027703	GCUCGGCACAGACUAUAUU	GCUCGGCACAGACUAUAUUtt	AAUAUAGUCUGUGCCGAGCtt	395	414	5	4	Ia	moderate	-7.1	-11.5	-11.4	-4.4	47.37	0
AK027703	UGAUCCACGAACUGCUCUU	UGAUCCACGAACUGCUCUUtt	AAGAGCAGUUCGUGGAUCAtt	256	275	6	5	II	high	-1.1	-8.6	-11.3	-7.5	47.37	0
AK027721	GGAACCAGGCUCGUCUUUA	GGAACCAGGCUCGUCUUUAtt	UAAAGACGAGCCUGGUUCCtt	1187	1206	5	4	Ia	high	-4.2	-10	-15	-5.8	52.63	-0.9
AK027721	GGAAGAAUGUUGGCAGCUA	GGAAGAAUGUUGGCAGCUAtt	UAGCUGCCAACAUUCUUCCtt	762	781	6	6	II	high	-0.4	-9.9	-9.7	-9.5	47.37	0
AK027721	UCCUUGCCCAAGCAUUGUU	UCCUUGCCCAAGCAUUGUUtt	AACAAUGCUUGGGCAAGGAtt	1091	1110	5	4	II	moderate	-3.2	-9.3	-12.1	-6.1	47.37	-3.5
AK027791	AGAAGGCCCGGAAUCUGUU	AGAAGGCCCGGAAUCUGUUtt	AACAGAUUCCGGGCCUUCUtt	520	539	6	4	II	high	-0.2	-7.5	-15.5	-7.3	52.63	0
AK027791	AGAGAGUGUAGAAUGCUUU	AGAGAGUGUAGAAUGCUUUtt	AAAGCAUUCUACACUCUCUtt	1449	1468	5	5	II	high	-1.7	-9	-10.9	-7.3	36.84	-2.8
AK027791	CCACUUCGUAUUCUCCCAU	CCACUUCGUAUUCUCCCAUtt	AUGGGAGAAUACGAAGUGGtt	1619	1638	6	4	II	high	-0.5	-10.3	-7.9	-9.8	47.37	0
AK054731	CUACGGUCAUUGAUGAGAU	CUACGGUCAUUGAUGAGAUtt	AUCUCAUCAAUGACCGUAGtt	273	292	7	6	Ia	high	-0.6	-8.6	-9.7	-8	42.11	-0.1
AK054731	GGAGCCUAUUCACUAUGUU	GGAGCCUAUUCACUAUGUUtt	AACAUAGUGAAUAGGCUCCtt	1417	1436	5	6	Ia	high	-6.1	-12.4	-8.3	-6.3	42.11	0
AK054731	UGUUGACUAUGGCAAGAAA	UGUUGACUAUGGCAAGAAAtt	UUUCUUGCCAUAGUCAACAtt	532	551	6	6	II	moderate	-1	-7.9	-10.3	-6.9	36.84	-0.7
AK054757	CUUCAUCGCUUCCGAGUUA	CUUCAUCGCUUCCGAGUUAtt	UAACUCGGAAGCGAUGAAGtt	751	770	6	6	Ib	high	-1	-8.1	-12	-7.1	47.37	-2.8
AK054757	GGAUUGAAGACGCUGUUCA	GGAUUGAAGACGCUGUUCAtt	UGAACAGCGUCUUCAAUCCtt	156	175	7	6	Ib	high	-0.7	-8.9	-10.4	-8.2	47.37	-0.7
AK054757	UCUCUACAGUUGUUUCUUA	UCUCUACAGUUGUUUCUUAtt	UAAGAAACAACUGUAGAGAtt	545	564	5	6	II	moderate	-2.3	-9.6	-10	-7.3	31.58	0
AK055014	AGACUGAACCUGACCUUUA	AGACUGAACCUGACCUUUAtt	UAAAGGUCAGGUUCAGUCUtt	206	225	6	6	II	high	-3	-8.8	-11.7	-5.8	42.11	0
AK055014	CUCAGUUCACUCAUCUGUA	CUCAGUUCACUCAUCUGUAtt	UACAGAUGAGUGAACUGAGtt	443	462	7	5	Ia	high	-1	-9.3	-12.9	-8.3	42.11	-0.9
AK055014	UGGAAACUGAGAAGGGUAU	UGGAAACUGAGAAGGGUAUtt	AUACCCUUCUCAGUUUCCAtt	73	92	5	4	II	moderate	-1.4	-9.3	-11.9	-7.9	42.11	-1
AK055282	AACUCAGGCUGUCAAGAAA	AACUCAGGCUGUCAAGAAAtt	UUUCUUGACAGCCUGAGUUtt	252	271	6	6	II	high	-0.7	-7.6	-13.1	-6.9	42.11	0
AK055282	CUGAGCCCUACUUCCCUUA	CUGAGCCCUACUUCCCUUAtt	UAAGGGAAGUAGGGCUCAGtt	71	90	5	4	Ib	moderate	-1.1	-9.3	-11	-8.2	52.63	-1.2
AK055282	GGAUUCCUGAGUUAAAUUC	GGAUUCCUGAGUUAAAUUCtt	GAAUUUAACUCAGGAAUCCtt	363	382	6	4	II	high	-2.4	-8.9	-10.9	-6.5	36.84	0
AK055354	CAAGGACUAGGGUGGAACU	CAAGGACUAGGGUGGAACUtt	AGUUCCACCCUAGUCCUUGtt	138	157	6	4	Ib	high	-1.4	-9	-12.7	-7.6	52.63	-0.4
AK055354	CUUGCUCAGUGACCAGAUA	CUUGCUCAGUGACCAGAUAtt	UAUCUGGUCACUGAGCAAGtt	273	292	6	6	Ib	moderate	-1.6	-9.1	-11.4	-7.5	47.37	-0.2
AK055354	GGGAAAGGAAGUAAACAAA	GGGAAAGGAAGUAAACAAAtt	UUUGUUUACUUCCUUUCCCtt	431	450	5	5	Ia	moderate	-4.4	-11.1	-12.5	-6.7	36.84	0
AK055364	CAUUCAGCCUAGUCAACAA	CAUUCAGCCUAGUCAACAAtt	UUGUUGACUAGGCUGAAUGtt	556	575	7	6	Ia	high	-0.4	-7.1	-12.8	-6.7	42.11	0
AK055364	CUCAGGGAAAGAUGCCAAU	CUCAGGGAAAGAUGCCAAUtt	AUUGGCAUCUUUCCCUGAGtt	667	686	5	4	Ib	moderate	-1.9	-9.3	-9.3	-7.4	47.37	-1
AK055364	UAGGCUGCUCCAACUAUGA	UAGGCUGCUCCAACUAUGAtt	UCAUAGUUGGAGCAGCCUAtt	90	109	5	5	II	moderate	-3.2	-10.7	-14.1	-7.5	47.37	-0.6
AK055389	AAGGCAUUAUAGAAAGGUA	AAGGCAUUAUAGAAAGGUAtt	UACCUUUCUAUAAUGCCUUtt	18	37	5	6	II	high	-0.2	-9.7	-7.8	-9.5	31.58	0
AK055389	AGAGAAGCAGAUAAGGAUA	AGAGAAGCAGAUAAGGAUAtt	UAUCCUUAUCUGCUUCUCUtt	628	647	7	6	II	high	-0.3	-9	-12.7	-8.7	36.84	0
AK055389	AGGCUUCUUCUGAGGUUCA	AGGCUUCUUCUGAGGUUCAtt	UGAACCUCAGAAGAAGCCUtt	520	539	5	5	II	moderate	-2.7	-10.9	-10.7	-8.2	47.37	-4.4
AK055438	ACGUUUCUGUGCCCUCAAA	ACGUUUCUGUGCCCUCAAAtt	UUUGAGGGCACAGAAACGUtt	328	347	7	6	II	high	-0.8	-7.7	-12.7	-6.9	47.37	0
AK055438	UCUUGAUAUGACUGUUCAA	UCUUGAUAUGACUGUUCAAtt	UUGAACAGUCAUAUCAAGAtt	445	464	5	5	II	moderate	-1.2	-8.1	-10.3	-6.9	31.58	-0.3
AK055438	UGAGCCUGUUGCAUUUAAA	UGAGCCUGUUGCAUUUAAAtt	UUUAAAUGCAACAGGCUCAtt	237	256	6	7	II	high	-6	-10.6	-12.4	-4.6	36.84	-0.9
AK055458	AAGAUGAGUGAGCCAUAAA	AAGAUGAGUGAGCCAUAAAtt	UUUAUGGCUCACUCAUCUUtt	399	418	5	5	II	moderate	-1.7	-6.5	-11.3	-4.8	36.84	0
AK055458	AGAAAGCACAGGCAUGUUU	AGAAAGCACAGGCAUGUUUtt	AAACAUGCCUGUGCUUUCUtt	523	542	5	5	II	high	-0.2	-6.3	-12.2	-6.1	42.11	-2.8
AK055458	GUAGUGAAGUCGAAGUCAA	GUAGUGAAGUCGAAGUCAAtt	UUGACUUCGACUUCACUACtt	205	224	7	7	Ia	high	-0.8	-9	-11.1	-8.2	42.11	0
AK055459	AGGUGCUGCAGGAGAGUUA	AGGUGCUGCAGGAGAGUUAtt	UAACUCUCCUGCAGCACCUtt	545	564	5	4	II	moderate	-2.6	-9.7	-14.1	-7.1	52.63	0
AK055459	CAGAGGUAGUGGAGUGAAA	CAGAGGUAGUGGAGUGAAAtt	UUUCACUCCACUACCUCUGtt	1023	1042	6	6	Ia	moderate	-2.4	-9.3	-12.1	-6.9	47.37	0
AK055459	CUACGGAGGAAGAGGGUUA	CUACGGAGGAAGAGGGUUAtt	UAACCCUCUUCCUCCGUAGtt	860	879	7	5	Ib	high	-0.3	-8.6	-11.9	-8.3	52.63	0
AK055656	ACUUGGGAGAGUGCAAACA	ACUUGGGAGAGUGCAAACAtt	UGUUUGCACUCUCCCAAGUtt	1312	1331	6	4	II	high	-0.6	-7.3	-11.2	-6.7	47.37	-1
AK055691	UACCAGGGAGUGAAGGAUA	UACCAGGGAGUGAAGGAUAtt	UAUCCUUCACUCCCUGGUAtt	1605	1624	6	5	II	high	-0.8	-9.5	-13.2	-8.7	47.37	0
AK055691	UGCUGAACUUUGAGUUAGU	UGCUGAACUUUGAGUUAGUtt	ACUAACUCAAAGUUCAGCAtt	1055	1074	5	5	II	moderate	-3.8	-10.3	-9.3	-6.5	36.84	-1.4
AK055691	UGUUACCAUGGCUGUGAUU	UGUUACCAUGGCUGUGAUUtt	AAUCACAGCCAUGGUAACAtt	1277	1296	6	4	II	high	-0.6	-7.1	-13.2	-6.5	42.11	-0.9
AK055939	GAAAGGAGCGACUGUGAAA	GAAAGGAGCGACUGUGAAAtt	UUUCACAGUCGCUCCUUUCtt	162	181	6	6	Ia	high	-0.6	-7.5	-13.7	-6.9	47.37	0
AK055939	GUUAGUACCGCACACGUUA	GUUAGUACCGCACACGUUAtt	UAACGUGUGCGGUACUAACtt	1563	1582	6	5	Ib	high	-0.3	-7.7	-13.9	-7.4	47.37	-0.8
AK055939	UCUUGGCGUGCGCAAAUUA	UCUUGGCGUGCGCAAAUUAtt	UAAUUUGCGCACGCCAAGAtt	1691	1710	5	5	II	moderate	-3.3	-8.1	-12.9	-4.8	47.37	-2.1
AK056019	CAGAGUGAUAUGUUUCAAA	CAGAGUGAUAUGUUUCAAAtt	UUUGAAACAUAUCACUCUGtt	440	459	5	5	Ia	moderate	-2.4	-9.3	-8.6	-6.9	31.58	-0.7
AK056019	GAAACUUGGCCCUGAACUA	GAAACUUGGCCCUGAACUAtt	UAGUUCAGGGCCAAGUUUCtt	110	129	6	6	Ia	high	-0.5	-7.6	-16.6	-7.1	47.37	0
AK056019	UGAGCAGUAAUUUCAAGUA	UGAGCAGUAAUUUCAAGUAtt	UACUUGAAAUUACUGCUCAtt	571	590	5	6	II	high	-3.5	-10.6	-6.4	-7.1	31.58	0
AK056178	AAGACCUCCCUACGUGAAA	AAGACCUCCCUACGUGAAAtt	UUUCACGUAGGGAGGUCUUtt	270	289	7	5	II	high	-0.7	-7.6	-12.9	-6.9	47.37	0
AK056178	CACUCAGCUUCUAGAAGGA	CACUCAGCUUCUAGAAGGAtt	UCCUUCUAGAAGCUGAGUGtt	142	161	6	6	Ib	high	-0.1	-9.4	-12.5	-9.3	47.37	-0.1
AK056178	GCAAACCCAUGAACCUCAA	GCAAACCCAUGAACCUCAAtt	UUGAGGUUCAUGGGUUUGCtt	411	430	7	7	Ib	high	-0.4	-8.5	-11.8	-8.1	47.37	0
AK056186	ACCUGGAAGUAUAAACUGA	ACCUGGAAGUAUAAACUGAtt	UCAGUUUAUACUUCCAGGUtt	721	740	6	6	II	high	-0.3	-9.7	-9.2	-9.4	36.84	0
AK056186	CAGAGCAAGACUAUGAUGA	CAGAGCAAGACUAUGAUGAtt	UCAUCAUAGUCUUGCUCUGtt	872	891	7	5	Ia	high	-0.7	-9.3	-11.3	-8.6	42.11	0
AK056186	CCAUGGUGCUAUUCCUCAA	CCAUGGUGCUAUUCCUCAAtt	UUGAGGAAUAGCACCAUGGtt	1127	1146	6	7	Ib	high	-1.1	-9.2	-10	-8.1	47.37	-0.5
AK056250	AGUGCACCUGUCUGAUUCA	AGUGCACCUGUCUGAUUCAtt	UGAAUCAGACAGGUGCACUtt	668	687	5	5	II	moderate	-2.7	-9.8	-13.3	-7.1	47.37	0
AK056250	AUCUGAACCUGUAUCUUCU	AUCUGAACCUGUAUCUUCUtt	AGAAGAUACAGGUUCAGAUtt	186	205	6	5	II	high	-0.2	-7.7	-13.5	-7.5	36.84	0
AK056250	GGGCUCAUCUCAUACAAUA	GGGCUCAUCUCAUACAAUAtt	UAUUGUAUGAGAUGAGCCCtt	406	425	5	6	Ia	moderate	-7.3	-13.3	-10.7	-6	42.11	-0.2
AK056377	CCAGUGCACAUUCAUGUUC	CCAGUGCACAUUCAUGUUCtt	GAACAUGAAUGUGCACUGGtt	255	274	6	4	II	high	-1.5	-10.3	-8.4	-8.8	47.37	-0.2
AK056377	CUCCUCCAUCACUAGCUUU	CUCCUCCAUCACUAGCUUUtt	AAAGCUAGUGAUGGAGGAGtt	826	845	5	4	Ia	moderate	-3.2	-10.5	-11.1	-7.3	47.37	-1.4
AK056377	UCAUCCAUUCAUUCUCUAA	UCAUCCAUUCAUUCUCUAAtt	UUAGAGAAUGAAUGGAUGAtt	550	569	5	6	II	high	-1.3	-8.6	-7.6	-7.3	31.58	0
AK056405	ACGAGUCCUUUGAGCCUUA	ACGAGUCCUUUGAGCCUUAtt	UAAGGCUCAAAGGACUCGUtt	1177	1196	7	6	II	high	-0.9	-9.1	-10.4	-8.2	47.37	0
AK056405	GAGAAGCAGCUUCCAUCUU	GAGAAGCAGCUUCCAUCUUtt	AAGAUGGAAGCUGCUUCUCtt	1056	1075	5	4	Ib	moderate	-2.5	-9	-10.6	-6.5	47.37	-2.5
AK056405	UGUCUGGUGGAUCUGAUCA	UGUCUGGUGGAUCUGAUCAtt	UGAUCAGAUCCACCAGACAtt	588	607	7	5	II	high	-0.8	-9.4	-11.1	-8.6	47.37	0
AK056550	GAGUCCUACUAGAAACAAA	GAGUCCUACUAGAAACAAAtt	UUUGUUUCUAGUAGGACUCtt	156	175	6	6	Ia	moderate	-3.6	-10.3	-10.1	-6.7	36.84	0
AK056550	GUAGUAGCAUAGCCCUUUA	GUAGUAGCAUAGCCCUUUAtt	UAAAGGGCUAUGCUACUACtt	716	735	6	7	Ib	high	-3.2	-9	-10.4	-5.8	42.11	-0.4
AK056550	GUCUCACUCUGUUGUACAA	GUCUCACUCUGUUGUACAAtt	UUGUACAACAGAGUGAGACtt	300	319	6	6	Ia	moderate	-3.2	-10.3	-10.9	-7.1	42.11	0
AK056642	CUGCUCCUUUGAUAUCUGA	CUGCUCCUUUGAUAUCUGAtt	UCAGAUAUCAAAGGAGCAGtt	1015	1034	6	6	Ia	high	-0.7	-10.3	-9	-9.6	42.11	0
AK056642	CUUGAAGAUCCUAGCAUUU	CUUGAAGAUCCUAGCAUUUtt	AAAUGCUAGGAUCUUCAAGtt	696	715	6	4	Ia	moderate	-3.1	-8.1	-12.9	-5	36.84	0
AK056642	UUGGUUCCUCAGCCUUUCU	UUGGUUCCUCAGCCUUUCUtt	AGAAAGGCUGAGGAACCAAtt	917	936	5	4	II	moderate	-2.8	-9.1	-12.4	-6.3	47.37	-2.9
AK056831	GAACGGUUCUACAGCUGUA	GAACGGUUCUACAGCUGUAtt	UACAGCUGUAGAACCGUUCtt	243	262	6	7	Ib	high	-0.8	-9.1	-10.6	-8.3	47.37	-3.9
AK056831	UCACCUUUGCCUUCAAUAU	UCACCUUUGCCUUCAAUAUtt	AUAUUGAAGGCAAAGGUGAtt	107	126	6	5	II	high	-6.2	-10.6	-11.8	-4.4	36.84	0
AK056831	UUCCCUCUCAGCCAUUUCU	UUCCCUCUCAGCCAUUUCUtt	AGAAAUGGCUGAGAGGGAAtt	419	438	5	4	II	moderate	-4.2	-10.5	-12.9	-6.3	47.37	-1.3
AK056849	CAGAGACAGGUGUGAGCAA	CAGAGACAGGUGUGAGCAAtt	UUGCUCACACCUGUCUCUGtt	1062	1081	6	4	Ib	high	-0.2	-9.3	-12.4	-9.1	52.63	0
AK056849	UCACUCAGCACAUCCAACA	UCACUCAGCACAUCCAACAtt	UGUUGGAUGUGCUGAGUGAtt	442	461	6	6	II	high	-1.5	-9.4	-12.5	-7.9	47.37	0
AK056849	UCCCUCUUACCCACCAUUA	UCCCUCUUACCCACCAUUAtt	UAAUGGUGGGUAAGAGGGAtt	1231	1250	5	5	II	moderate	-5.7	-11.7	-12.7	-6	47.37	0
AK057183	GUACAGUUCAGUCAUAAUU	GUACAGUUCAGUCAUAAUUtt	AAUUAUGACUGAACUGUACtt	324	343	5	5	Ia	high	-4.8	-9	-9.7	-4.2	31.58	0
AK057183	GUAGCUUCCUUAUUACAGU	GUAGCUUCCUUAUUACAGUtt	ACUGUAAUAAGGAAGCUACtt	204	223	6	6	Ia	high	-1.6	-10.2	-10.6	-8.6	36.84	-0.3
AK057183	UGAGCUUGACGUUUGUUGU	UGAGCUUGACGUUUGUUGUtt	ACAACAAACGUCAAGCUCAtt	82	101	6	5	II	high	-3.2	-10.6	-11.3	-7.4	42.11	-0.6
AK057528	GUCUGAGGUAGUUCCGAUA	GUCUGAGGUAGUUCCGAUAtt	UAUCGGAACUACCUCAGACtt	4	23	5	5	Ib	moderate	-2.2	-10	-11.1	-7.8	47.37	-1.6
AK057676	ACCUAAGUGUCACUGCAAA	ACCUAAGUGUCACUGCAAAtt	UUUGCAGUGACACUUAGGUtt	549	568	6	6	II	moderate	-1	-8.9	-11.5	-7.9	42.11	0
AK057676	GACAUUGAUGGAAGCAGAA	GACAUUGAUGGAAGCAGAAtt	UUCUGCUUCCAUCAAUGUCtt	136	155	7	5	Ib	high	-0.9	-9	-12.1	-8.1	42.11	0
AK057676	UUGACUUCCUCUUCCACAA	UUGACUUCCUCUUCCACAAtt	UUGUGGAAGAGGAAGUCAAtt	303	322	7	6	II	high	-0.3	-8.2	-12.3	-7.9	42.11	0
AK057903	GCCUGCAGGAAGAAGAUGA	GCCUGCAGGAAGAAGAUGAtt	UCAUCUUCUUCCUGCAGGCtt	1286	1305	5	4	Ia	moderate	-3.5	-12.1	-11.9	-8.6	52.63	-0.7
AK057964	CAUGACAGGUCCUUCUUGU	CAUGACAGGUCCUUCUUGUtt	ACAAGAAGGACCUGUCAUGtt	310	329	5	5	Ia	high	-1	-8.3	-14.5	-7.3	47.37	-4
AK074733	CAGAUCGCUGAAGAGUAAA	CAGAUCGCUGAAGAGUAAAtt	UUUACUCUUCAGCGAUCUGtt	1005	1024	5	4	Ia	moderate	-2.4	-8.3	-11.7	-5.9	42.11	-1
AK075038	AGAGCCAGUGGAUGAAUAU	AGAGCCAGUGGAUGAAUAUtt	AUAUUCAUCCACUGGCUCUtt	1145	1164	6	5	II	high	-5.6	-10	-12.7	-4.4	42.11	0
AK075038	CCAGAGAAGAAGAGUUAGA	CCAGAGAAGAAGAGUUAGAtt	UCUAACUCUUCUUCUCUGGtt	728	747	6	6	Ia	high	-3.2	-10.5	-9.5	-7.3	42.11	0
AK075038	GUGUGAGGACUAAAUAUAU	GUGUGAGGACUAAAUAUAUtt	AUAUAUUUAGUCCUCACACtt	1255	1274	5	4	Ia	moderate	-5	-9.8	-12.1	-4.8	31.58	0
AK075145	GAACCCUUUAGGAGAAGCA	GAACCCUUUAGGAGAAGCAtt	UGCUUCUCCUAAAGGGUUCtt	1337	1356	5	6	Ib	high	-0.9	-10	-9.6	-9.1	47.37	-1.9
AK075145	GACCCUUGAUACAUGUACA	GACCCUUGAUACAUGUACAtt	UGUACAUGUAUCAAGGGUCtt	1496	1515	5	6	Ia	moderate	-4	-12.4	-10.8	-8.4	42.11	0
AK075145	GUGCCCAUCGAAACUACAA	GUGCCCAUCGAAACUACAAtt	UUGUAGUUUCGAUGGGCACtt	1114	1133	5	5	Ia	moderate	-5.1	-12.2	-10	-7.1	47.37	-0.1
AK075399	CUAGACCUCAGUAUGAACA	CUAGACCUCAGUAUGAACAtt	UGUUCAUACUGAGGUCUAGtt	308	327	7	6	Ia	high	-0.3	-8.5	-12.5	-8.2	42.11	0
AK075399	CUGCAGAAUAAUCAGCUAA	CUGCAGAAUAAUCAGCUAAtt	UUAGCUGAUUAUUCUGCAGtt	458	477	5	5	Ib	moderate	-2	-10.3	-5.3	-8.3	36.84	-3.4
AK075399	UGACAAUGCGUUAACAGAA	UGACAAUGCGUUAACAGAAtt	UUCUGUUAACGCAUUGUCAtt	607	626	6	6	II	high	-1.3	-9.4	-12.6	-8.1	36.84	-0.7
AK090466	CCUUCACUCAGGUGACAAA	CCUUCACUCAGGUGACAAAtt	UUUGUCACCUGAGUGAAGGtt	#N/A	#N/A	#N/A	#N/A	#N/A	#N/A	#N/A	#N/A	#N/A	#N/A	#N/A	#N/A	xx
AK090466	GCACGUAGUUAGUUCGAAA	GCACGUAGUUAGUUCGAAAtt	UUUCGAACUAACUACGUGCtt	#N/A	#N/A	#N/A	#N/A	#N/A	#N/A	#N/A	#N/A	#N/A	#N/A	#N/A	#N/A	xx
AK090594	CAUGUAAUCUUCUGUGAUA	CAUGUAAUCUUCUGUGAUAtt	UAUCACAGAAGAUUACAUGtt	196	215	6	6	Ia	high	-0.6	-8.1	-10.1	-7.5	31.58	-0.6
AK090594	GAGUGGUGUUGCAAUGUCA	GAGUGGUGUUGCAAUGUCAtt	UGACAUUGCAACACCACUCtt	541	560	5	6	Ia	high	-0.6	-10	-12.4	-9.4	47.37	-2.3
AK090594	GCAUGGGUCUAACUACAUU	GCAUGGGUCUAACUACAUUtt	AAUGUAGUUAGACCCAUGCtt	354	373	6	6	Ia	high	-3.6	-9.9	-9.4	-6.3	42.11	-0.4
AK091030	CCGUGGUGAUGUCCUAUCU	CCGUGGUGAUGUCCUAUCUtt	AGAUAGGACAUCACCACGGtt	2222	2241	5	4	Ib	moderate	-3.7	-10.6	-9.9	-6.9	52.63	-1.5
AK091030	CCUCGGGUGUUACUCUAAA	CCUCGGGUGUUACUCUAAAtt	UUUAGAGUAACACCCGAGGtt	1861	1880	5	6	Ia	moderate	-5	-10.8	-9.2	-5.8	47.37	-1.4
AK091030	GUAGACAGUCUGUCUUUCA	GUAGACAGUCUGUCUUUCAtt	UGAAAGACAGACUGUCUACtt	328	347	5	6	Ia	high	-2.3	-9.2	-11.5	-6.9	42.11	-6.1
AK091145	ACCUCGGGAAAGAGUUUAA	ACCUCGGGAAAGAGUUUAAtt	UUAAACUCUUUCCCGAGGUtt	2644	2663	5	5	II	moderate	-5.4	-10	-10.7	-4.6	42.11	-4.5
AK091145	CUGACGUCUGCUCUGAAGA	CUGACGUCUGCUCUGAAGAtt	UCUUCAGAGCAGACGUCAGtt	2293	2312	6	4	Ib	high	-1	-9.4	-12.1	-8.4	52.63	-1.3
AK091145	UUCUGAGAUAGGUAGAAGU	UUCUGAGAUAGGUAGAAGUtt	ACUUCUACCUAUCUCAGAAtt	2499	2518	6	4	II	high	-0.5	-8.1	-10.8	-7.6	36.84	-1.1
AK091226	CACAUGCUGUCAUCAGUUA	CACAUGCUGUCAUCAGUUAtt	UAACUGAUGACAGCAUGUGtt	351	370	6	6	Ia	high	-1	-8.1	-11.5	-7.1	42.11	-3
AK091226	CUGUCAGGUUGGUUAAGUA	CUGUCAGGUUGGUUAAGUAtt	UACUUAACCAACCUGACAGtt	98	117	6	6	Ia	moderate	-2.3	-9.4	-12.4	-7.1	42.11	0
AK091226	CUGUCCUCUGGCUACUGAA	CUGUCCUCUGGCUACUGAAtt	UUCAGUAGCCAGAGGACAGtt	239	258	5	4	Ia	moderate	-1.3	-9.4	-14.5	-8.1	52.63	-0.4
AK091371	CACAGUUAAGGGAAUACUU	CACAGUUAAGGGAAUACUUtt	AAGUAUUCCCUUAACUGUGtt	525	544	6	4	Ia	moderate	-2.6	-9.1	-12	-6.5	36.84	-0.2
AK091371	CAUUCUCCAAACUCACUAU	CAUUCUCCAAACUCACUAUtt	AUAGUGAGUUUGGAGAAUGtt	82	101	7	4	Ia	high	-0.4	-7.1	-10.6	-6.7	36.84	0
AK091371	UCUCAGAAGUUGAAUGCUA	UCUCAGAAGUUGAAUGCUAtt	UAGCAUUCAACUUCUGAGAtt	184	203	6	6	II	high	-0.1	-9.6	-9.3	-9.5	36.84	-0.9
AK091545	GGAGAGAGAUACCACACUU	GGAGAGAGAUACCACACUUtt	AAGUGUGGUAUCUCUCUCCtt	1386	1405	5	6	Ib	high	-4.1	-11.4	-9.9	-7.3	47.37	-0.6
AK091545	UCAUCAUCUGCAACUUGUA	UCAUCAUCUGCAACUUGUAtt	UACAAGUUGCAGAUGAUGAtt	1699	1718	6	6	II	high	-1.5	-8.6	-12.9	-7.1	36.84	0
AK091545	UGUACGUGUUCAUUGUUCU	UGUACGUGUUCAUUGUUCUtt	AGAACAAUGAACACGUACAtt	1532	1551	7	5	II	high	-0.8	-8.4	-10.3	-7.6	36.84	0
AK091635	AGAACUGACUGAUGCUUCU	AGAACUGACUGAUGCUUCUtt	AGAAGCAUCAGUCAGUUCUtt	329	348	7	6	II	high	-0.1	-7.6	-11.8	-7.5	42.11	0
AK091635	AUGGAUAUACUCUUCAGAA	AUGGAUAUACUCUUCAGAAtt	UUCUGAAGAGUAUAUCCAUtt	129	148	6	5	II	high	-0.8	-8.9	-10.3	-8.1	31.58	0
AK091635	GUAACGCCCAUCAUUGAAA	GUAACGCCCAUCAUUGAAAtt	UUUCAAUGAUGGGCGUUACtt	473	492	6	6	Ia	high	-0.9	-7.8	-13.9	-6.9	42.11	0
AK091644	AGGUUUCUCUGUCACUGAA	AGGUUUCUCUGUCACUGAAtt	UUCAGUGACAGAGAAACCUtt	287	306	7	6	II	high	-0.4	-8.5	-10.9	-8.1	42.11	0
AK091644	CUGAAGUGUUUGUGGUUAA	CUGAAGUGUUUGUGGUUAAtt	UUAACCACAAACACUUCAGtt	133	152	6	6	Ia	moderate	-2.2	-8.1	-8.8	-5.9	36.84	0
AK091644	UCAGUCAAGUACCAGUGUU	UCAGUCAAGUACCAGUGUUtt	AACACUGGUACUUGACUGAtt	536	555	6	6	II	high	-2	-9.4	-9.5	-7.4	42.11	0
AK091674	CAGGCUGGAUUGAGAACAU	CAGGCUGGAUUGAGAACAUtt	AUGUUCUCAAUCCAGCCUGtt	764	783	5	5	Ia	moderate	-5.2	-11.5	-10.9	-6.3	47.37	0
AK091674	CUCUUGUGCUCGCUUGUAA	CUCUUGUGCUCGCUUGUAAtt	UUACAAGCGAGCACAAGAGtt	85	104	7	6	Ia	high	-1	-8.1	-12.8	-7.1	47.37	-0.6
AK091674	UUCAGUUGUUAGACCUUGU	UUCAGUUGUUAGACCUUGUtt	ACAAGGUCUAACAACUGAAtt	548	567	7	5	II	high	-0.8	-8.1	-9.7	-7.3	36.84	0
AK091692	ACAGUAGGUGUCAGGGAUU	ACAGUAGGUGUCAGGGAUUtt	AAUCCCUGACACCUACUGUtt	54	73	6	5	II	high	-0.9	-8.6	-13.9	-7.7	47.37	0
AK091858	AGACAGUUGGCAUUGAAGA	AGACAGUUGGCAUUGAAGAtt	UCUUCAAUGCCAACUGUCUtt	400	419	7	6	II	high	-0.4	-8.8	-12.4	-8.4	42.11	-0.2
AK091858	AGGAGGUGAUUUCUAAGCU	AGGAGGUGAUUUCUAAGCUtt	AGCUUAGAAAUCACCUCCUtt	730	749	5	5	II	moderate	-1.4	-9.9	-7.4	-8.5	42.11	-1
AK091858	GAGAUAAGUGACAGGGUAA	GAGAUAAGUGACAGGGUAAtt	UUACCCUGUCACUUAUCUCtt	608	627	7	5	Ib	high	-0.9	-9.2	-12.7	-8.3	42.11	0
AK091985	AGGUGUAAAGGCAAUUGGA	AGGUGUAAAGGCAAUUGGAtt	UCCAAUUGCCUUUACACCUtt	579	598	6	5	II	high	-0.4	-9.7	-12.3	-9.3	42.11	-0.1
AK091985	GAACCACUGUCGUCACGAU	GAACCACUGUCGUCACGAUtt	AUCGUGACGACAGUGGUUCtt	842	861	6	5	Ib	high	-1.9	-10	-11.8	-8.1	52.63	-0.3
AK091985	UUCUAGACUCGAUGUUUGU	UUCUAGACUCGAUGUUUGUtt	ACAAACAUCGAGUCUAGAAtt	389	408	5	4	II	moderate	-1.2	-7.3	-12.1	-6.1	36.84	-1.7
AK092007	ACAUCCUCAACAACCUGUU	ACAUCCUCAACAACCUGUUtt	AACAGGUUGUUGAGGAUGUtt	377	396	7	5	II	high	-0.5	-7.8	-10.5	-7.3	42.11	0
AK092007	CUUUCUCCAUAGUUUAGUU	CUUUCUCCAUAGUUUAGUUtt	AACUAAACUAUGGAGAAAGtt	539	558	5	5	Ia	high	-0.4	-6.9	-10.5	-6.5	31.58	0
AK092007	GUAUGGCCUUCCUGUUUAU	GUAUGGCCUUCCUGUUUAUtt	AUAAACAGGAAGGCCAUACtt	118	137	5	6	Ia	high	-3.7	-7.9	-13.2	-4.2	42.11	-0.9
AK092035	ACAAGGCUGGGCAAACUAA	ACAAGGCUGGGCAAACUAAtt	UUAGUUUGCCCAGCCUUGUtt	1566	1585	6	6	II	high	-0.2	-7.3	-15.9	-7.1	47.37	-0.3
AK092035	UACUCUGAGUCUCACAUCU	UACUCUGAGUCUCACAUCUtt	AGAUGUGAGACUCAGAGUAtt	124	143	7	5	II	high	-0.9	-8.6	-11.2	-7.7	42.11	0
AK092035	UAGUGCUGCUGUCACAUCU	UAGUGCUGCUGUCACAUCUtt	AGAUGUGACAGCAGCACUAtt	1253	1272	6	5	II	high	-0.6	-8.3	-11.9	-7.7	47.37	-3.2
AK092039	AAGGAGCUGGCUAAGAUGU	AAGGAGCUGGCUAAGAUGUtt	ACAUCUUAGCCAGCUCCUUtt	431	450	6	4	II	high	-0.9	-8.7	-14.6	-7.8	47.37	0
AK092039	ACGCGACCAUAACUCUAAA	ACGCGACCAUAACUCUAAAtt	UUUAGAGUUAUGGUCGCGUtt	73	92	6	6	II	moderate	-4.6	-10.4	-9.2	-5.8	42.11	0
AK092039	CUGGGAAUUUGGCGACGUA	CUGGGAAUUUGGCGACGUAtt	UACGUCGCCAAAUUCCCAGtt	244	263	5	5	II	moderate	-2.7	-11.4	-8.7	-8.7	52.63	0
AK092113	CUCACAGUGCCAAGGUUAA	CUCACAGUGCCAAGGUUAAtt	UUAACCUUGGCACUGUGAGtt	894	913	5	5	Ia	moderate	-3.5	-9.4	-13.9	-5.9	47.37	0
AK092113	GAACAUGCAAGAAAGAAAC	GAACAUGCAAGAAAGAAACtt	GUUUCUUUCUUGCAUGUUCtt	689	708	6	4	II	high	-1.2	-8.8	-11.7	-7.6	36.84	0
AK092113	UGACGUCAAUGAACUGCUU	UGACGUCAAUGAACUGCUUtt	AAGCAGUUCAUUGACGUCAtt	781	800	6	6	II	high	-1.2	-9.7	-9.4	-8.5	42.11	0
AK092163	AUGUGGCGUCAUAGUAGAA	AUGUGGCGUCAUAGUAGAAtt	UUCUACUAUGACGCCACAUtt	715	734	7	5	II	high	-0.2	-7.5	-11.8	-7.3	42.11	-0.7
AK092163	CAAGGAAGUUUAUGAAGGU	CAAGGAAGUUUAUGAAGGUtt	ACCUUCAUAAACUUCCUUGtt	952	971	7	6	Ib	high	-0.5	-9	-8	-8.5	36.84	0
AK092163	GGAACCAAACAGUUGAAAC	GGAACCAAACAGUUGAAACtt	GUUUCAACUGUUUGGUUCCtt	1067	1086	6	4	II	high	-2.4	-10	-8.8	-7.6	42.11	-0.2
AK092372	GAGUACAGGCCUAAGAACU	GAGUACAGGCCUAAGAACUtt	AGUUCUUAGGCCUGUACUCtt	1833	1852	5	4	Ia	moderate	-1.6	-9.2	-15.8	-7.6	47.37	0
AK092448	ACGCAUUCCUCUACCGUAA	ACGCAUUCCUCUACCGUAAtt	UUACGGUAGAGGAAUGCGUtt	83	102	5	6	II	moderate	-2.7	-10.1	-13.9	-7.4	47.37	-0.9
AK092448	GGACACUACUCAACAUGGU	GGACACUACUCAACAUGGUtt	ACCAUGUUGAGUAGUGUCCtt	635	654	5	6	Ib	high	-2.5	-11.2	-10.9	-8.7	47.37	0
AK092448	GUUCACUGUACCUGGACUU	GUUCACUGUACCUGGACUUtt	AAGUCCAGGUACAGUGAACtt	398	417	5	4	Ib	moderate	-1.2	-8.8	-12.3	-7.6	47.37	-2.6
AK092603	AGCACUGAGAUGACAGAAA	AGCACUGAGAUGACAGAAAtt	UUUCUGUCAUCUCAGUGCUtt	614	633	5	5	II	moderate	-2.9	-9.8	-11.2	-6.9	42.11	-2.5
AK092603	CAAGCCAUACACCAAUUCA	CAAGCCAUACACCAAUUCAtt	UGAAUUGGUGUAUGGCUUGtt	464	483	6	6	Ia	high	-2	-9.1	-9.7	-7.1	42.11	0
AK092603	UUGGGCUUGGAGUAGCAAA	UUGGGCUUGGAGUAGCAAAtt	UUUGCUACUCCAAGCCCAAtt	65	84	5	5	II	moderate	-2.3	-10.2	-11.4	-7.9	47.37	-4
AK092738	CUUCUCUGCUCUCCCGUUA	CUUCUCUGCUCUCCCGUUAtt	UAACGGGAGAGCAGAGAAGtt	40	59	7	5	II	high	-0.7	-8.1	-12.1	-7.4	52.63	0
AK092738	GCGAUGGGUUACAGUAAGA	GCGAUGGGUUACAGUAAGAtt	UCUUACUGUAACCCAUCGCtt	137	156	6	6	Ia	moderate	-3.2	-10.5	-11.6	-7.3	47.37	0
AK092738	UGUGCCGGAAACAUAAGAA	UGUGCCGGAAACAUAAGAAtt	UUCUUAUGUUUCCGGCACAtt	1065	1084	5	5	II	moderate	-3.5	-10.4	-11.4	-6.9	42.11	-1.8
AK093026	CUUCAUGUUGCAUCUCUUA	CUUCAUGUUGCAUCUCUUAtt	UAAGAGAUGCAACAUGAAGtt	226	245	7	5	Ia	high	-0.8	-8.1	-11.3	-7.3	36.84	0
AK093026	GCAUCAACAUCUCCACAGU	GCAUCAACAUCUCCACAGUtt	ACUGUGGAGAUGUUGAUGCtt	320	339	6	6	II	high	-1.6	-10.2	-9.9	-8.6	47.37	0
AK093026	UUGACAGGCUGGACCAGAU	UUGACAGGCUGGACCAGAUtt	AUCUGGUCCAGCCUGUCAAtt	64	83	5	4	II	high	-0.5	-8.2	-15.3	-7.7	52.63	-1.8
AK093138	AAAGGCCUGUUCUUUGUAU	AAAGGCCUGUUCUUUGUAUtt	AUACAAAGAACAGGCCUUUtt	362	381	7	6	II	high	-0.5	-7.2	-10.9	-6.7	36.84	-0.2
AK093138	AGGUUUGGAUGAAGAAUAC	AGGUUUGGAUGAAGAAUACtt	GUAUUCUUCAUCCAAACCUtt	243	262	6	4	III	low	-1.8	-8.5	-12.1	-6.7	36.84	0
AK093138	GUGAUAUUCCAACUCAUGA	GUGAUAUUCCAACUCAUGAtt	UCAUGAGUUGGAAUAUCACtt	123	142	7	5	Ib	high	-0.7	-9	-10.1	-8.3	36.84	0
AK093233	AGGAGGCUAUUCUGAAGGA	AGGAGGCUAUUCUGAAGGAtt	UCCUUCAGAAUAGCCUCCUtt	1065	1084	6	6	II	high	-0.6	-9.9	-9	-9.3	47.37	-0.9
AK093233	GCCUCUUCUCCUUCAUAGU	GCCUCUUCUCCUUCAUAGUtt	ACUAUGAAGGAGAAGAGGCtt	836	855	5	4	Ia	moderate	-5.7	-12.4	-12.3	-6.7	47.37	0
AK093233	GGGCAGCCAUGGAUUCUAU	GGGCAGCCAUGGAUUCUAUtt	AUAGAAUCCAUGGCUGCCCtt	974	993	5	4	Ia	moderate	-6.4	-13.3	-13	-6.9	52.63	-0.8
AK093397	GCUUAUGUAUCCAUGUGAA	GCUUAUGUAUCCAUGUGAAtt	UUCACAUGGAUACAUAAGCtt	388	407	7	6	Ia	high	-0.7	-8.9	-12	-8.2	36.84	-0.5
AK093627	AGACAUUUACCGACCACAU	AGACAUUUACCGACCACAUtt	AUGUGGUCGGUAAAUGUCUtt	690	709	6	5	II	high	-1.3	-8.8	-11.2	-7.5	42.11	0
AK093627	GAAGGCGUUCAAAGGCAAA	GAAGGCGUUCAAAGGCAAAtt	UUUGCCUUUGAACGCCUUCtt	829	848	5	6	Ib	high	-2	-9.9	-9.3	-7.9	47.37	-1.1
AK093627	GAAGGGAAUUGGAGUCACU	GAAGGGAAUUGGAGUCACUtt	AGUGACUCCAAUUCCCUUCtt	497	516	6	6	Ib	high	-1.1	-9.9	-9.4	-8.8	47.37	-0.2
AK093733	ACACCGUGCUACUUUCAGA	ACACCGUGCUACUUUCAGAtt	UCUGAAAGUAGCACGGUGUtt	110	129	6	7	II	high	-0.2	-9.8	-12.3	-9.6	47.37	0
AK093733	CUUCUUGAGGAACUACUUA	CUUCUUGAGGAACUACUUAtt	UAAGUAGUUCCUCAAGAAGtt	641	660	6	5	Ia	high	-1	-8.1	-11.6	-7.1	36.84	-1.7
AK093733	UGAGAAUACCAGCAUGUCA	UGAGAAUACCAGCAUGUCAtt	UGACAUGCUGGUAUUCUCAtt	341	360	6	6	II	high	-0.2	-9.6	-11.4	-9.4	42.11	0
AK093737	AGUCAGCAGUCUUGCAAGA	AGUCAGCAGUCUUGCAAGAtt	UCUUGCAAGACUGCUGACUtt	93	112	6	6	II	high	-0.7	-8.8	-10.9	-8.1	47.37	-3.3
AK093737	CUUGCUUCUUACUCUUGAA	CUUGCUUCUUACUCUUGAAtt	UUCAAGAGUAAGAAGCAAGtt	1341	1360	6	6	Ia	moderate	-2.2	-9.1	-10.1	-6.9	36.84	0
AK093737	UAUGCACUGCCCAACUCAA	UAUGCACUGCCCAACUCAAtt	UUGAGUUGGGCAGUGCAUAtt	371	390	6	5	II	high	-0.4	-8.5	-15.9	-8.1	47.37	0
AK093774	CAACUACUAACCUGGUUCU	CAACUACUAACCUGGUUCUtt	AGAACCAGGUUAGUAGUUGtt	357	376	7	5	Ib	high	-0.3	-7.9	-11	-7.6	42.11	-0.9
AK094046	AGAGAUCUCAAGUCUUGCU	AGAGAUCUCAAGUCUUGCUtt	AGCAAGACUUGAGAUCUCUtt	764	783	6	5	II	high	-0.5	-9	-10.2	-8.5	42.11	-2.3
AK094046	UGCUCAAUUUCAAGGUACA	UGCUCAAUUUCAAGGUACAtt	UGUACCUUGAAAUUGAGCAtt	1132	1151	6	6	II	moderate	-2.2	-10.6	-8.2	-8.4	36.84	0
AK094046	UUCCUCUCUUCAACAACAA	UUCCUCUCUUCAACAACAAtt	UUGUUGUUGAAGAGAGGAAtt	1373	1392	6	6	II	moderate	-2.6	-9.3	-10.7	-6.7	36.84	0
AK094229	CGCUAACUAGAUUCCUGAU	CGCUAACUAGAUUCCUGAUtt	AUCAGGAAUCUAGUUAGCGtt	136	155	6	4	Ib	moderate	-2.1	-9.8	-9	-7.7	42.11	0
AK094229	UAUCACUGUCCGCAUUUCA	UAUCACUGUCCGCAUUUCAtt	UGAAAUGCGGACAGUGAUAtt	406	425	7	5	II	high	-0.6	-7.5	-12.8	-6.9	42.11	0
AK094229	UGGAAUCAUGUUCUGGAAA	UGGAAUCAUGUUCUGGAAAtt	UUUCCAGAACAUGAUUCCAtt	312	331	5	5	II	moderate	-1.2	-9.3	-8.4	-8.1	36.84	-1
AK094291	AAAGGGAUGCUCUGAAAUA	AAAGGGAUGCUCUGAAAUAtt	UAUUUCAGAGCAUCCCUUUtt	1158	1177	6	6	II	high	-2.4	-7.2	-12.3	-4.8	36.84	-0.5
AK094291	AACCGAUUCUCUUGCUUCA	AACCGAUUCUCUUGCUUCAtt	UGAAGCAAGAGAAUCGGUUtt	1355	1374	7	6	II	high	-0.7	-8.8	-9.9	-8.1	42.11	0
AK094291	UGGUCUCAGUGGAUUGCUU	UGGUCUCAGUGGAUUGCUUtt	AAGCAAUCCACUGAGACCAtt	1579	1598	5	5	II	moderate	-2.1	-10.6	-12.9	-8.5	47.37	-1.2
AK094428	CAGAUGUUGUUACUCUUGA	CAGAUGUUGUUACUCUUGAtt	UCAAGAGUAACAACAUCUGtt	952	971	7	6	Ib	high	-0.2	-8.3	-7.9	-8.1	36.84	-0.6
AK094428	GUUCACAAGUGGCUGUUAA	GUUCACAAGUGGCUGUUAAtt	UUAACAGCCACUUGUGAACtt	856	875	6	6	Ia	moderate	-2.9	-8.8	-11	-5.9	42.11	0
AK094428	UUCUCAGCCAGGAUGAUUA	UUCUCAGCCAGGAUGAUUAtt	UAAUCAUCCUGGCUGAGAAtt	695	714	5	5	II	moderate	-2.1	-8.4	-15.3	-6.3	42.11	0
AK095229	UAGCUCUUCUAGUUUGUGA	UAGCUCUUCUAGUUUGUGAtt	UCACAAACUAGAAGAGCUAtt	225	244	6	6	II	high	-0.1	-9.5	-9.4	-9.4	36.84	0
AK095229	UCCAUGUAGUAUCUGAUGA	UCCAUGUAGUAUCUGAUGAtt	UCAUCAGAUACUACAUGGAtt	322	341	7	6	II	high	-0.9	-9.5	-8	-8.6	36.84	0
AK095229	UGUGGUAAGCACCUGAGUU	UGUGGUAAGCACCUGAGUUtt	AACUCAGGUGCUUACCACAtt	535	554	5	4	II	moderate	-2.7	-10.3	-11.5	-7.6	47.37	-3.4
AK095568	ACGCUCCUCAAGCUUCCAA	ACGCUCCUCAAGCUUCCAAtt	UUGGAAGCUUGAGGAGCGUtt	698	717	5	4	II	high	-0.8	-10.1	-10	-9.3	52.63	-4.1
AK095568	UAGAUGGUUGGCACCUUGU	UAGAUGGUUGGCACCUUGUtt	ACAAGGUGCCAACCAUCUAtt	895	914	5	4	II	high	-0.2	-7.5	-13.6	-7.3	47.37	-4.4
AK095568	UCAGCUCUGGUGCAUUGGU	UCAGCUCUGGUGCAUUGGUtt	ACCAAUGCACCAGAGCUGAtt	574	593	5	4	II	high	-2.1	-10.6	-12.2	-8.5	52.63	-2.6
AK095748	AUACCGUUAAUGUGGAGUU	AUACCGUUAAUGUGGAGUUtt	AACUCCACAUUAACGGUAUtt	1133	1152	6	5	II	high	-0.3	-7.9	-6.9	-7.6	36.84	-1.3
AK095748	GUCAUUUGAUGUUGGACAU	GUCAUUUGAUGUUGGACAUtt	AUGUCCAACAUCAAAUGACtt	186	205	5	5	Ib	moderate	-1.2	-9	-9.9	-7.8	36.84	-1.1
AK095748	UGGCGUGGCUAUUUAUUGU	UGGCGUGGCUAUUUAUUGUtt	ACAAUAAAUAGCCACGCCAtt	75	94	5	5	II	moderate	-5.5	-11.8	-11.2	-6.3	42.11	-0.9
AK095756	ACAGCUCCAUCAAGUUUGA	ACAGCUCCAUCAAGUUUGAtt	UCAAACUUGAUGGAGCUGUtt	640	659	6	7	II	high	-2.9	-9.8	-11.8	-6.9	42.11	-0.2
AK095756	CCCUGUUUGUGCUCUUCGU	CCCUGUUUGUGCUCUUCGUtt	ACGAAGAGCACAAACAGGGtt	373	392	5	4	Ib	moderate	-3.5	-11.4	-11.9	-7.9	52.63	0
AK095756	UUCCACGCGCUGUUCUUCA	UUCCACGCGCUGUUCUUCAtt	UGAAGAACAGCGCGUGGAAtt	279	298	5	4	II	moderate	-1.2	-9.3	-14	-8.1	52.63	0
AK095813	CGUUGUGAGAGAAGUUCUA	CGUUGUGAGAGAAGUUCUAtt	UAGAACUUCUCUCACAACGtt	1030	1049	7	5	Ia	high	-0.9	-8.2	-12.2	-7.3	42.11	0
AK095813	GAGACGAUUCAGCCUACAA	GAGACGAUUCAGCCUACAAtt	UUGUAGGCUGAAUCGUCUCtt	831	850	5	5	Ib	moderate	-3.2	-10.3	-9	-7.1	47.37	-1.9
AK095813	UCAGCUAUCAUCAGUGUUA	UCAGCUAUCAUCAGUGUUAtt	UAACACUGAUGAUAGCUGAtt	201	220	6	6	II	high	-3.5	-10.6	-10.8	-7.1	36.84	0
AK095815	CCGAGUACUUCGUGGGUUU	CCGAGUACUUCGUGGGUUUtt	AAACCCACGAAGUACUCGGtt	428	447	5	4	Ib	moderate	-3.5	-10.8	-10.6	-7.3	52.63	-2.3
AK095815	GAAGGGUGAGUUUAGUAGA	GAAGGGUGAGUUUAGUAGAtt	UCUACUAAACUCACCCUUCtt	317	336	6	6	Ia	high	-1.3	-9.9	-9.7	-8.6	42.11	0
AK095815	UUGCUAGCUCUGACUUGGU	UUGCUAGCUCUGACUUGGUtt	ACCAAGUCAGAGCUAGCAAtt	190	209	6	4	II	high	-0.6	-9.1	-13.2	-8.5	47.37	-0.3
AK095876	CAGAGUGCUAUUACUUCAU	CAGAGUGCUAUUACUUCAUtt	AUGAAGUAAUAGCACUCUGtt	135	154	5	4	Ia	moderate	-2.8	-9.3	-10.4	-6.5	36.84	-1.1
AK095876	UAGACGUCAUUCAGGUUGA	UAGACGUCAUUCAGGUUGAtt	UCAACCUGAAUGACGUCUAtt	1307	1326	6	6	II	high	-0.4	-8.6	-10.6	-8.2	42.11	-1
AK095876	UGUCGGGUUAGGUCUGAGA	UGUCGGGUUAGGUCUGAGAtt	UCUCAGACCUAACCCGACAtt	1426	1445	5	4	II	high	-0.1	-9.7	-10.4	-9.6	52.63	-2.7
AK095951	AGAGGCAGAUCAAAUCAUU	AGAGGCAGAUCAAAUCAUUtt	AAUGAUUUGAUCUGCCUCUtt	722	741	6	6	II	high	-3.4	-9.9	-10.9	-6.5	36.84	0
AK095951	AGCUAAUUCAGGCAGAAAU	AGCUAAUUCAGGCAGAAAUtt	AUUUCUGCCUGAAUUAGCUtt	868	887	5	4	II	moderate	-3.6	-8.9	-11.2	-5.3	36.84	-2.5
AK095951	GGUUCUCUAUCUAUUCUGA	GGUUCUCUAUCUAUUCUGAtt	UCAGAAUAGAUAGAGAACCtt	122	141	6	6	Ia	high	-0.4	-10	-10.6	-9.6	36.84	0
AK096066	AUGACAUAUGCAAGGUUCU	AUGACAUAUGCAAGGUUCUtt	AGAACCUUGCAUAUGUCAUtt	758	777	7	4	II	high	-0.2	-7.8	-10.8	-7.6	36.84	0
AK096066	CAACGGCAGAGUUCCUGAA	CAACGGCAGAGUUCCUGAAtt	UUCAGGAACUCUGCCGUUGtt	970	989	6	5	Ib	high	-0.1	-8.2	-10.9	-8.1	52.63	-2
AK096066	GGGAGGUUCAGAUGGCAUA	GGGAGGUUCAGAUGGCAUAtt	UAUGCCAUCUGAACCUCCCtt	1114	1133	5	4	Ib	moderate	-3.8	-12.3	-10.5	-8.5	52.63	0
AK096268	ACCUCCGUCUCAUCCUUAA	ACCUCCGUCUCAUCCUUAAtt	UUAAGGAUGAGACGGAGGUtt	142	161	6	6	II	moderate	-4.2	-10	-11.8	-5.8	47.37	0
AK096268	GCUUGAUCUGGGUUAGUCU	GCUUGAUCUGGGUUAGUCUtt	AGACUAACCCAGAUCAAGCtt	359	378	6	4	Ia	high	-0.9	-9.7	-13.8	-8.8	47.37	-0.6
AK096268	GGACGGUCAGUGUGAAGAU	GGACGGUCAGUGUGAAGAUtt	AUCUUCACACUGACCGUCCtt	757	776	5	4	Ia	high	-5	-11.5	-11.5	-6.5	52.63	-0.1
AK096309	CCUCUAAAGACACGGAAAU	CCUCUAAAGACACGGAAAUtt	AUUUCCGUGUCUUUAGAGGtt	110	129	6	4	Ib	moderate	-5.2	-10.5	-10.2	-5.3	42.11	0
AK096309	CUGUUGAUUACCUGCCAUU	CUGUUGAUUACCUGCCAUUtt	AAUGGCAGGUAAUCAACAGtt	221	240	7	4	Ib	high	-0.5	-7.9	-10	-7.4	42.11	0
AK096309	GCUUGAGUGUUAAUUCUGU	GCUUGAGUGUUAAUUCUGUtt	ACAGAAUUAACACUCAAGCtt	758	777	6	5	Ia	high	-0.9	-9.7	-9.5	-8.8	36.84	-1.4
AK096334	AUGCCAAUACCCUGAUCCU	AUGCCAAUACCCUGAUCCUtt	AGGAUCAGGGUAUUGGCAUtt	1588	1607	7	4	II	high	-1	-9.9	-12.4	-8.9	47.37	0
AK096334	CACAGAAUCUCAACUUUAC	CACAGAAUCUCAACUUUACtt	GUAAAGUUGAGAUUCUGUGtt	2740	2759	6	4	II	high	-2.6	-9.1	-10.9	-6.5	36.84	0
AK096334	GUCUGCCAGUGUUGGGAUA	GUCUGCCAGUGUUGGGAUAtt	UAUCCCAACACUGGCAGACtt	1796	1815	5	5	Ib	moderate	-1.3	-10	-10.7	-8.7	52.63	-2.2
AK096470	AGACAGUUUACUUUGUUCA	AGACAGUUUACUUUGUUCAtt	UGAACAAAGUAAACUGUCUtt	1270	1289	5	6	II	high	-0.6	-8.8	-7.4	-8.2	31.58	-1.8
AK096470	CCCAGUUUCAGACAGUUAA	CCCAGUUUCAGACAGUUAAtt	UUAACUGUCUGAAACUGGGtt	1390	1409	5	5	Ia	moderate	-5.5	-11.4	-10.4	-5.9	42.11	0
AK096470	UUUCCCGACUUAAAGUUUA	UUUCCCGACUUAAAGUUUAtt	UAAACUUUAAGUCGGGAAAtt	1514	1533	5	6	II	moderate	-2.2	-8.1	-9.7	-5.9	31.58	0
AK096625	AAGGGAGUGUCAUUAGAAA	AAGGGAGUGUCAUUAGAAAtt	UUUCUAAUGACACUCCCUUtt	2511	2530	6	6	II	moderate	-2.7	-9.6	-11.6	-6.9	36.84	0
AK096625	CAACAGUUCCUCUUAUAGA	CAACAGUUCCUCUUAUAGAtt	UCUAUAAGAGGAACUGUUGtt	2647	2666	7	6	Ia	high	-0.4	-7.9	-12.3	-7.5	36.84	0
AK096625	GAAAGACAUCCAUGACAUA	GAAAGACAUCCAUGACAUAtt	UAUGUCAUGGAUGUCUUUCtt	2803	2822	7	6	Ia	high	-0.2	-7.5	-11.6	-7.3	36.84	0
AK096649	AAGGACCGAUGGCAGAGAA	AAGGACCGAUGGCAGAGAAtt	UUCUCUGCCAUCGGUCCUUtt	65	84	7	5	II	high	-0.3	-8.7	-11.7	-8.4	52.63	0
AK096649	ACUACCACUGUCAAACUUA	ACUACCACUGUCAAACUUAtt	UAAGUUUGACAGUGGUAGUtt	1554	1573	7	5	II	high	-0.7	-7.8	-12.7	-7.1	36.84	0
AK096649	AGCAGGAUAGCAAUUCUUA	AGCAGGAUAGCAAUUCUUAtt	UAAGAAUUGCUAUCCUGCUtt	1262	1281	5	5	II	moderate	-2.4	-9.7	-10.8	-7.3	36.84	-2.6
AK096738	CCACAUUCUCCUUGCUUGA	CCACAUUCUCCUUGCUUGAtt	UCAAGCAAGGAGAAUGUGGtt	745	764	6	6	Ib	high	-2.2	-10.3	-12.3	-8.1	47.37	0
AK096738	GAAGAAGAAGAAUGAGCUU	GAAGAAGAAGAAUGAGCUUtt	AAGCUCAUUCUUCUUCUUCtt	2562	2581	7	5	Ib	high	-0.5	-9	-9.3	-8.5	36.84	-0.6
AK096738	UUACUUGGAGCCUCUUGAU	UUACUUGGAGCCUCUUGAUtt	AUCAAGAGGCUCCAAGUAAtt	2246	2265	6	5	II	high	-0.6	-7.1	-15.7	-6.5	42.11	0
AK096757	CUCUGUCUGGCUUCCUUGA	CUCUGUCUGGCUUCCUUGAtt	UCAAGGAAGCCAGACAGAGtt	545	564	5	4	Ib	moderate	-1.2	-9.3	-13	-8.1	52.63	0
AK096757	GUGGUUAAGAGCUGGGAUU	GUGGUUAAGAGCUGGGAUUtt	AAUCCCAGCUCUUAACCACtt	291	310	5	4	Ib	moderate	-3.3	-11	-12.1	-7.7	47.37	0
AK096757	UCAGAGGUUUCCAUAGUAU	UCAGAGGUUUCCAUAGUAUtt	AUACUAUGGAAACCUCUGAtt	400	419	6	6	II	high	-2.9	-9.6	-11.4	-6.7	36.84	-0.6
AK096807	ACACGUCCUAAGCUACCUU	ACACGUCCUAAGCUACCUUtt	AAGGUAGCUUAGGACGUGUtt	1506	1525	7	5	II	high	-0.4	-8.9	-10.1	-8.5	47.37	0
AK096807	ACAGGGCUUACCUCCAAGU	ACAGGGCUUACCUCCAAGUtt	ACUUGGAGGUAAGCCCUGUtt	955	974	5	4	II	high	-2.4	-9.7	-11	-7.3	52.63	-4
AK096807	ACAGUUCUCACUCCACUAA	ACAGUUCUCACUCCACUAAtt	UUAGUGGAGUGAGAACUGUtt	1171	1190	6	6	II	high	-1.5	-8.6	-10.9	-7.1	42.11	-0.7
AK096880	CCAUUGAGCUGCAUACUAA	CCAUUGAGCUGCAUACUAAtt	UUAGUAUGCAGCUCAAUGGtt	172	191	6	7	Ia	high	-0.9	-8	-14.8	-7.1	42.11	0
AK096880	GCAUUGGACAAGAUUAAGA	GCAUUGGACAAGAUUAAGAtt	UCUUAAUCUUGUCCAAUGCtt	567	586	6	6	Ia	high	-1.4	-8.7	-10.8	-7.3	36.84	0
AK096880	UUCGCCAGUUUCAUCUUCA	UUCGCCAGUUUCAUCUUCAtt	UGAAGAUGAAACUGGCGAAtt	352	371	6	6	II	moderate	-1.6	-9.7	-10.2	-8.1	42.11	0
AK096921	GAGCAAAGUAGAAGGUUGU	GAGCAAAGUAGAAGGUUGUtt	ACAACCUUCUACUUUGCUCtt	425	444	5	4	Ib	moderate	-3.8	-11.2	-10.9	-7.4	42.11	-0.8
AK096921	GGAAGGUAUUGUCUUAACU	GGAAGGUAUUGUCUUAACUtt	AGUUAAGACAAUACCUUCCtt	227	246	6	6	Ia	high	-3.4	-9.9	-7.6	-6.5	36.84	-0.1
AK096921	UGAGAGAGUUUGAUGCUAA	UGAGAGAGUUUGAUGCUAAtt	UUAGCAUCAAACUCUCUCAtt	57	76	6	7	II	high	-1.3	-9.6	-9.3	-8.3	36.84	-0.4
AK097453	CUGGACUAGAUAACCCUUU	CUGGACUAGAUAACCCUUUtt	AAAGGGUUAUCUAGUCCAGtt	412	431	5	4	Ib	moderate	-3.3	-10.5	-9	-7.2	42.11	-2.2
AK097453	GAAGUAAAGAUGCCUUGCU	GAAGUAAAGAUGCCUUGCUtt	AGCAAGGCAUCUUUACUUCtt	53	72	6	5	II	high	-0.3	-8.8	-9	-8.5	42.11	-2.8
AK097453	UUCCCAGGCAAGUGGGUAA	UUCCCAGGCAAGUGGGUAAtt	UUACCCACUUGCCUGGGAAtt	306	325	5	4	II	moderate	-2.2	-10.5	-12.4	-8.3	52.63	-9.3
AK097455	GGAUGGUAAAUCUUCAAGU	GGAUGGUAAAUCUUCAAGUtt	ACUUGAAGAUUUACCAUCCtt	234	253	5	5	Ia	high	-2.8	-10.1	-7.8	-7.3	36.84	-1
AK097455	UCAUGAAUUCAAAGGCAAU	UCAUGAAUUCAAAGGCAAUtt	AUUGCCUUUGAAUUCAUGAtt	617	636	6	5	II	high	-0.8	-8.3	-8.2	-7.5	31.58	0
AK097455	UUUGCCGGAUUCUAAAUGA	UUUGCCGGAUUCUAAAUGAtt	UCAUUUAGAAUCCGGCAAAtt	360	379	7	6	II	high	-0.8	-7.9	-11.3	-7.1	36.84	0
AK097483	GAAUCUUCAGGAUCAAACU	GAAUCUUCAGGAUCAAACUtt	AGUUUGAUCCUGAAGAUUCtt	773	792	6	5	Ia	high	-1.9	-8	-12.9	-6.1	36.84	0
AK097483	GGCAUUAUGUAGAGGACAA	GGCAUUAUGUAGAGGACAAtt	UUGUCCUCUACAUAAUGCCtt	525	544	5	6	Ib	moderate	-2.9	-11.1	-9.9	-8.2	42.11	0
AK097483	GUGUAUCCAUUCAGCUGUA	GUGUAUCCAUUCAGCUGUAtt	UACAGCUGAAUGGAUACACtt	637	656	7	6	Ib	high	-0.7	-9	-11.5	-8.3	42.11	0
AK097550	GCGGCCCUGAUAAACUUGA	GCGGCCCUGAUAAACUUGAtt	UCAAGUUUAUCAGGGCCGCtt	183	202	5	4	Ia	moderate	-5.6	-13.7	-9.8	-8.1	52.63	0
AK097550	GGUUUCUUAGCAAACUUCA	GGUUUCUUAGCAAACUUCAtt	UGAAGUUUGCUAAGAAACCtt	148	167	7	5	Ia	high	-0.4	-8.5	-10.6	-8.1	36.84	-0.7
AK097550	GUGGAGAGAAAGACAGUGU	GUGGAGAGAAAGACAGUGUtt	ACACUGUCUUUCUCUCCACtt	270	289	5	4	Ib	moderate	-2.6	-11.2	-9.5	-8.6	47.37	0
AK097621	GAAAGCACAUUGAGUAAGU	GAAAGCACAUUGAGUAAGUtt	ACUUACUCAAUGUGCUUUCtt	355	374	7	6	Ia	high	-1	-7.5	-9.5	-6.5	36.84	0
AK097621	GCAACCACUGUAAAGAAUU	GCAACCACUGUAAAGAAUUtt	AAUUCUUUACAGUGGUUGCtt	615	634	6	5	Ia	high	-4.5	-9.8	-10.7	-5.3	36.84	0
AK097621	UUGGGCAUGGUUAAUGUCU	UUGGGCAUGGUUAAUGUCUtt	AGACAUUAACCAUGCCCAAtt	728	747	5	4	II	moderate	-1.4	-10.2	-11.2	-8.8	42.11	-4.9
AK097691	AAAGGCGGCUGGAGACUUA	AAAGGCGGCUGGAGACUUAtt	UAAGUCUCCAGCCGCCUUUtt	181	200	5	6	II	high	-0.1	-7.2	-15.3	-7.1	52.63	-1
AK097691	CAUCGGUUAUGCCCGGAUU	CAUCGGUUAUGCCCGGAUUtt	AAUCCGGGCAUAACCGAUGtt	916	935	6	4	II	high	-0.9	-8.6	-9.6	-7.7	52.63	-7.5
AK097691	UUGCUUGACGUUAAUGGUU	UUGCUUGACGUUAAUGGUUtt	AACCAUUAACGUCAAGCAAtt	380	399	7	4	II	high	-0.6	-9.1	-11.7	-8.5	36.84	0
AK097705	AGGAGACCAAGGUCUUGCA	AGGAGACCAAGGUCUUGCAtt	UGCAAGACCUUGGUCUCCUtt	638	657	5	4	II	high	-0.8	-9.9	-12.3	-9.1	52.63	-9.8
AK097705	CCAAACUACUUCAGAUUCU	CCAAACUACUUCAGAUUCUtt	AGAAUCUGAAGUAGUUUGGtt	423	442	6	6	Ia	high	-1.3	-7.8	-10.6	-6.5	36.84	0
AK097705	UCACUGGAGCUGUCUGGAA	UCACUGGAGCUGUCUGGAAtt	UUCCAGACAGCUCCAGUGAtt	781	800	5	5	II	high	-0.1	-9.4	-12.7	-9.3	52.63	-2.8
AK097710	AUGUCUACGGAACUCUUCU	AUGUCUACGGAACUCUUCUtt	AGAAGAGUUCCGUAGACAUtt	435	454	6	4	II	high	-0.3	-7.8	-11.7	-7.5	42.11	-1.6
AK097710	CUGCAGACCUUGAUGAAAC	CUGCAGACCUUGAUGAAACtt	GUUUCAUCAAGGUCUGCAGtt	703	722	6	4	II	high	-2.7	-10.3	-11.7	-7.6	47.37	0
AK097710	UUACCGUCUGUCCAGAUGU	UUACCGUCUGUCCAGAUGUtt	ACAUCUGGACAGACGGUAAtt	550	569	6	5	II	high	-0.5	-8.3	-12	-7.8	47.37	-5
AK097723	CAACGGCACAAUCACAACU	CAACGGCACAAUCACAACUtt	AGUUGUGAUUGUGCCGUUGtt	159	178	7	5	Ib	high	-0.9	-8.2	-8.4	-7.3	47.37	0
AK097723	CUGAGAGGAAGUAUCACUU	CUGAGAGGAAGUAUCACUUtt	AAGUGAUACUUCCUCUCAGtt	1357	1376	5	4	Ia	moderate	-2	-9.3	-12.5	-7.3	42.11	-1.6
AK097723	UGGUGGUGAAUUUCCUCUU	UGGUGGUGAAUUUCCUCUUtt	AAGAGGAAAUUCACCACCAtt	1231	1250	5	4	II	moderate	-2.8	-10.3	-7.4	-7.5	42.11	-1.5
AK097967	AGCUGAUCCAACAGAAACA	AGCUGAUCCAACAGAAACAtt	UGUUUCUGUUGGAUCAGCUtt	338	357	5	5	II	moderate	-3	-9.7	-12.6	-6.7	42.11	-2
AK097967	CGACCUUUCUUCUGAGCUU	CGACCUUUCUUCUGAGCUUtt	AAGCUCAGAAGAAAGGUCGtt	1352	1371	6	6	Ib	high	-2.4	-10.9	-9.9	-8.5	47.37	0
AK097967	UUGGGUUCCUGAUCAGUCA	UUGGGUUCCUGAUCAGUCAtt	UGACUGAUCAGGAACCCAAtt	457	476	6	6	II	high	-0.8	-10.2	-12.9	-9.4	47.37	-0.9
AK098015	GGAUCAUUCAUUCGACAAA	GGAUCAUUCAUUCGACAAAtt	UUUGUCGAAUGAAUGAUCCtt	1454	1473	6	6	Ib	high	-3.7	-10.4	-7.4	-6.7	36.84	-0.1
AK098015	UGCGAGAGGAGAAACGUUU	UGCGAGAGGAGAAACGUUUtt	AAACGUUUCUCCUCUCGCAtt	1231	1250	5	4	II	moderate	-4.5	-10.9	-13.1	-6.4	47.37	-0.1
AK098015	UUCCAGUCCACCAUUCCUU	UUCCAGUCCACCAUUCCUUtt	AAGGAAUGGUGGACUGGAAtt	1583	1602	6	4	II	high	-0.6	-9.3	-15	-8.7	47.37	0
AK098124	ACACCAUGGUAGCAAUGAA	ACACCAUGGUAGCAAUGAAtt	UUCAUUGCUACCAUGGUGUtt	577	596	6	7	II	high	-2.7	-9.8	-11.4	-7.1	42.11	-0.8
AK098124	AGAGCUUCAGAGUCAUGCA	AGAGCUUCAGAGUCAUGCAtt	UGCAUGACUCUGAAGCUCUtt	302	321	6	6	II	high	-0.7	-10	-11.7	-9.3	47.37	-0.7
AK098124	UGCUGAAAGUCCAUUUGUC	UGCUGAAAGUCCAUUUGUCtt	GACAAAUGGACUUUCAGCAtt	482	501	6	4	III	low	-1.5	-10.3	-12.6	-8.8	42.11	0
AK098201	AGCACACGGCAUUCAACAA	AGCACACGGCAUUCAACAAtt	UUGUUGAAUGCCGUGUGCUtt	166	185	5	5	II	moderate	-3.1	-9.8	-12.3	-6.7	47.37	-1.1
AK098311	CCUCCAACGUGUCUUAAAU	CCUCCAACGUGUCUUAAAUtt	AUUUAAGACACGUUGGAGGtt	264	283	5	5	Ia	moderate	-7.5	-11.7	-11.1	-4.2	42.11	0
AK098324	AGAGCUUCAGUGAGAUUGA	AGAGCUUCAGUGAGAUUGAtt	UCAAUCUCACUGAAGCUCUtt	334	353	6	6	II	high	-2.9	-10	-12	-7.1	42.11	-0.6
AK098324	UCAUCAGGUCCACAGAGUU	UCAUCAGGUCCACAGAGUUtt	AACUCUGUGGACCUGAUGAtt	211	230	6	5	II	high	-1	-8.6	-13.8	-7.6	47.37	0
AK098324	UUCGCGCAGUUCCAACCAA	UUCGCGCAGUUCCAACCAAtt	UUGGUUGGAACUGCGCGAAtt	76	95	6	5	II	high	-0.6	-9.7	-10.5	-9.1	52.63	0
AK098335	CAAGGUGGAAGCAGAAAUU	CAAGGUGGAAGCAGAAAUUtt	AAUUUCUGCUUCCACCUUGtt	940	959	5	5	Ia	high	-5.2	-9	-13.8	-3.8	42.11	0
AK098335	GGACAAAGUCAGAAGAGAA	GGACAAAGUCAGAAGAGAAtt	UUCUCUUCUGACUUUGUCCtt	778	797	5	6	Ia	high	-2.8	-11.2	-12	-8.4	42.11	-0.6
AK098335	UGGAGGAAAUGGAUAAGAA	UGGAGGAAAUGGAUAAGAAtt	UUCUUAUCCAUUUCCUCCAtt	1120	1139	6	6	II	moderate	-3.6	-10.5	-9.4	-6.9	36.84	0
AK098497	AGAGCACAACACUGAUGAU	AGAGCACAACACUGAUGAUtt	AUCAUCAGUGUUGUGCUCUtt	259	278	6	5	II	high	-3.3	-10	-10.7	-6.7	42.11	0
AK098497	CUAGGGAAAGGAUAAAGCA	CUAGGGAAAGGAUAAAGCAtt	UGCUUUAUCCUUUCCCUAGtt	137	156	6	6	Ia	high	-0.3	-9.4	-10.2	-9.1	42.11	0
AK098497	UUCCUCACCUAAACUUUGA	UUCCUCACCUAAACUUUGAtt	UCAAAGUUUAGGUGAGGAAtt	393	412	6	6	II	moderate	-2.4	-9.3	-10.6	-6.9	36.84	0
AK098628	CAACCUGAGUAGCGCGAAA	CAACCUGAGUAGCGCGAAAtt	UUUCGCGCUACUCAGGUUGtt	416	435	6	6	II	high	-1.9	-9.1	-10.5	-7.2	52.63	0
AK098628	GAAAGAAGGGUUCCAAAGA	GAAAGAAGGGUUCCAAAGAtt	UCUUUGGAACCCUUCUUUCtt	87	106	7	6	Ib	high	-0.6	-7.5	-11.8	-6.9	42.11	0
AK098628	UUCCUUCGGCCGCUAUUAU	UUCCUUCGGCCGCUAUUAUtt	AUAAUAGCGGCCGAAGGAAtt	309	328	5	4	II	moderate	-4.9	-9.3	-15.2	-4.4	47.37	0
AK098638	AGUGUGGAGCUACAUACAU	AGUGUGGAGCUACAUACAUtt	AUGUAUGUAGCUCCACACUtt	285	304	5	4	II	moderate	-1.9	-8.6	-11.8	-6.7	42.11	-5.6
AK098638	CAGAGAGGUGCCAUGAGAA	CAGAGAGGUGCCAUGAGAAtt	UUCUCAUGGCACCUCUCUGtt	408	427	6	4	Ia	high	-0.9	-9.3	-16	-8.4	52.63	0
AK098638	UGUUGGCACUUCUUAUUGA	UGUUGGCACUUCUUAUUGAtt	UCAAUAAGAAGUGCCAACAtt	53	72	7	6	II	high	-0.8	-7.9	-10.9	-7.1	36.84	0
AK098655	GGAGAGAAUGUCUAAAUCU	GGAGAGAAUGUCUAAAUCUtt	AGAUUUAGACAUUCUCUCCtt	979	998	5	5	Ia	high	-4.9	-11.4	-9.9	-6.5	36.84	-0.8
AK122738	CAACCAGAGACUAUAGCAU	CAACCAGAGACUAUAGCAUtt	AUGCUAUAGUCUCUGGUUGtt	1387	1406	7	5	Ia	high	-0.4	-9.1	-12.8	-8.7	42.11	0
AK122738	CAUGUCAAGCAUCCUCAUA	CAUGUCAAGCAUCCUCAUAtt	UAUGAGGAUGCUUGACAUGtt	1255	1274	7	5	Ib	high	-0.6	-8.1	-9.6	-7.5	42.11	0
AK122738	CCAAAUCCUUCGUCAAACA	CCAAAUCCUUCGUCAAACAtt	UGUUUGACGAAGGAUUUGGtt	1016	1035	6	7	Ia	high	-1.1	-7.8	-11.7	-6.7	42.11	-0.1
AK122779	ACAACUCCCAAGAGUCUAA	ACAACUCCCAAGAGUCUAAtt	UUAGACUCUUGGGAGUUGUtt	384	403	6	6	II	high	-0.1	-7.4	-12.8	-7.3	42.11	-6.7
AK122779	ACCGUUCUCACCUCUUUGU	ACCGUUCUCACCUCUUUGUtt	ACAAAGAGGUGAGAACGGUtt	270	289	5	4	II	moderate	-4	-10.1	-13.3	-6.1	47.37	0
AK122779	UAGUACGGCUGUAAGAAUU	UAGUACGGCUGUAAGAAUUtt	AAUUCUUACAGCCGUACUAtt	581	600	5	5	II	moderate	-2.2	-7.5	-14.7	-5.3	36.84	0
AK122785	AGACUGCAGCUGUGCUUCU	AGACUGCAGCUGUGCUUCUtt	AGAAGCACAGCUGCAGUCUtt	556	575	5	4	II	high	-1.3	-8.8	-12.4	-7.5	52.63	-4.1
AK122785	CUACACUCGAGUUCAUUCU	CUACACUCGAGUUCAUUCUtt	AGAAUGAACUCGAGUGUAGtt	299	318	6	5	Ia	high	-1.8	-8.3	-11.5	-6.5	42.11	0
AK122785	GCAAAGAGACGUUAGUGUA	GCAAAGAGACGUUAGUGUAtt	UACACUAACGUCUCUUUGCtt	424	443	7	6	Ia	high	-0.1	-8.5	-11.3	-8.4	42.11	0
AK122947	GUACCAUGACUGUAAGGAA	GUACCAUGACUGUAAGGAAtt	UUCCUUACAGUCAUGGUACtt	708	727	6	6	Ia	high	-0.9	-10.2	-11.5	-9.3	42.11	0
AK122947	UGAGGGUGUUUGCUAAAUU	UGAGGGUGUUUGCUAAAUUtt	AAUUUAGCAAACACCCUCAtt	2777	2796	6	6	II	high	-6.7	-10.5	-8.6	-3.8	36.84	-0.3
AK122947	UGAUAAACCAUGUGAGAUU	UGAUAAACCAUGUGAGAUUtt	AAUCUCACAUGGUUUAUCAtt	222	241	5	5	II	high	-1	-7.5	-11.4	-6.5	31.58	0
AK122959	GAUCUUUGUGGAGUCAGAA	GAUCUUUGUGGAGUCAGAAtt	UUCUGACUCCACAAAGAUCtt	509	528	5	4	Ib	moderate	-1.1	-9.2	-12.9	-8.1	42.11	-1.1
AK123139	CCUGUCUCUUGUACUACUA	CCUGUCUCUUGUACUACUAtt	UAGUAGUACAAGAGACAGGtt	242	261	6	6	Ia	moderate	-2.8	-10.3	-11.3	-7.5	42.11	0
AK123139	CUAGCUUAUUUAUGAGACA	CUAGCUUAUUUAUGAGACAtt	UGUCUCAUAAAUAAGCUAGtt	380	399	5	7	Ib	high	-0.1	-9.5	-6.1	-9.4	31.58	-0.6
AK123139	CUUAGUUUGUGCCAGUUAU	CUUAGUUUGUGCCAGUUAUtt	AUAACUGGCACAAACUAAGtt	53	72	5	5	Ia	moderate	-1.5	-7	-11.5	-5.5	36.84	0
AK123142	AAGGCCACUUAUUCUUUGA	AAGGCCACUUAUUCUUUGAtt	UCAAAGAAUAAGUGGCCUUtt	370	389	6	6	II	moderate	-2.8	-9.7	-7.6	-6.9	36.84	0
AK123142	AGAGGCAAAUCACUAGACA	AGAGGCAAAUCACUAGACAtt	UGUCUAGUGAUUUGCCUCUtt	205	224	6	7	II	high	-0.5	-9.9	-7.9	-9.4	42.11	0
AK123142	UGUUGGGUCAGAAGCAUAU	UGUUGGGUCAGAAGCAUAUtt	AUAUGCUUCUGACCCAACAtt	60	79	5	4	II	moderate	-2.3	-7.9	-12	-5.6	42.11	-1.1
AK123181	ACCUGCGUUUGCCCUAGAU	ACCUGCGUUUGCCCUAGAUtt	AUCUAGGGCAAACGCAGGUtt	854	873	5	4	II	moderate	-2.8	-9.7	-10.3	-6.9	52.63	-1
AK123181	CAACUCAUCCUCCUAUCUU	CAACUCAUCCUCCUAUCUUtt	AAGAUAGGAGGAUGAGUUGtt	596	615	6	5	Ia	high	-1.4	-7.9	-12.1	-6.5	42.11	0
AK123181	CGAGUUUCAAACUUACAGU	CGAGUUUCAAACUUACAGUtt	ACUGUAAGUUUGAAACUCGtt	1470	1489	6	5	Ia	high	-1.1	-9.7	-9.7	-8.6	36.84	-0.8
AK123201	GAGGGAGUGUUGCAAUAUA	GAGGGAGUGUUGCAAUAUAtt	UAUAUUGCAACACUCCCUCtt	1002	1021	5	6	Ia	moderate	-6.9	-12.3	-9.9	-5.4	42.11	0
AK123292	CUGGCCUCAUACAUGUCUA	CUGGCCUCAUACAUGUCUAtt	UAGACAUGUAUGAGGCCAGtt	831	850	5	6	Ia	moderate	-2.9	-11.5	-10.8	-8.6	47.37	0
AK123292	GCUACUCGGUUCUAGAACA	GCUACUCGGUUCUAGAACAtt	UGUUCUAGAACCGAGUAGCtt	547	566	6	6	Ia	moderate	-2	-10.2	-12.4	-8.2	47.37	-0.4
AK123292	GGGAGUAAGAACACUAUGA	GGGAGUAAGAACACUAUGAtt	UCAUAGUGUUCUUACUCCCtt	704	723	5	5	Ia	moderate	-4.8	-12.3	-10.2	-7.5	42.11	-0.6
AK123315	GUGUCCAAUCUGUCUUAUU	GUGUCCAAUCUGUCUUAUUtt	AAUAAGACAGAUUGGACACtt	653	672	6	4	Ia	moderate	-5.9	-10.1	-9.2	-4.2	36.84	0
AK123315	UGCUGUCGUGCUUCCUGUA	UGCUGUCGUGCUUCCUGUAtt	UACAGGAAGCACGACAGCAtt	357	376	5	4	II	moderate	-2	-10.3	-12.2	-8.3	52.63	-2.6
AK123315	UGUGAGAGAUAGAGAAAGA	UGUGAGAGAUAGAGAAAGAtt	UCUUUCUCUAUCUCUCACAtt	842	861	6	6	II	moderate	-2.5	-9.4	-10.1	-6.9	36.84	0
AK123360	AAGCCCUAUCGGAGGGAAA	AAGCCCUAUCGGAGGGAAAtt	UUUCCCUCCGAUAGGGCUUtt	313	332	5	4	II	moderate	-1.6	-9.7	-11.6	-8.1	52.63	-8.6
AK123360	AGGAUUUCGAGCAGUUUCU	AGGAUUUCGAGCAGUUUCUtt	AGAAACUGCUCGAAAUCCUtt	718	737	5	4	II	moderate	-2.6	-8.9	-14.4	-6.3	42.11	0
AK123360	CUGGUCAACUGGUGGAGAU	CUGGUCAACUGGUGGAGAUtt	AUCUCCACCAGUUGACCAGtt	1068	1087	5	4	Ib	moderate	-2.3	-10.3	-11.2	-8	52.63	-1.1
AK123570	GGUUGGUGGAGUUUGAUCU	GGUUGGUGGAGUUUGAUCUtt	AGAUCAAACUCCACCAACCtt	400	419	5	4	Ia	moderate	-1.7	-9.7	-12.1	-8	47.37	-2.7
AK123570	UACCUUGCAUUCUCAAUCA	UACCUUGCAUUCUCAAUCAtt	UGAUUGAGAAUGCAAGGUAtt	225	244	6	6	II	moderate	-2.4	-9.5	-11.1	-7.1	36.84	0
AK123570	UACUAGUGUUUGCAGAAUA	UACUAGUGUUUGCAGAAUAtt	UAUUCUGCAAACACUAGUAtt	57	76	5	6	II	moderate	-1.2	-7.5	-8.6	-6.3	31.58	-0.1
AK123707	GGAUCGCGGAAGACUUAAA	GGAUCGCGGAAGACUUAAAtt	UUUAAGUCUUCCGCGAUCCtt	540	559	6	6	Ia	high	-5.8	-10.4	-12.2	-4.6	47.37	-0.9
AK123707	UGAACCUGCCAGAGAAAGA	UGAACCUGCCAGAGAAAGAtt	UCUUUCUCUGGCAGGUUCAtt	871	890	5	6	II	high	-1.3	-8.2	-14.1	-6.9	47.37	0
AK123707	UUGCGGUACGGAAGCUACA	UUGCGGUACGGAAGCUACAtt	UGUAGCUUCCGUACCGCAAtt	436	455	5	4	II	moderate	-1.1	-9.4	-12.4	-8.3	52.63	-3.5
AK123759	CAUGGUGCUUGGAAAGUAA	CAUGGUGCUUGGAAAGUAAtt	UUACUUUCCAAGCACCAUGtt	397	416	6	6	Ia	moderate	-2.1	-9.2	-12.9	-7.1	42.11	-0.8
AK123759	CCAUAAAGCAGAAGGAUAA	CCAUAAAGCAGAAGGAUAAtt	UUAUCCUUCUGCUUUAUGGtt	169	188	6	6	Ia	high	-2.1	-8.4	-12.9	-6.3	36.84	0
AK123759	GGGACAUUUGAAUUAGACU	GGGACAUUUGAAUUAGACUtt	AGUCUAAUUCAAAUGUCCCtt	289	308	5	4	Ia	moderate	-3.6	-12.4	-7.8	-8.8	36.84	0
AK123825	AUGGCAUUGAAGCUGUGAA	AUGGCAUUGAAGCUGUGAAtt	UUCACAGCUUCAAUGCCAUtt	741	760	5	5	II	moderate	-1.7	-9.9	-8.8	-8.2	42.11	-3.9
AK123825	GCACUUCAUCAAUAUUGGU	GCACUUCAUCAAUAUUGGUtt	ACCAAUAUUGAUGAAGUGCtt	556	575	5	5	Ia	high	-2.5	-11	-9.2	-8.5	36.84	0
AK123825	UAUCCUUGUUUGACGUAAA	UAUCCUUGUUUGACGUAAAtt	UUUACGUCAAACAAGGAUAtt	344	363	5	6	II	moderate	-2.8	-8.7	-9.3	-5.9	31.58	0
AK123921	ACCUAGUGAAGACUAUCGU	ACCUAGUGAAGACUAUCGUtt	ACGAUAGUCUUCACUAGGUtt	60	79	6	4	II	high	-0.8	-8.9	-10.4	-8.1	42.11	-1.6
AK123921	CUGGAGGUUAUUAGUGUGA	CUGGAGGUUAUUAGUGUGAtt	UCACACUAAUAACCUCCAGtt	1005	1024	5	5	Ib	moderate	-1.1	-10.5	-8	-9.4	42.11	-0.6
AK123921	UUGCCUUACCGUAGCUGUU	UUGCCUUACCGUAGCUGUUtt	AACAGCUACGGUAAGGCAAtt	512	531	5	4	II	moderate	-3	-10.3	-13	-7.3	47.37	-2
AK124129	CACUGCUGAUUACAGACUU	CACUGCUGAUUACAGACUUtt	AAGUCUGUAAUCAGCAGUGtt	106	125	5	5	Ib	moderate	-1.5	-9.1	-8.3	-7.6	42.11	-3.3
AK124129	GUUCUGAAACCGCAAGCAU	GUUCUGAAACCGCAAGCAUtt	AUGCUUGCGGUUUCAGAACtt	492	511	7	4	Ib	high	-0.1	-8.8	-10.1	-8.7	47.37	-0.3
AK124129	UUGCACAAGCUCAAGAGAA	UUGCACAAGCUCAAGAGAAtt	UUCUCUUGAGCUUGUGCAAtt	266	285	6	5	II	high	-0.7	-9.1	-12.6	-8.4	42.11	-2.2
AK124240	AGAGGAAAGGAAUUUGACA	AGAGGAAAGGAAUUUGACAtt	UGUCAAAUUCCUUUCCUCUtt	1825	1844	6	6	II	high	-0.5	-9.9	-10.2	-9.4	36.84	0
AK124240	CUUCUCAGAGGAUCGCAUU	CUUCUCAGAGGAUCGCAUUtt	AAUGCGAUCCUCUGAGAAGtt	1463	1482	7	4	Ib	high	-0.6	-8.1	-12.9	-7.5	47.37	-0.5
AK124240	GUUGAACUUGAGUUCAGAU	GUUGAACUUGAGUUCAGAUtt	AUCUGAACUCAAGUUCAACtt	1721	1740	5	4	Ia	moderate	-1.1	-8.8	-10.2	-7.7	36.84	-8.9
AK124449	CGAACCAACCCAUGCUUUA	CGAACCAACCCAUGCUUUAtt	UAAAGCAUGGGUUGGUUCGtt	1026	1045	6	6	Ia	high	-2.7	-8.5	-12.4	-5.8	47.37	0
AK124449	GAAGACAGGAUCUGAAACA	GAAGACAGGAUCUGAAACAtt	UGUUUCAGAUCCUGUCUUCtt	873	892	6	6	Ia	high	-2.3	-9	-12.5	-6.7	42.11	-0.1
AK124449	GAAGAUGAUCUAAGGGAAA	GAAGAUGAUCUAAGGGAAAtt	UUUCCCUUAGAUCAUCUUCtt	1199	1218	7	6	Ib	high	-0.9	-9	-10.1	-8.1	36.84	0
AK124468	ACAGCCACCCGAUCUUCAA	ACAGCCACCCGAUCUUCAAtt	UUGAAGAUCGGGUGGCUGUtt	735	754	5	5	II	high	-2.9	-9.8	-14.2	-6.9	52.63	0
AK124468	GAAGAUUUGUCCCACCGUU	GAAGAUUUGUCCCACCGUUtt	AACGGUGGGACAAAUCUUCtt	116	135	7	5	II	high	-0.2	-9	-11.7	-8.8	47.37	0
AK124468	UGAACUGUGCUGCUGUAAA	UGAACUGUGCUGCUGUAAAtt	UUUACAGCAGCACAGUUCAtt	561	580	6	6	II	high	-2.3	-8.2	-12.3	-5.9	42.11	-0.4
AK124787	CCAGAUUUCCCUUACUAAA	CCAGAUUUCCCUUACUAAAtt	UUUAGUAAGGGAAAUCUGGtt	219	238	6	6	Ia	high	-4.7	-10.5	-12	-5.8	36.84	0
AK124787	GUUUCUGGAGGCAAUACAA	GUUUCUGGAGGCAAUACAAtt	UUGUAUUGCCUCCAGAAACtt	337	356	6	5	Ia	high	-0.5	-7.6	-16.2	-7.1	42.11	-0.9
AK124787	UAGACAUCCUGACUUUCUA	UAGACAUCCUGACUUUCUAtt	UAGAAAGUCAGGAUGUCUAtt	85	104	6	6	II	moderate	-1.3	-8.6	-12.8	-7.3	36.84	0
AK124792	ACAAGCAACUGGCUAUUGA	ACAAGCAACUGGCUAUUGAtt	UCAAUAGCCAGUUGCUUGUtt	963	982	6	7	II	high	-0.2	-7.3	-11	-7.1	42.11	-2.3
AK124792	ACUCGGCAUUGCCUUCAUU	ACUCGGCAUUGCCUUCAUUtt	AAUGAAGGCAAUGCCGAGUtt	1281	1300	5	5	II	moderate	-2.6	-9.1	-10.4	-6.5	47.37	-5.4
AK124792	GAACGACUUCAGAUUUCAU	GAACGACUUCAGAUUUCAUtt	AUGAAAUCUGAAGUCGUUCtt	1103	1122	6	5	Ia	high	-2.6	-9.1	-10.7	-6.5	36.84	0
AK124871	AGCUGGUUCUGUCAAUAAA	AGCUGGUUCUGUCAAUAAAtt	UUUAUUGACAGAACCAGCUtt	352	371	6	6	II	moderate	-4.9	-9.7	-9.7	-4.8	36.84	0
AK124871	CUCUGGACUGCUAUGAACA	CUCUGGACUGCUAUGAACAtt	UGUUCAUAGCAGUCCAGAGtt	479	498	5	5	Ia	moderate	-1.1	-9.3	-13.5	-8.2	47.37	0
AK124871	UGAGCAGGGUUAAGUGUCU	UGAGCAGGGUUAAGUGUCUtt	AGACACUUAACCCUGCUCAtt	188	207	6	6	II	high	-1.8	-10.6	-11.8	-8.8	47.37	0
AK124913	AAGAUGGUCACAAGGUAAA	AAGAUGGUCACAAGGUAAAtt	UUUACCUUGUGACCAUCUUtt	363	382	6	5	II	high	-0.6	-6.5	-11.8	-5.9	36.84	0
AK124913	CCACGAUUCUAUUGAAAGU	CCACGAUUCUAUUGAAAGUtt	ACUUUCAAUAGAAUCGUGGtt	195	214	6	6	Ia	high	-4.5	-10.6	-7.8	-6.1	36.84	-0.3
AK124913	UUUGCAGAGGUGAGUUAAA	UUUGCAGAGGUGAGUUAAAtt	UUUAACUCACCUCUGCAAAtt	89	108	5	5	II	moderate	-3.3	-7.9	-13.2	-4.6	36.84	-0.4
AK124977	CCCUUCCUGUUACACGUUA	CCCUUCCUGUUACACGUUAtt	UAACGUGUAACAGGAAGGGtt	1480	1499	6	6	Ib	moderate	-2.8	-10.2	-9.1	-7.4	47.37	0
AK124977	UAGUCUCUAAAGCUGCAUA	UAGUCUCUAAAGCUGCAUAtt	UAUGCAGCUUUAGAGACUAtt	323	342	7	5	II	high	-0.1	-8.6	-7.7	-8.5	36.84	0
AK124977	UUCGACAUUCGCCGUGAUA	UUCGACAUUCGCCGUGAUAtt	UAUCACGGCGAAUGUCGAAtt	2325	2344	5	5	II	moderate	-1.2	-8.7	-11	-7.5	47.37	-3.5
AK125158	CCAAUCAUGUAUCUGCUUU	CCAAUCAUGUAUCUGCUUUtt	AAAGCAGAUACAUGAUUGGtt	409	428	7	6	Ib	high	-0.7	-8	-7.8	-7.3	36.84	0
AK125158	CUCCAGCCUUCAUAAUUAA	CUCCAGCCUUCAUAAUUAAtt	UUAAUUAUGAAGGCUGGAGtt	264	283	6	6	Ia	moderate	-5.7	-10.5	-11.4	-4.8	36.84	0
AK125158	GUAGAAUUACUCCUUGUCU	GUAGAAUUACUCCUUGUCUtt	AGACAAGGAGUAAUUCUACtt	98	117	6	5	Ib	high	-0.4	-9.2	-9.7	-8.8	36.84	-2.4
AK125173	AAAGGACAAUGAAGUGAUU	AAAGGACAAUGAAGUGAUUtt	AAUCACUUCAUUGUCCUUUtt	1269	1288	6	6	II	high	-0.7	-7.2	-9.4	-6.5	31.58	0
AK125173	AGAGCCUUAUUAAGUGUCA	AGAGCCUUAUUAAGUGUCAtt	UGACACUUAAUAAGGCUCUtt	1107	1126	6	7	II	high	-0.6	-10	-6.3	-9.4	36.84	-0.3
AK125173	GCACAGCUAGUUCAUAUCA	GCACAGCUAGUUCAUAUCAtt	UGAUAUGAACUAGCUGUGCtt	1435	1454	5	6	Ia	high	-3.5	-11	-8.6	-7.5	42.11	0
AK125392	ACCAGGCAUUAAACCACUU	ACCAGGCAUUAAACCACUUtt	AAGUGGUUUAAUGCCUGGUtt	544	563	5	5	II	moderate	-2.4	-9.7	-7.1	-7.3	42.11	-2.6
AK125392	AUCCUGUAAGGGAGAAACA	AUCCUGUAAGGGAGAAACAtt	UGUUUCUCCCUUACAGGAUtt	323	342	5	5	II	moderate	-2.2	-8.9	-12	-6.7	42.11	-5.1
AK125392	UGGCAUUCUAUGUAGAUCA	UGGCAUUCUAUGUAGAUCAtt	UGAUCUACAUAGAAUGCCAtt	666	685	5	5	II	moderate	-2.9	-11.5	-9.6	-8.6	36.84	-0.1
AK125532	CUACUGGGUUCAAUGAAUA	CUACUGGGUUCAAUGAAUAtt	UAUUCAUUGAACCCAGUAGtt	91	110	6	7	Ia	high	-2	-8.3	-11.7	-6.3	36.84	-0.5
AK125532	GAACUUAUGGCCACGAUGA	GAACUUAUGGCCACGAUGAtt	UCAUCGUGGCCAUAAGUUCtt	282	301	6	6	Ib	high	-0.2	-8.8	-14.9	-8.6	47.37	0
AK125532	UUCACUGUCCUCUGCAUUU	UUCACUGUCCUCUGCAUUUtt	AAAUGCAGAGGACAGUGAAtt	407	426	5	4	II	moderate	-3.2	-8.2	-13.6	-5	42.11	0
AK125571	AGGAGCUGGCAUCUAGGAA	AGGAGCUGGCAUCUAGGAAtt	UUCCUAGAUGCCAGCUCCUtt	462	481	5	4	II	high	-0.6	-9.9	-12	-9.3	52.63	-1
AK125571	CCUUGUUUGUAGUAAGAGU	CCUUGUUUGUAGUAAGAGUtt	ACUCUUACUACAAACAAGGtt	1116	1135	7	5	Ia	high	-0.2	-9	-9.2	-8.8	36.84	0
AK125571	GUGGCUCUGAUCUGGUUAA	GUGGCUCUGAUCUGGUUAAtt	UUAACCAGAUCAGAGCCACtt	857	876	5	5	Ia	moderate	-6.3	-12.2	-11.3	-5.9	47.37	-0.7
AK125601	AGAGUCUGCUACCUGUUGA	AGAGUCUGCUACCUGUUGAtt	UCAACAGGUAGCAGACUCUtt	50	69	6	7	II	high	-0.6	-8.8	-11.9	-8.2	47.37	-2.1
AK125601	AGUCCCUCUUCCUUCAUCA	AGUCCCUCUUCCUUCAUCAtt	UGAUGAAGGAAGAGGGACUtt	209	228	6	6	II	moderate	-1.7	-10	-12.3	-8.3	47.37	0
AK125601	UCUAGGAGGAUAAACUACA	UCUAGGAGGAUAAACUACAtt	UGUAGUUUAUCCUCCUAGAtt	335	354	7	5	II	high	-0.2	-8.5	-11	-8.3	36.84	0
AK125857	CCAGUCUCAUUUCUUCCUU	CCAGUCUCAUUUCUUCCUUtt	AAGGAAGAAAUGAGACUGGtt	1303	1322	6	6	Ib	high	-1.6	-10.3	-7.4	-8.7	42.11	0
AK125857	CUCAUCUUCCAUUCCAAAU	CUCAUCUUCCAUUCCAAAUtt	AUUUGGAAUGGAAGAUGAGtt	1416	1435	6	4	Ia	moderate	-3.3	-8.3	-9.8	-5	36.84	0
AK125857	UCACAGCACUCUCCCAAAU	UCACAGCACUCUCCCAAAUtt	AUUUGGGAGAGUGCUGUGAtt	786	805	6	6	II	high	-4.4	-9.4	-10.9	-5	47.37	0
AK125876	ACGGACGCCUAGAAUUACU	ACGGACGCCUAGAAUUACUtt	AGUAAUUCUAGGCGUCCGUtt	72	91	5	5	II	moderate	-3.8	-10.3	-13.3	-6.5	47.37	0
AK125876	CCGGAGAAUGAAUGAUGCU	CCGGAGAAUGAAUGAUGCUtt	AGCAUCAUUCAUUCUCCGGtt	224	243	5	4	Ib	moderate	-3.3	-12	-8	-8.7	47.37	0
AK125876	CUCAGUACUGGACAGAAGA	CUCAGUACUGGACAGAAGAtt	UCUUCUGUCCAGUACUGAGtt	450	469	7	5	Ib	high	-0.9	-9.3	-12.6	-8.4	47.37	0
AK125920	AACGGACCGUUACUAUUAC	AACGGACCGUUACUAUUACtt	GUAAUAGUAACGGUCCGUUtt	548	567	6	4	III	low	-2.1	-8.8	-10.6	-6.7	42.11	0
AK125920	GGCGGAGUCGGUUGAUUAA	GGCGGAGUCGGUUGAUUAAtt	UUAAUCAACCGACUCCGCCtt	679	698	5	4	Ia	moderate	-8.8	-13.6	-12.5	-4.8	52.63	-0.5
AK125920	GUUGGGACUAAGUCCAGUA	GUUGGGACUAAGUCCAGUAtt	UACUGGACUUAGUCCCAACtt	796	815	5	5	Ib	moderate	-1.4	-9.7	-9.2	-8.3	47.37	-6.9
AK125930	CGGUAUUUGUGGUUACAGA	CGGUAUUUGUGGUUACAGAtt	UCUGUAACCACAAAUACCGtt	377	396	5	6	Ia	high	-0.4	-9.8	-11.2	-9.4	42.11	-1.7
AK125930	GGAAGAUGUUAUUGAAGGU	GGAAGAUGUUAUUGAAGGUtt	ACCUUCAAUAACAUCUUCCtt	245	264	6	6	Ib	high	-1.4	-9.9	-7.6	-8.5	36.84	0
AK125930	GGAAGCAUCUAAAUAUGGU	GGAAGCAUCUAAAUAUGGUtt	ACCAUAUUUAGAUGCUUCCtt	115	134	6	6	Ia	high	-1.2	-9.9	-8.6	-8.7	36.84	-0.9
AK126088	AGAGGACUUGGCUUGUGAA	AGAGGACUUGGCUUGUGAAtt	UUCACAAGCCAAGUCCUCUtt	221	240	6	6	II	high	-1.7	-9.9	-13	-8.2	47.37	0
AK126088	AGCUGCAUUAGGUGCGUUA	AGCUGCAUUAGGUGCGUUAtt	UAACGCACCUAAUGCAGCUtt	405	424	5	5	II	moderate	-2.3	-9.7	-9.3	-7.4	47.37	-4.6
AK126088	UUCUGCCGUUCCUUAGAUA	UUCUGCCGUUCCUUAGAUAtt	UAUCUAAGGAACGGCAGAAtt	622	641	7	6	II	high	-0.6	-8.1	-12.4	-7.5	42.11	-0.4
AK126369	ACUCUUCAAUGGCUCUCUA	ACUCUUCAAUGGCUCUCUAtt	UAGAGAGCCAUUGAAGAGUtt	117	136	7	6	II	high	-0.3	-8.8	-9.9	-8.5	42.11	0
AK126369	CUUCACCUGUCCAGUUUCU	CUUCACCUGUCCAGUUUCUtt	AGAAACUGGACAGGUGAAGtt	459	478	5	5	Ia	moderate	-1.8	-8.1	-13.8	-6.3	47.37	0
AK126369	GUCCUUUGCAUGUUGUCUU	GUCCUUUGCAUGUUGUCUUtt	AAGACAACAUGCAAAGGACtt	255	274	5	4	Ia	moderate	-3.6	-11.2	-11.4	-7.6	42.11	0
AK126410	ACAUCUCAAUCGCUAUACA	ACAUCUCAAUCGCUAUACAtt	UGUAUAGCGAUUGAGAUGUtt	279	298	7	7	II	high	-0.5	-7.8	-9.3	-7.3	36.84	0
AK126410	AGACCUACUGUUCCCUUUA	AGACCUACUGUUCCCUUUAtt	UAAAGGGAACAGUAGGUCUtt	2403	2422	6	6	II	high	-4.2	-10	-9.5	-5.8	42.11	-0.2
AK126410	UGUGCACUUCUCCACUCUA	UGUGCACUUCUCCACUCUAtt	UAGAGUGGAGAAGUGCACAtt	2293	2312	5	5	II	moderate	-1.9	-10.4	-10.7	-8.5	47.37	-2.6
AK126784	CUUGCCAUGUGCAUUUCUC	CUUGCCAUGUGCAUUUCUCtt	GAGAAAUGCACAUGGCAAGtt	467	486	5	4	II	high	-0.1	-9.1	-12.6	-9	47.37	-2.9
AK126784	GUAAGCUAAUCUCAGAAGU	GUAAGCUAAUCUCAGAAGUtt	ACUUCUGAGAUUAGCUUACtt	566	585	7	6	Ib	high	-0.1	-7.7	-7.8	-7.6	36.84	-0.2
AK126784	UCCAGUUCAAGGUCUGUAA	UCCAGUUCAAGGUCUGUAAtt	UUACAGACCUUGAACUGGAtt	134	153	5	5	II	moderate	-3.4	-10.5	-11.4	-7.1	42.11	-2.5
AK126820	CAAGCUGCACGUUGGAGAU	CAAGCUGCACGUUGGAGAUtt	AUCUCCAACGUGCAGCUUGtt	1222	1241	6	4	Ib	high	-1.1	-9.1	-12.3	-8	52.63	-0.6
AK126820	CCACAACCUCAGCCUUCCU	CCACAACCUCAGCCUUCCUtt	AGGAAGGCUGAGGUUGUGGtt	1441	1460	5	4	II	high	-1.6	-10.3	-12.4	-8.7	57.89	0
AK126820	UGCAGAGGUGUGCUCAGAA	UGCAGAGGUGUGCUCAGAAtt	UUCUGAGCACACCUCUGCAtt	810	829	5	4	II	moderate	-2.2	-10.3	-12.3	-8.1	52.63	-4.4
AK127256	CCAACCAACUAACCCACUA	CCAACCAACUAACCCACUAtt	UAGUGGGUUAGUUGGUUGGtt	296	315	7	7	II	high	-0.8	-9.1	-7.9	-8.3	47.37	0
AK127256	CCUUUCUUACACCGGAAGU	CCUUUCUUACACCGGAAGUtt	ACUUCCGGUGUAAGAAAGGtt	1577	1596	6	4	II	high	-0.2	-7.8	-9.5	-7.6	47.37	-2.2
AK127256	GGUUUCUUUGGGCUAAUCU	GGUUUCUUUGGGCUAAUCUtt	AGAUUAGCCCAAAGAAACCtt	2144	2163	6	4	Ia	moderate	-2	-8.5	-10.9	-6.5	42.11	-0.5
AK127259	ACCCGUCUUAUUAUCUGAA	ACCCGUCUUAUUAUCUGAAtt	UUCAGAUAAUAAGACGGGUtt	714	733	5	5	II	moderate	-3.1	-11.2	-7.9	-8.1	36.84	0
AK127259	ACCGUGUUCACCAACAACA	ACCGUGUUCACCAACAACAtt	UGUUGUUGGUGAACACGGUtt	461	480	5	5	II	moderate	-2.2	-10.1	-12.6	-7.9	47.37	-1.2
AK127259	UCGUCUUUGACUUACUGAA	UCGUCUUUGACUUACUGAAtt	UUCAGUAAGUCAAAGACGAtt	315	334	5	5	II	moderate	-1.9	-10	-9.7	-8.1	36.84	-1.2
AK127319	AGCAGCAUUUCCCAGUAAC	AGCAGCAUUUCCCAGUAACtt	GUUACUGGGAAAUGCUGCUtt	824	843	6	4	III	low	-1.9	-9.7	-9.4	-7.8	47.37	0
AK127319	CCAGUUUCAUUCCUCAAGU	CCAGUUUCAUUCCUCAAGUtt	ACUUGAGGAAUGAAACUGGtt	123	142	6	6	Ib	high	-3	-10.3	-9.7	-7.3	42.11	0
AK127319	GGCCUCAGUGCAUAUAUUU	GGCCUCAGUGCAUAUAUUUtt	AAAUAUAUGCACUGAGGCCtt	438	457	5	4	Ia	moderate	-9.1	-13.3	-12.5	-4.2	42.11	-0.7
AK127616	ACCUUCUGCGACUAUUUGA	ACCUUCUGCGACUAUUUGAtt	UCAAAUAGUCGCAGAAGGUtt	552	571	5	5	II	moderate	-1.6	-8.5	-13.7	-6.9	42.11	0
AK127616	GCAUCUAUGGUUUCUACGA	GCAUCUAUGGUUUCUACGAtt	UCGUAGAAACCAUAGAUGCtt	735	754	6	6	Ib	high	-1.3	-10.2	-9.6	-8.9	42.11	0
AK127616	GGCAAGAAUGUACAGCUGA	GGCAAGAAUGUACAGCUGAtt	UCAGCUGUACAUUCUUGCCtt	413	432	6	4	II	high	-0.3	-10.9	-8.1	-10.6	47.37	-0.6
AK127752	CCAGUAUCACUUCCUUUGU	CCAGUAUCACUUCCUUUGUtt	ACAAAGGAAGUGAUACUGGtt	542	561	6	5	Ib	high	-4.2	-10.3	-9.7	-6.1	42.11	0
AK127752	GAAGUCCUGCAGAAGAGAU	GAAGUCCUGCAGAAGAGAUtt	AUCUCUUCUGCAGGACUUCtt	352	371	6	5	Ia	high	-0.8	-8.8	-12.9	-8	47.37	-2.6
AK127752	UCUGAAAGAUGGAUGAGAA	UCUGAAAGAUGGAUGAGAAtt	UUCUCAUCCAUCUUUCAGAtt	185	204	6	6	II	moderate	-1.2	-9.6	-12.1	-8.4	36.84	0
AK127967	ACACCAAUGCACAGUUCAA	ACACCAAUGCACAGUUCAAtt	UUGAACUGUGCAUUGGUGUtt	1202	1221	6	6	II	high	-2.9	-9.8	-12.6	-6.9	42.11	0
AK127967	GUAGCUCUUUGUUCCCUCU	GUAGCUCUUUGUUCCCUCUtt	AGAGGGAACAAAGAGCUACtt	1085	1104	6	5	II	high	-0.3	-10.2	-8.2	-9.9	47.37	-0.2
AK127967	UGAAAUCUUGCCCAAGUAU	UGAAAUCUUGCCCAAGUAUtt	AUACUUGGGCAAGAUUUCAtt	880	899	6	5	II	high	-0.2	-6.9	-12.6	-6.7	36.84	-0.2
AK128017	CUACCGCGCUUGAUUCAAA	CUACCGCGCUUGAUUCAAAtt	UUUGAAUCAAGCGCGGUAGtt	1209	1228	6	7	Ia	high	-2.6	-9.5	-12	-6.9	47.37	0
AK128017	CUGGAAUCUUGACACUACA	CUGGAAUCUUGACACUACAtt	UGUAGUGUCAAGAUUCCAGtt	919	938	6	6	Ib	moderate	-2.2	-10.5	-10.4	-8.3	42.11	0
AK128017	GGAAGGUGACUUAGACUUU	GGAAGGUGACUUAGACUUUtt	AAAGUCUAAGUCACCUUCCtt	1042	1061	5	5	Ia	high	-3.8	-9.9	-11.3	-6.1	42.11	-3.4
AK128337	AUACCAAAGAAGCCUACAA	AUACCAAAGAAGCCUACAAtt	UUGUAGGCUUCUUUGGUAUtt	102	121	7	6	II	high	-0.8	-7.9	-8.8	-7.1	36.84	-0.4
AK128337	GCAUUCUUUGGGCAGUCUA	GCAUUCUUUGGGCAGUCUAtt	UAGACUGCCCAAAGAAUGCtt	401	420	7	6	Ib	high	-0.1	-8.7	-10.9	-8.6	47.37	-0.1
AK128337	UAACCACCUCAAAUCUCAA	UAACCACCUCAAAUCUCAAtt	UUGAGAUUUGAGGUGGUUAtt	304	323	7	6	II	high	-0.2	-8.3	-11.6	-8.1	36.84	0
AK128435	AGACGGCAGGUGAGGAUGA	AGACGGCAGGUGAGGAUGAtt	UCAUCCUCACCUGCCGUCUtt	171	190	6	5	II	high	-0.5	-9.1	-12.9	-8.6	57.89	0
AK128435	AGGCACUUGAGGUGAGUAU	AGGCACUUGAGGUGAGUAUtt	AUACUCACCUCAAGUGCCUtt	433	452	5	4	II	moderate	-4.2	-10.9	-11.4	-6.7	47.37	-2
AK128435	GAGACCAAGUGGUGUUACU	GAGACCAAGUGGUGUUACUtt	AGUAACACCACUUGGUCUCtt	618	637	5	5	Ia	moderate	-3.8	-10.3	-11.2	-6.5	47.37	-5.2
AK128611	UCAGCAAACAUAUGGGAAA	UCAGCAAACAUAUGGGAAAtt	UUUCCCAUAUGUUUGCUGAtt	491	510	6	6	II	high	-2.5	-10.6	-8.2	-8.1	36.84	0
AK128611	UCUGACCUCAGGCCUAUUA	UCUGACCUCAGGCCUAUUAtt	UAAUAGGCCUGAGGUCAGAtt	111	130	5	5	II	moderate	-4.4	-9.6	-12.4	-5.2	47.37	-5.7
AK128611	UUGCCCUGAGCUUCUAUCU	UUGCCCUGAGCUUCUAUCUtt	AGAUAGAAGCUCAGGGCAAtt	226	245	5	4	II	moderate	-3.4	-10.3	-12.1	-6.9	47.37	-1.5
AK128696	AAGUGUUCGUCCUGUGAAU	AAGUGUUCGUCCUGUGAAUtt	AUUCACAGGACGAACACUUtt	218	237	6	5	II	high	-0.8	-7.3	-13.9	-6.5	42.11	-0.7
AK128696	GUAGGUUCUCAGUCUCAGA	GUAGGUUCUCAGUCUCAGAtt	UCUGAGACUGAGAACCUACtt	1070	1089	6	6	Ib	high	-0.5	-10.1	-11.7	-9.6	47.37	0
AK128696	UCCUUCCAGCACUCAUCGA	UCCUUCCAGCACUCAUCGAtt	UCGAUGAGUGCUGGAAGGAtt	1359	1378	6	4	II	high	-0.4	-9.3	-13.1	-8.9	52.63	0
AK128740	AGGAAGCUGACUCUGAGAU	AGGAAGCUGACUCUGAGAUtt	AUCUCAGAGUCAGCUUCCUtt	595	614	7	4	II	high	-0.7	-8.7	-10.9	-8	47.37	0
AK128740	AGGCUCAGAAAGCUUGAAU	AGGCUCAGAAAGCUUGAAUtt	AUUCAAGCUUUCUGAGCCUtt	986	1005	5	4	II	moderate	-4.4	-10.9	-8.8	-6.5	42.11	-4.6
AK128740	UGCACACCCAACAGCUUCA	UGCACACCCAACAGCUUCAtt	UGAAGCUGUUGGGUGUGCAtt	705	724	5	4	II	moderate	-2.3	-10.4	-13.5	-8.1	52.63	-0.8
AK128860	AGUAGUUACAACCUAUUCU	AGUAGUUACAACCUAUUCUtt	AGAAUAGGUUGUAACUACUtt	371	390	5	4	II	moderate	-1.2	-7.7	-9.5	-6.5	31.58	-0.3
AK128860	GUAGGCAGUUAUUUACAGA	GUAGGCAGUUAUUUACAGAtt	UCUGUAAAUAACUGCCUACtt	138	157	5	7	Ia	high	-0.7	-10.1	-7.6	-9.4	36.84	-1
AK128860	GUUCAACAGUGGAUUCCUU	GUUCAACAGUGGAUUCCUUtt	AAGGAAUCCACUGUUGAACtt	254	273	7	5	Ia	high	-0.1	-8.8	-12.9	-8.7	42.11	-0.6
AK129584	AAAGCCCACGCAUAACUUA	AAAGCCCACGCAUAACUUAtt	UAAGUUAUGCGUGGGCUUUtt	429	448	6	6	II	high	-0.2	-7.3	-12.8	-7.1	42.11	-1.2
AK129584	AGUGGUGUAUAAUUCUCUU	AGUGGUGUAUAAUUCUCUUtt	AAGAGAAUUAUACACCACUtt	543	562	5	5	II	moderate	-2.2	-9.7	-7.4	-7.5	31.58	0
AK129584	GUCACAGAGUCGCUCAUCU	GUCACAGAGUCGCUCAUCUtt	AGAUGAGCGACUCUGUGACtt	327	346	6	4	Ib	moderate	-2.4	-10.1	-11.9	-7.7	52.63	-0.7
AK129624	AGGCGGGAGGAUAGUUUGA	AGGCGGGAGGAUAGUUUGAtt	UCAAACUAUCCUCCCGCCUtt	1926	1945	5	4	II	moderate	-4.3	-11.2	-12.9	-6.9	52.63	0
AK129624	AUAGCACUCUUCUUCCAAU	AUAGCACUCUUCUUCCAAUtt	AUUGGAAGAAGAGUGCUAUtt	1771	1790	7	6	II	high	-0.5	-7.9	-11.1	-7.4	36.84	0
AK129624	UAACCCAUUUCCCUGUUAA	UAACCCAUUUCCCUGUUAAtt	UUAACAGGGAAAUGGGUUAtt	1507	1526	6	7	II	high	-2.4	-8.3	-9.4	-5.9	36.84	0
AK129723	CUCAUAGUCCUGAUUUCUA	CUCAUAGUCCUGAUUUCUAtt	UAGAAAUCAGGACUAUGAGtt	695	714	6	5	Ia	high	-1	-8.3	-13.2	-7.3	36.84	-0.8
AK129723	UAAGGACAUCAUUCCUGUU	UAAGGACAUCAUUCCUGUUtt	AACAGGAAUGAUGUCCUUAtt	1026	1045	6	5	II	high	-0.9	-8.2	-8.8	-7.3	36.84	-5.7
AK129723	UGUCACUUGCUGUGACUGU	UGUCACUUGCUGUGACUGUtt	ACAGUCACAGCAAGUGACAtt	470	489	6	4	II	high	-0.8	-9.4	-11.2	-8.6	47.37	-13.2
AK129888	UAUGGGACCAAAGUCCUUA	UAUGGGACCAAAGUCCUUAtt	UAAGGACUUUGGUCCCAUAtt	730	749	6	4	II	high	-0.2	-8.4	-10.2	-8.2	42.11	-10.3
AK129969	GAUACGCACAGGAGAAACU	GAUACGCACAGGAGAAACUtt	AGUUUCUCCUGUGCGUAUCtt	687	706	6	4	Ia	moderate	-2.1	-8.2	-12.9	-6.1	47.37	0
AK130583	AUGCUUGGUUGGCCCUUAU	AUGCUUGGUUGGCCCUUAUtt	AUAAGGGCCAACCAAGCAUtt	1133	1152	5	5	II	moderate	-3.3	-8.7	-12.2	-5.4	47.37	-3.5
AK130583	CUAGAGGCCUAUACCAUUC	CUAGAGGCCUAUACCAUUCtt	GAAUGGUAUAGGCCUCUAGtt	171	190	6	5	II	high	-0.8	-8.5	-12.8	-7.7	47.37	-2.9
AK130583	GUUCUGUAAUGUCAGGAAU	GUUCUGUAAUGUCAGGAAUtt	AUUCCUGACAUUACAGAACtt	877	896	5	5	Ib	moderate	-1.1	-8.8	-7.6	-7.7	36.84	-4.9
AK130624	CAAGGUCCAGACAGAAACU	CAAGGUCCAGACAGAAACUtt	AGUUUCUGUCUGGACCUUGtt	234	253	5	5	Ia	high	-2.9	-9	-13.8	-6.1	47.37	0
AK172808	AUGGUGUCACCCUGGAGUA	AUGGUGUCACCCUGGAGUAtt	UACUCCAGGGUGACACCAUtt	1550	1569	5	4	II	high	-0.1	-8.7	-14.5	-8.6	52.63	-2.6
AK172808	GGAUACCUACAGCCAUACU	GGAUACCUACAGCCAUACUtt	AGUAUGGCUGUAGGUAUCCtt	97	116	6	5	Ib	high	-2.6	-9.3	-10.2	-6.7	47.37	0
AK172808	GGUUUGUGGAAUCCCAGAA	GGUUUGUGGAAUCCCAGAAtt	UUCUGGGAUUCCACAAACCtt	1427	1446	6	5	II	high	-0.4	-8.5	-9.8	-8.1	47.37	-4
AL040447	AAGCUGGCUUCUUCUCAUA	AAGCUGGCUUCUUCUCAUAtt	UAUGAGAAGAAGCCAGCUUtt	340	359	5	6	II	moderate	-1	-8.5	-10.9	-7.5	42.11	-1.5
AL040447	ACACCCUACCUAAUAGUGA	ACACCCUACCUAAUAGUGAtt	UCACUAUUAGGUAGGGUGUtt	388	407	5	6	II	high	-0.4	-9.8	-11	-9.4	42.11	-1.6
AL040447	AUACUCAGGUGUCAGUUUA	AUACUCAGGUGUCAGUUUAtt	UAAACUGACACCUGAGUAUtt	356	375	6	7	II	high	-0.8	-6.7	-11.9	-5.9	36.84	-0.4
AL040483	CACUUAAGACCCAGGCAAU	CACUUAAGACCCAGGCAAUtt	AUUGCCUGGGUCUUAAGUGtt	263	282	6	4	Ib	high	-0.4	-7.9	-15	-7.5	47.37	0
AL044613	UUCACCUUGCAUAUGUCAU	UUCACCUUGCAUAUGUCAUtt	AUGACAUAUGCAAGGUGAAtt	668	687	7	4	II	high	-0.4	-8.2	-11.2	-7.8	36.84	0
AL049447	CUACCCAUCACAACAUACA	CUACCCAUCACAACAUACAtt	UGUAUGUUGUGAUGGGUAGtt	231	250	6	6	Ia	high	-2.2	-9.5	-10.7	-7.3	42.11	0
AL049447	GAGGCAAGAUGGAGGGUAU	GAGGCAAGAUGGAGGGUAUtt	AUACCCUCCAUCUUGCCUCtt	182	201	5	4	Ib	moderate	-4.5	-12.4	-12.1	-7.9	52.63	0
AL049447	UGCUUGUCGUUCUCUAUCA	UGCUUGUCGUUCUCUAUCAtt	UGAUAGAGAACGACAAGCAtt	85	104	6	6	II	moderate	-1.6	-9.1	-11.5	-7.5	42.11	0
AL049932	GGUAUAGUUAAGCUGCUAA	GGUAUAGUUAAGCUGCUAAtt	UUAGCAGCUUAACUAUACCtt	310	329	6	5	Ib	high	-0.8	-9.1	-7.8	-8.3	36.84	-1.9
AL050082	CAGAUGGAUUGAAGAGUUA	CAGAUGGAUUGAAGAGUUAtt	UAACUCUUCAAUCCAUCUGtt	973	992	6	6	Ia	moderate	-1.2	-8.3	-9.7	-7.1	36.84	0
AL050082	GAAAGAUUGCACAGAUAGU	GAAAGAUUGCACAGAUAGUtt	ACUAUCUGUGCAAUCUUUCtt	101	120	7	5	Ia	high	-0.8	-7.5	-12.4	-6.7	36.84	0
AL050082	UCUACUCUCCCUUAUGUAA	UCUACUCUCCCUUAUGUAAtt	UUACAUAAGGGAGAGUAGAtt	456	475	5	5	II	moderate	-1.5	-8.6	-13.2	-7.1	36.84	0
AL050131	CUACCCACCACACCUGCUU	CUACCCACCACACCUGCUUtt	AAGCAGGUGUGGUGGGUAGtt	126	145	5	4	II	high	-1	-9.5	-12.4	-8.5	57.89	0
AL050172	ACAUGGGAUAUGAGUUAGA	ACAUGGGAUAUGAGUUAGAtt	UCUAACUCAUAUCCCAUGUtt	1033	1052	7	6	II	high	-0.2	-7.5	-9.1	-7.3	36.84	0
AL050172	CUCUCUUUCAGGUAGGAUA	CUCUCUUUCAGGUAGGAUAtt	UAUCCUACCUGAAAGAGAGtt	1174	1193	7	5	Ia	high	-0.9	-9.6	-11.4	-8.7	42.11	-0.7
AL050172	CUUCAGCUAGAUUGCAUCU	CUUCAGCUAGAUUGCAUCUtt	AGAUGCAAUCUAGCUGAAGtt	950	969	6	4	Ib	high	-0.4	-8.1	-9	-7.7	42.11	-2.6
AL050203	AACGCCUAAGUGACCAGAA	AACGCCUAAGUGACCAGAAtt	UUCUGGUCACUUAGGCGUUtt	229	248	6	5	II	high	-0.8	-8.9	-9.7	-8.1	47.37	-2.5
AL050203	AGAACACGAAGUUUGCAUU	AGAACACGAAGUUUGCAUUtt	AAUGCAAACUUCGUGUUCUtt	95	114	7	5	II	high	-0.1	-7.6	-10	-7.5	36.84	-0.8
AL050203	GGACGUAAGGGAAGAAUAA	GGACGUAAGGGAAGAAUAAtt	UUAUUCUUCCCUUACGUCCtt	392	411	5	6	Ia	high	-6.7	-11.5	-12.8	-4.8	42.11	-0.4
AL050376	AACCCAGAUAGGAACAUUU	AACCCAGAUAGGAACAUUUtt	AAAUGUUCCUAUCUGGGUUtt	1064	1083	5	4	II	moderate	-4.7	-9.7	-11.3	-5	36.84	-2.1
AL050376	CAGAAAGCCAGUGUUAAGA	CAGAAAGCCAGUGUUAAGAtt	UCUUAACACUGGCUUUCUGtt	1206	1225	6	4	Ia	high	-0.8	-8.1	-13.1	-7.3	42.11	0
AL050376	UGGUUUCUCUGGGAUUCUU	UGGUUUCUCUGGGAUUCUUtt	AAGAAUCCCAGAGAAACCAtt	1174	1193	5	4	II	moderate	-2.8	-9.1	-13.3	-6.3	42.11	-0.5
AL080152	CAAGGCUAGAAGAUAACAU	CAAGGCUAGAAGAUAACAUtt	AUGUUAUCUUCUAGCCUUGtt	383	402	6	5	Ia	high	-2.7	-9	-9.9	-6.3	36.84	0
AL080152	CUUGAGGGCUCUUGCCAUU	CUUGAGGGCUCUUGCCAUUtt	AAUGGCAAGAGCCCUCAAGtt	813	832	5	4	Ib	high	-0.7	-8.1	-13.3	-7.4	52.63	-8.2
AL080152	GAAGACUAAAGACUGUGAA	GAAGACUAAAGACUGUGAAtt	UUCACAGUCUUUAGUCUUCtt	545	564	7	6	Ib	high	-0.8	-9	-8.1	-8.2	36.84	0
AL110193	AUGAGAUCGUGGUGUUUGA	AUGAGAUCGUGGUGUUUGAtt	UCAAACACCACGAUCUCAUtt	370	389	6	6	II	high	-0.8	-7.7	-13	-6.9	42.11	-1.2
AL110193	GCACCAGGAUCUACAGUUU	GCACCAGGAUCUACAGUUUtt	AAACUGUAGAUCCUGGUGCtt	527	546	5	6	Ia	high	-6.1	-12.2	-12.9	-6.1	47.37	0
AL110193	UGAACACGGCCAAAGGAUU	UGAACACGGCCAAAGGAUUtt	AAUCCUUUGGCCGUGUUCAtt	80	99	6	5	II	high	-0.5	-8.2	-15.3	-7.7	47.37	0
AL117425	AAAUCUUCCAUCCCAAAUA	AAAUCUUCCAUCCCAAAUAtt	UAUUUGGGAUGGAAGAUUUtt	426	445	5	6	II	high	-0.5	-5.3	-12.1	-4.8	31.58	0
AL117425	CAGAUUCAAUCCUAGACAA	CAGAUUCAAUCCUAGACAAtt	UUGUCUAGGAUUGAAUCUGtt	291	310	7	6	Ia	high	-0.1	-8.3	-11	-8.2	36.84	0
AL117425	UGGAAGCUGGAAAGGUACA	UGGAAGCUGGAAAGGUACAtt	UGUACCUUUCCAGCUUCCAtt	119	138	6	5	II	high	-0.9	-9.3	-11.6	-8.4	47.37	-1
AL117548	ACUCUGUUUAGGAACUUGA	ACUCUGUUUAGGAACUUGAtt	UCAAGUUCCUAAACAGAGUtt	1083	1102	7	5	II	high	-0.7	-8.8	-9.6	-8.1	36.84	-0.1
AL117548	GCCGAGCCAUCAUUACAAU	GCCGAGCCAUCAUUACAAUtt	AUUGUAAUGAUGGCUCGGCtt	1020	1039	5	5	Ia	moderate	-6.4	-12.7	-11.6	-6.3	47.37	0
AL117548	GGGAGAGGAUGUAGUUAGA	GGGAGAGGAUGUAGUUAGAtt	UCUAACUACAUCCUCUCCCtt	1175	1194	5	6	Ia	moderate	-5	-12.3	-12.7	-7.3	47.37	0
AL133017	AGUUGCAGAGCAAUUACUU	AGUUGCAGAGCAAUUACUUtt	AAGUAAUUGCUCUGCAACUtt	179	198	6	4	II	high	-0.8	-7.3	-12.9	-6.5	36.84	-3.9
AL133017	CUACAAGUCACUCCAAGAU	CUACAAGUCACUCCAAGAUtt	AUCUUGGAGUGACUUGUAGtt	55	74	6	5	Ib	high	-1.8	-8.3	-11	-6.5	42.11	-0.7
AL133017	UGACUGAGCUCGACUGAUU	UGACUGAGCUCGACUGAUUtt	AAUCAGUCGAGCUCAGUCAtt	489	508	5	6	II	high	-2.9	-9.4	-13.5	-6.5	47.37	0
AL133022	AAGAGGUUCUGGUGUAACA	AAGAGGUUCUGGUGUAACAtt	UGUUACACCAGAACCUCUUtt	2355	2374	7	6	II	high	-0.4	-7.5	-11.4	-7.1	42.11	0
AL133022	AGAGGCUCCAAGAGAUAAC	AGAGGCUCCAAGAGAUAACtt	GUUAUCUCUUGGAGCCUCUtt	2497	2516	6	4	III	low	-3.2	-9.9	-11.9	-6.7	47.37	-0.9
AL133022	CGAGAUGGUGAGUGUAUGA	CGAGAUGGUGAGUGUAUGAtt	UCAUACACUCACCAUCUCGtt	807	826	6	6	Ia	high	-2.4	-9.9	-12.7	-7.5	47.37	0
AL133031	CAGAACCUGGUGUUAUACA	CAGAACCUGGUGUUAUACAtt	UGUAUAACACCAGGUUCUGtt	1855	1874	7	5	Ia	high	-0.8	-8.1	-12.4	-7.3	42.11	0
AL133031	GUUUCUGACUCACAUUCUA	GUUUCUGACUCACAUUCUAtt	UAGAAUGUGAGUCAGAAACtt	1704	1723	7	6	Ia	high	-0.3	-7.6	-11.7	-7.3	36.84	0
AL133031	UAAGUUCUCUCUCUUGAUU	UAAGUUCUCUCUCUUGAUUtt	AAUCAAGAGAGAGAACUUAtt	1973	1992	6	6	II	high	-0.6	-7.1	-11.1	-6.5	31.58	-0.2
AL133091	CUCCGUGUUGACAUAUGAU	CUCCGUGUUGACAUAUGAUtt	AUCAUAUGUCAACACGGAGtt	2764	2783	5	4	Ia	moderate	-4.1	-10.8	-11.5	-6.7	42.11	-1.1
AL133091	GAACUGCAGUGUCUACGAA	GAACUGCAGUGUCUACGAAtt	UUCGUAGACACUGCAGUUCtt	2949	2968	6	7	Ib	high	-0.3	-8.8	-10.7	-8.5	47.37	-1.9
AL133091	GGGAGGUUGAGAUGGAAGA	GGGAGGUUGAGAUGGAAGAtt	UCUUCCAUCUCAACCUCCCtt	338	357	5	4	Ib	moderate	-3.9	-12.3	-10.5	-8.4	52.63	0
AL137656	AGAGAAAGCGCUAAGUCAA	AGAGAAAGCGCUAAGUCAAtt	UUGACUUAGCGCUUUCUCUtt	631	650	6	6	II	high	-0.8	-9	-15	-8.2	42.11	0
AL137656	CCUCUCAAGAGUUCAAGCU	CCUCUCAAGAGUUCAAGCUtt	AGCUUGAACUCUUGAGAGGtt	215	234	5	4	Ib	moderate	-2	-10.5	-9.7	-8.5	47.37	-3.9
AL137656	UUAGCGCAGUGAUUAUCAU	UUAGCGCAGUGAUUAUCAUtt	AUGAUAAUCACUGCGCUAAtt	2705	2724	6	6	II	high	-1.6	-8.3	-11.5	-6.7	36.84	-0.5
AL359625	UCUAUACAGUGCUCUCAUU	UCUAUACAGUGCUCUCAUUtt	AAUGAGAGCACUGUAUAGAtt	238	257	5	5	II	moderate	-1	-7.5	-13.1	-6.5	36.84	0
AL390148	AGAGGAAGUGUUUGCCUAU	AGAGGAAGUGUUUGCCUAUtt	AUAGGCAAACACUUCCUCUtt	2133	2152	6	5	II	high	-2.1	-9.9	-9.5	-7.8	42.11	-0.9
AL390148	AGGAAAGGACUGUACAAGA	AGGAAAGGACUGUACAAGAtt	UCUUGUACAGUCCUUUCCUtt	1557	1576	7	5	II	high	-0.6	-8.7	-12.7	-8.1	42.11	0
AL390148	CAAGCAAUCUCAAACAUCU	CAAGCAAUCUCAAACAUCUtt	AGAUGUUUGAGAUUGCUUGtt	2234	2253	6	6	Ia	high	-1.4	-9.1	-10.9	-7.7	36.84	0
AL525401	CCUGGGCCAUGGAUCAAUA	CCUGGGCCAUGGAUCAAUAtt	UAUUGAUCCAUGGCCCAGGtt	337	356	5	5	Ia	moderate	-5.4	-11.4	-13	-6	52.63	-0.8
AL525401	UAAAGCACCUGAUGGAUUU	UAAAGCACCUGAUGGAUUUtt	AAAUCCAUCAGGUGCUUUAtt	463	482	5	6	II	high	-0.5	-5.8	-12.7	-5.3	36.84	-1.3
AL525401	UUACAAGAAUGGCAAAGAA	UUACAAGAAUGGCAAAGAAtt	UUCUUUGCCAUUCUUGUAAtt	164	183	6	7	II	high	-0.2	-7.1	-10.2	-6.9	31.58	0
AL536768	GCAAUACCCACAAGCAAGA	GCAAUACCCACAAGCAAGAtt	UCUUGCUUGUGGGUAUUGCtt	175	194	6	6	Ib	high	-0.6	-8.7	-13.8	-8.1	47.37	-0.9
AL583533	CCACGUCUGUUCCAUCCUA	CCACGUCUGUUCCAUCCUAtt	UAGGAUGGAACAGACGUGGtt	21	40	6	6	Ib	high	-0.9	-10.6	-10.5	-9.7	52.63	0
AL583533	CCAUCCUCGACAUCCCUUU	CCAUCCUCGACAUCCCUUUtt	AAAGGGAUGUCGAGGAUGGtt	227	246	6	4	Ib	high	-2.3	-9.5	-12.1	-7.2	52.63	0
AL583533	UUACGGGAAGAAAGACAAU	UUACGGGAAGAAAGACAAUtt	AUUGUCUUUCUUCCCGUAAtt	120	139	6	5	II	high	-1.1	-7.4	-9.5	-6.3	36.84	0
AL597577	CGGUUACUGAGCAGAUACA	CGGUUACUGAGCAGAUACAtt	UGUAUCUGCUCAGUAACCGtt	395	414	5	5	Ia	moderate	-2.1	-9.4	-13.8	-7.3	47.37	0
AL597577	CUGUCUUGAGAUACCUACA	CUGUCUUGAGAUACCUACAtt	UGUAGGUAUCUCAAGACAGtt	256	275	5	5	Ib	moderate	-1.1	-9.4	-11.7	-8.3	42.11	-1
AL597577	UAGAUGUCAUCUUGCAGUU	UAGAUGUCAUCUUGCAGUUtt	AACUGCAAGAUGACAUCUAtt	180	199	7	5	II	high	-0.2	-7.5	-10.1	-7.3	36.84	0
AL691606	CUAGGCUUUGCCUCAAACU	CUAGGCUUUGCCUCAAACUtt	AGUUUGAGGCAAAGCCUAGtt	376	395	5	5	Ia	high	-3.3	-9.4	-11.8	-6.1	47.37	-6.6
AL703906	GAAGAAGGAAAGUUUGCUU	GAAGAAGGAAAGUUUGCUUtt	AAGCAAACUUUCCUUCUUCtt	542	561	6	5	Ia	high	-0.5	-9	-10.2	-8.5	36.84	-1.7
AL705375	CCUUUAAAGACCAAUACAA	CCUUUAAAGACCAAUACAAtt	UUGUAUUGGUCUUUAAAGGtt	6	25	6	5	Ia	high	-0.7	-7.8	-12.6	-7.1	31.58	0
AL713723	GGAUGGGUUGCUUUAUAAA	GGAUGGGUUGCUUUAUAAAtt	UUUAUAAAGCAACCCAUCCtt	481	500	6	6	Ia	high	-5.3	-10.1	-10.7	-4.8	36.84	0
AL713723	GUGUUUAGGAUUUGGGUUA	GUGUUUAGGAUUUGGGUUAtt	UAACCCAAAUCCUAAACACtt	358	377	7	5	Ib	high	-0.3	-8.6	-9.8	-8.3	36.84	0
AL713723	UCCAGGGUAUGGUGUAAAU	UCCAGGGUAUGGUGUAAAUtt	AUUUACACCAUACCCUGGAtt	682	701	5	5	II	moderate	-6.3	-10.5	-10.6	-4.2	42.11	-3.3
AL713774	AGCAAGGUCUCCAGGAGUU	AGCAAGGUCUCCAGGAGUUtt	AACUCCUGGAGACCUUGCUtt	449	468	5	4	II	high	-0.9	-8.5	-14.1	-7.6	52.63	-1
AL713774	AGUAGUGGUUGGUCCAGUU	AGUAGUGGUUGGUCCAGUUtt	AACUGGACCAACCACUACUtt	155	174	6	5	II	high	-0.4	-7.7	-12.4	-7.3	47.37	-2.8
AL713774	AUCUCAGGAUACCUACAUU	AUCUCAGGAUACCUACAUUtt	AAUGUAGGUAUCCUGAGAUtt	312	331	5	5	II	moderate	-1.7	-8	-11.1	-6.3	36.84	-1.4
AL831948	GAACCCUGAAAGUGACAAA	GAACCCUGAAAGUGACAAAtt	UUUGUCACUUUCAGGGUUCtt	687	706	6	6	Ia	high	-3.3	-10	-9	-6.7	42.11	0
AL831948	GUACCUCUUCUCUGCUUCU	GUACCUCUUCUCUGCUUCUtt	AGAAGCAGAGAAGAGGUACtt	289	308	6	5	Ib	high	-2.7	-10.2	-11.1	-7.5	47.37	0
AL831948	UCUGGAUGUCUUCAUUCUU	UCUGGAUGUCUUCAUUCUUtt	AAGAAUGAAGACAUCCAGAtt	141	160	5	4	II	moderate	-4.2	-10.5	-9.7	-6.3	36.84	-3.1
AL832138	GUGUUGGGCUUAUCCUGUA	GUGUUGGGCUUAUCCUGUAtt	UACAGGAUAAGCCCAACACtt	2071	2090	6	6	Ib	high	-0.3	-8.6	-11.6	-8.3	47.37	-2
AL832142	AGUGUGCCUUAUCUAAGUA	AGUGUGCCUUAUCUAAGUAtt	UACUUAGAUAAGGCACACUtt	81	100	6	6	II	moderate	-1.5	-8.6	-8.7	-7.1	36.84	0
AL832142	CAGAAACGUUCACAUGAAA	CAGAAACGUUCACAUGAAAtt	UUUCAUGUGAACGUUUCUGtt	371	390	6	6	Ia	moderate	-1.2	-8.1	-10.5	-6.9	36.84	-0.5
AL832142	CUCUGUAACAUACCCUAGA	CUCUGUAACAUACCCUAGAtt	UCUAGGGUAUGUUACAGAGtt	210	229	7	5	II	high	-0.8	-9.3	-8.1	-8.5	42.11	0
AL832745	AAGCCUUUGUGGCACAACU	AAGCCUUUGUGGCACAACUtt	AGUUGUGCCACAAAGGCUUtt	494	513	5	5	II	moderate	-2.4	-9.7	-11	-7.3	47.37	-8.8
AL832745	UACUGAAGCUAAAGGAGAU	UACUGAAGCUAAAGGAGAUtt	AUCUCCUUUAGCUUCAGUAtt	240	259	7	5	II	high	-0.3	-8.3	-10.6	-8	36.84	0
AL832745	UGUGCUAAUAGCUGUAGAA	UGUGCUAAUAGCUGUAGAAtt	UUCUACAGCUAUUAGCACAtt	382	401	5	5	II	moderate	-3.1	-10.4	-10	-7.3	36.84	-2.1
AL832922	CUGAGGCCACCAUGUUCAA	CUGAGGCCACCAUGUUCAAtt	UUGAACAUGGUGGCCUCAGtt	322	341	5	4	Ia	moderate	-2.4	-9.3	-13.6	-6.9	52.63	0
AL832922	GUCAUAGAGGAGCUGUACA	GUCAUAGAGGAGCUGUACAtt	UGUACAGCUCCUCUAUGACtt	626	645	6	5	Ib	high	-0.6	-9	-12.7	-8.4	47.37	-1.6
AL832922	UACUUGACCUCGCGUCUUU	UACUUGACCUCGCGUCUUUtt	AAAGACGCGAGGUCAAGUAtt	179	198	6	5	II	high	-0.8	-7.1	-12.8	-6.3	47.37	-3.6
AL833171	CUAUCUGAGAUUCCAACAA	CUAUCUGAGAUUCCAACAAtt	UUGUUGGAAUCUCAGAUAGtt	400	419	7	6	Ib	high	-0.8	-7.5	-8.9	-6.7	36.84	0
AL833171	GUAACUAUCUUGCUCUGAU	GUAACUAUCUUGCUCUGAUtt	AUCAGAGCAAGAUAGUUACtt	1687	1706	7	6	Ib	high	-0.1	-7.8	-9	-7.7	36.84	-0.2
AL833171	UGACUCUGAUCCUACCUAU	UGACUCUGAUCCUACCUAUtt	AUAGGUAGGAUCAGAGUCAtt	1350	1369	6	6	II	high	-1.6	-9.4	-12.5	-7.8	42.11	-0.1
AL833172	CCAAGGCCAUCUUUAUCAA	CCAAGGCCAUCUUUAUCAAtt	UUGAUAAAGAUGGCCUUGGtt	3863	3882	6	7	Ia	high	-1.9	-9	-11	-7.1	42.11	0
AL833172	CUGCCCAACUUGUAAGAAA	CUGCCCAACUUGUAAGAAAtt	UUUCUUACAAGUUGGGCAGtt	2074	2093	5	6	Ia	moderate	-4.6	-11.5	-8.8	-6.9	42.11	0
AL833172	UCCGAAAUGCAGCUCUUCA	UCCGAAAUGCAGCUCUUCAtt	UGAAGAGCUGCAUUUCGGAtt	1761	1780	5	5	II	moderate	-3	-11.1	-11.2	-8.1	47.37	0
AL833189	CCCUUUCCUCUUUCAUCCU	CCCUUUCCUCUUUCAUCCUtt	AGGAUGAAAGAGGAAAGGGtt	427	446	6	4	Ib	moderate	-1.3	-10.2	-10.8	-8.9	47.37	0
AL833189	CUACCCAUAUCCUGUACCU	CUACCCAUAUCCUGUACCUtt	AGGUACAGGAUAUGGGUAGtt	644	663	7	6	Ib	high	-0.6	-9.5	-10.4	-8.9	47.37	0
AL833189	CUCUUAUUAUCUCCCUUCU	CUCUUAUUAUCUCCCUUCUtt	AGAAGGGAGAUAAUAAGAGtt	798	817	7	5	II	high	-0.6	-8.1	-7.8	-7.5	36.84	0
AL833241	AGGAACGGAGCUUCAAGAA	AGGAACGGAGCUUCAAGAAtt	UUCUUGAAGCUCCGUUCCUtt	2093	2112	5	5	II	moderate	-1.8	-8.7	-13.3	-6.9	47.37	0
AL833241	CGACCCAGUUGCACAACAA	CGACCCAGUUGCACAACAAtt	UUGUUGUGCAACUGGGUCGtt	1052	1071	6	6	Ia	high	-4.2	-10.9	-12.4	-6.7	52.63	-0.6
AL833241	CUAAUCCCACUUCACAUAU	CUAAUCCCACUUCACAUAUtt	AUAUGUGAAGUGGGAUUAGtt	1493	1512	6	5	Ia	high	-0.4	-6	-10.6	-5.6	36.84	0
AL833295	ACUUGAAGAUGAUCAUGAA	ACUUGAAGAUGAUCAUGAAtt	UUCAUGAUCAUCUUCAAGUtt	420	439	6	6	II	high	-0.2	-7.3	-10.7	-7.1	31.58	-0.8
AL833295	GAAGAGAACACUAGGAUGA	GAAGAGAACACUAGGAUGAtt	UCAUCCUAGUGUUCUCUUCtt	295	314	7	6	Ib	high	-0.4	-9	-11.1	-8.6	42.11	0
AL833295	GCCCAGAUAUUCACUAUUA	GCCCAGAUAUUCACUAUUAtt	UAAUAGUGAAUAUCUGGGCtt	107	126	5	6	Ia	moderate	-8.1	-13.3	-8.5	-5.2	36.84	0
AL833326	ACUUGUAUUGGGAGUGAAA	ACUUGUAUUGGGAGUGAAAtt	UUUCACUCCCAAUACAAGUtt	210	229	7	5	II	high	-0.4	-7.3	-11.8	-6.9	36.84	-0.2
AL833326	AGACUAGAAACACCGUAAA	AGACUAGAAACACCGUAAAtt	UUUACGGUGUUUCUAGUCUtt	391	410	6	6	II	high	-2.9	-8.8	-9	-5.9	36.84	0
AL833326	AUCAGGAGACAUCUAAACA	AUCAGGAGACAUCUAAACAtt	UGUUUAGAUGUCUCCUGAUtt	703	722	5	5	II	moderate	-1	-7.7	-9.9	-6.7	36.84	-2
AL833496	CUUUGGUGGACUUCUUGAU	CUUUGGUGGACUUCUUGAUtt	AUCAAGAAGUCCACCAAAGtt	243	262	6	4	Ia	high	-0.1	-6.6	-12.1	-6.5	42.11	0
AL833496	GCUGACAGUUCUCUUAAUU	GCUGACAGUUCUCUUAAUUtt	AAUUAAGAGAACUGUCAGCtt	469	488	5	5	Ia	moderate	-7	-11.2	-9.7	-4.2	36.84	0
AL833496	UCAGCGUUCUCUUCCAUUU	UCAGCGUUCUCUUCCAUUUtt	AAAUGGAAGAGAACGCUGAtt	351	370	6	6	II	high	-5.6	-10.6	-9.9	-5	42.11	0
AL833636	GAGAAAUGGCGAUGAUCGA	GAGAAAUGGCGAUGAUCGAtt	UCGAUCAUCGCCAUUUCUCtt	344	363	6	5	Ib	high	-0.1	-9	-14.2	-8.9	47.37	-0.2
AL833636	GCAUGGCUGUUAUAAAUGA	GCAUGGCUGUUAUAAAUGAtt	UCAUUUAUAACAGCCAUGCtt	139	158	6	7	Ia	high	-2.8	-9.9	-9.2	-7.1	36.84	0
AL833636	UAGCGAUCUUUCAGUGUAA	UAGCGAUCUUUCAGUGUAAtt	UUACACUGAAAGAUCGCUAtt	479	498	6	6	II	moderate	-2.7	-9.8	-10.4	-7.1	36.84	0
AL834347	CCCAUAGCUGCAAUCUUCU	CCCAUAGCUGCAAUCUUCUtt	AGAAGAUUGCAGCUAUGGGtt	1029	1048	5	4	Ia	moderate	-2.9	-10.4	-13.9	-7.5	47.37	0
AL834347	CCUUGCAACACCACAUCGA	CCUUGCAACACCACAUCGAtt	UCGAUGUGGUGUUGCAAGGtt	544	563	7	4	Ib	high	-0.1	-9	-12.4	-8.9	52.63	-0.5
AL834347	GUGUAGAUGCUACUUCCUU	GUGUAGAUGCUACUUCCUUtt	AAGGAAGUAGCAUCUACACtt	792	811	6	4	Ib	high	-0.3	-9	-10.5	-8.7	42.11	-2.9
AU142677	AAGCCCACCCAUUGGGAAA	AAGCCCACCCAUUGGGAAAtt	UUUCCCAAUGGGUGGGCUUtt	668	687	5	4	II	moderate	-1.6	-9.7	-12	-8.1	52.63	-8.5
AU142677	AAGGUGAAGACACUUUAGA	AAGGUGAAGACACUUUAGAtt	UCUAAAGUGUCUUCACCUUtt	788	807	5	5	II	moderate	-1.2	-8.5	-10.2	-7.3	36.84	-4.8
AU142677	UGCUCCGCUUUAUGGUGAU	UGCUCCGCUUUAUGGUGAUtt	AUCACCAUAAAGCGGAGCAtt	747	766	5	5	II	moderate	-2.8	-10.6	-9.2	-7.8	47.37	-3.1
AU143395	AAUCACCUUUCUCCUUUGU	AAUCACCUUUCUCCUUUGUtt	ACAAAGGAGAAAGGUGAUUtt	20	39	6	5	II	high	-0.4	-6.5	-8.4	-6.1	36.84	0
AU143395	UUGCAGCACUGGUCUUUAA	UUGCAGCACUGGUCUUUAAtt	UUAAAGACCAGUGCUGCAAtt	711	730	6	6	II	moderate	-4.5	-9.1	-12.4	-4.6	42.11	0
AU144340	GUGAGCCCUGUGGAAAUAA	GUGAGCCCUGUGGAAAUAAtt	UUAUUUCCACAGGGCUCACtt	492	511	5	4	Ia	moderate	-5.2	-10	-13.1	-4.8	47.37	-0.1
AV655948	GGCUUGAGUGAAUCAUGAU	GGCUUGAGUGAAUCAUGAUtt	AUCAUGAUUCACUCAAGCCtt	550	569	6	4	Ia	moderate	-4.2	-10.9	-10.3	-6.7	42.11	-0.3
AV655948	UUCCUUGGUCUUUCCUCAU	UUCCUUGGUCUUUCCUCAUtt	AUGAGGAAAGACCAAGGAAtt	411	430	5	4	II	moderate	-1.6	-9.3	-10.9	-7.7	42.11	-1.1
AW005639	UUCUCUCCAGGUAACACUU	UUCUCUCCAGGUAACACUUtt	AAGUGUUACCUGGAGAGAAtt	309	328	5	4	II	moderate	-1.1	-8.4	-14.6	-7.3	42.11	0
AW104310	CUGCUCCUGUCGACGUGUU	CUGCUCCUGUCGACGUGUUtt	AACACGUCGACAGGAGCAGtt	74	93	5	4	Ib	moderate	-2.9	-10.3	-12.3	-7.4	57.89	0
AW118194	GGAUCAGGCAAUGAUCAGU	GGAUCAGGCAAUGAUCAGUtt	ACUGAUCAUUGCCUGAUCCtt	409	428	5	4	Ib	high	-1.6	-10.4	-10.8	-8.8	47.37	-8.7
AW118194	UGAAGCCAUUAACCAAAGA	UGAAGCCAUUAACCAAAGAtt	UCUUUGGUUAAUGGCUUCAtt	357	376	6	7	II	high	-1.2	-8.1	-6.8	-6.9	36.84	0
AW134548	AGUUCACAUUCCCAACAAA	AGUUCACAUUCCCAACAAAtt	UUUGUUGGGAAUGUGAACUtt	467	486	7	6	II	high	-0.9	-7.6	-10.6	-6.7	36.84	0
AW134548	AUUGACUGCUCUGCCUAAA	AUUGACUGCUCUGCCUAAAtt	UUUAGGCAGAGCAGUCAAUtt	395	414	5	5	II	high	-0.7	-6.5	-12.1	-5.8	42.11	-2
AW134548	CACUCCUCUUGGGAGUAGA	CACUCCUCUUGGGAGUAGAtt	UCUACUCCCAAGAGGAGUGtt	28	47	6	4	Ib	high	-0.8	-9.4	-12.1	-8.6	52.63	-13.3
AW161256	CUCCUCUUUAUUCUACUCU	CUCCUCUUUAUUCUACUCUtt	AGAGUAGAAUAAAGAGGAGtt	282	301	6	4	Ib	moderate	-1.7	-10.5	-5.1	-8.8	36.84	0
AW161256	CUGGUCCUGACACUUGCAA	CUGGUCCUGACACUUGCAAtt	UUGCAAGUGUCAGGACCAGtt	466	485	5	4	Ib	moderate	-1.2	-10.3	-11.4	-9.1	52.63	0
AW169893	CGGAAAGAAGGGCACCAUA	CGGAAAGAAGGGCACCAUAtt	UAUGGUGCCCUUCUUUCCGtt	225	244	6	4	Ib	moderate	-1.2	-9.6	-12.4	-8.4	52.63	-0.8
AW181942	ACAUCUACUUCUCAGUCUU	ACAUCUACUUCUCAGUCUUtt	AAGACUGAGAAGUAGAUGUtt	240	259	7	6	II	high	-0.2	-7.8	-9.7	-7.6	36.84	-0.7
AW181942	AGGAGUACAAGUACAUCUA	AGGAGUACAAGUACAUCUAtt	UAGAUGUACUUGUACUCCUtt	228	247	5	5	II	moderate	-2.4	-9.9	-11.1	-7.5	36.84	-3.8
AW181942	UCAACAGAGUGGGUUAGAA	UCAACAGAGUGGGUUAGAAtt	UUCUAACCCACUCUGUUGAtt	131	150	6	6	II	high	-0.9	-8.2	-13.4	-7.3	42.11	0
AW183704	AGAGCUUACAUUUCACGUU	AGAGCUUACAUUUCACGUUtt	AACGUGAAAUGUAAGCUCUtt	18	37	6	5	II	high	-2.3	-10	-7.6	-7.7	36.84	0
AW183704	UGAGUAGCAGAGAUACAGU	UGAGUAGCAGAGAUACAGUtt	ACUGUAUCUCUGCUACUCAtt	149	168	6	5	II	high	-0.8	-9.4	-13.2	-8.6	42.11	-0.6
AW183704	UGAGUGUAGGCGCUCCUUU	UGAGUGUAGGCGCUCCUUUtt	AAAGGAGCGCCUACACUCAtt	168	187	5	4	II	high	-2.2	-9.4	-12.9	-7.2	52.63	-7.9
AW205448	ACUCUGUUGCCAGAAACAA	ACUCUGUUGCCAGAAACAAtt	UUGUUUCUGGCAACAGAGUtt	161	180	5	4	II	moderate	-2.1	-8.8	-12.6	-6.7	42.11	-9.2
AW205448	GAACUAACUUGGUCUGAUA	GAACUAACUUGGUCUGAUAtt	UAUCAGACCAAGUUAGUUCtt	251	270	6	7	Ia	high	-1.3	-8.8	-11.2	-7.5	36.84	0
AW205448	GCUUUCUCAAUGGAGCAAA	GCUUUCUCAAUGGAGCAAAtt	UUUGCUCCAUUGAGAAAGCtt	376	395	6	4	Ib	high	-0.6	-8.5	-9.9	-7.9	42.11	-4.6
AW246550	CAUGCACUUGGAAUGCUUU	CAUGCACUUGGAAUGCUUUtt	AAAGCAUUCCAAGUGCAUGtt	65	84	5	4	Ia	moderate	-2	-9.3	-11.6	-7.3	42.11	-4.7
AW246550	UCCGUCAGCAAGAGGUUCA	UCCGUCAGCAAGAGGUUCAtt	UGAACCUCUUGCUGACGGAtt	83	102	5	4	II	moderate	-2.7	-10.9	-11.7	-8.2	52.63	-2.6
AW303426	CACUCCUUCUCCUGUUUGA	CACUCCUUCUCCUGUUUGAtt	UCAAACAGGAGAAGGAGUGtt	65	84	6	6	Ia	moderate	-2.5	-9.4	-12.3	-6.9	47.37	0
AW303426	UACUCUGAACCCUUGUGAU	UACUCUGAACCCUUGUGAUtt	AUCACAAGGGUUCAGAGUAtt	314	333	6	4	II	high	-0.8	-8.6	-13.3	-7.8	42.11	0
AW303426	UGUAGAGGAGGGAGAAACA	UGUAGAGGAGGGAGAAACAtt	UGUUUCUCCCUCCUCUACAtt	186	205	5	5	II	moderate	-1.6	-8.3	-15.5	-6.7	47.37	0
AW341698	CUGAGAAUCUACUUCUUGA	CUGAGAAUCUACUUCUUGAtt	UCAAGAAGUAGAUUCUCAGtt	530	549	5	6	Ia	moderate	-1.2	-9.3	-10.3	-8.1	36.84	-2.6
AW341698	UGCAGCAGCACUUUGAGAA	UGCAGCAGCACUUUGAGAAtt	UUCUCAAAGUGCUGCUGCAtt	488	507	5	5	II	moderate	-1.9	-10.3	-11.9	-8.4	47.37	-5.1
AW341698	UUAGGGCUUCCAUUGAAGU	UUAGGGCUUCCAUUGAAGUtt	ACUUCAAUGGAAGCCCUAAtt	346	365	6	5	II	high	-0.6	-8.2	-11.4	-7.6	42.11	-6
AW444926	GAGUAUAUGAGACAUCUAA	GAGUAUAUGAGACAUCUAAtt	UUAGAUGUCUCAUAUACUCtt	404	423	5	5	Ia	moderate	-1.9	-9.2	-10.6	-7.3	31.58	0
AW444926	GGGUGAGUAUAUGAGACAU	GGGUGAGUAUAUGAGACAUtt	AUGUCUCAUAUACUCACCCtt	400	419	5	4	Ib	moderate	-4.3	-12.1	-7	-7.8	42.11	0
AW629502	CCAAGUGAGAUCUUAAACA	CCAAGUGAGAUCUUAAACAtt	UGUUUAAGAUCUCACUUGGtt	368	387	6	6	Ia	high	-2.3	-9	-11.6	-6.7	36.84	-0.6
AW629502	CUACUGUAAGUAAGCAACU	CUACUGUAAGUAAGCAACUtt	AGUUGCUUACUUACAGUAGtt	345	364	6	5	Ib	high	-1	-8.3	-8.6	-7.3	36.84	-0.8
AW629502	GAAAGCACUGUCACAGAAU	GAAAGCACUGUCACAGAAUtt	AUUCUGUGACAGUGCUUUCtt	154	173	6	5	Ia	high	-1	-7.5	-12.7	-6.5	42.11	-0.1
AX747518	AUCCUGUGGGCCUCUUCGA	AUCCUGUGGGCCUCUUCGAtt	UCGAAGAGGCCCACAGGAUtt	198	217	5	4	II	high	-0.2	-8.9	-16.6	-8.7	57.89	0
AX747518	GGAAGCCCUUACUCCAAAC	GGAAGCCCUUACUCCAAACtt	GUUUGGAGUAAGGGCUUCCtt	759	778	5	4	II	high	-2.6	-9.9	-11	-7.3	52.63	-4.7
AX747518	UCGACCACUCCCUAGAUUU	UCGACCACUCCCUAGAUUUtt	AAAUCUAGGGAGUGGUCGAtt	533	552	5	4	II	moderate	-4.7	-10	-14.5	-5.3	47.37	0
AX747751	AGGACAACUAGGUCUCAGU	AGGACAACUAGGUCUCAGUtt	ACUGAGACCUAGUUGUCCUtt	1521	1540	5	4	II	moderate	-1.2	-10	-11.6	-8.8	47.37	-3.6
AX748356	CCUUAGCUCUUCAUCAGUU	CCUUAGCUCUUCAUCAGUUtt	AACUGAUGAAGAGCUAAGGtt	1700	1719	7	5	Ia	high	-0.9	-8.2	-11.6	-7.3	42.11	0
AX748356	GUUGCGCCAGUAGAAGAAA	GUUGCGCCAGUAGAAGAAAtt	UUUCUUCUACUGGCGCAACtt	217	236	5	4	Ia	moderate	-2.9	-9.8	-11.8	-6.9	47.37	-1.2
AX810704	CUUCUCCCUUCUUUGAACU	CUUCUCCCUUCUUUGAACUtt	AGUUCAAAGAAGGGAGAAGtt	82	101	7	5	Ia	high	-0.5	-8.1	-10.8	-7.6	42.11	0
AX810704	GCAAAGAGGAAAUAGUUCA	GCAAAGAGGAAAUAGUUCAtt	UGAACUAUUUCCUCUUUGCtt	249	268	7	6	Ia	high	-0.3	-8.5	-10.2	-8.2	36.84	0
AX810704	GGCACAGGUAUAUUGAGAU	GGCACAGGUAUAUUGAGAUtt	AUCUCAAUAUACCUGUGCCtt	410	429	5	4	Ia	moderate	-4.2	-12.2	-9.8	-8	42.11	0
BC002482	CAUCAGGUCACCAUCUCAA	CAUCAGGUCACCAUCUCAAtt	UUGAGAUGGUGACCUGAUGtt	56	75	6	5	Ia	high	-0.2	-8.3	-13.9	-8.1	47.37	-0.6
BC002482	CUUGGCAUCUUCAACAUUA	CUUGGCAUCUUCAACAUUAtt	UAAUGUUGAAGAUGCCAAGtt	394	413	6	6	Ia	moderate	-3	-9	-10.6	-6	36.84	0
BC002482	UCUGCUGGUGGAUGAGAAU	UCUGCUGGUGGAUGAGAAUtt	AUUCUCAUCCACCAGCAGAtt	219	238	5	4	II	moderate	-4.1	-10.6	-13.9	-6.5	47.37	-0.2
BC002572	CGAGAUGGACAUUCUGAAA	CGAGAUGGACAUUCUGAAAtt	UUUCAGAAUGUCCAUCUCGtt	78	97	6	6	Ia	high	-3	-9.9	-11.1	-6.9	42.11	-0.3
BC002572	UGUCACUAUGUGAAGUUGA	UGUCACUAUGUGAAGUUGAtt	UCAACUUCACAUAGUGACAtt	213	232	5	5	II	moderate	-1.2	-9.4	-9.9	-8.2	36.84	-2.7
BC002572	UUGGGCCCUGUGCUAAUCA	UUGGGCCCUGUGCUAAUCAtt	UGAUUAGCACAGGGCCCAAtt	510	529	5	4	II	moderate	-3.1	-10.2	-12.2	-7.1	52.63	-1.5
BC004198	AGCCUCUUUGGCAGAAAGA	AGCCUCUUUGGCAGAAAGAtt	UCUUUCUGCCAAAGAGGCUtt	1013	1032	5	5	II	moderate	-4	-10.9	-12.3	-6.9	47.37	-8.8
BC004198	CAGUGGAGAUGGAUUUGAA	CAGUGGAGAUGGAUUUGAAtt	UUCAAAUCCAUCUCCACUGtt	1213	1232	6	6	Ia	moderate	-2.2	-9.1	-12.1	-6.9	42.11	0
BC004474	CCAAGCUUGAUAUAGAAGA	CCAAGCUUGAUAUAGAAGAtt	UCUUCUAUAUCAAGCUUGGtt	278	297	7	6	Ia	high	-0.6	-9	-8.4	-8.4	36.84	0
BC004474	GAAGCUUACAGGAGACAAU	GAAGCUUACAGGAGACAAUtt	AUUGUCUCCUGUAAGCUUCtt	455	474	5	5	Ia	high	-3.7	-10	-12.1	-6.3	42.11	-1.7
BC004474	GGAAAGCUAUGGCUGAAGA	GGAAAGCUAUGGCUGAAGAtt	UCUUCAGCCAUAGCUUUCCtt	549	568	6	7	Ib	high	-0.3	-8.7	-10.3	-8.4	47.37	-3
BC007288	ACACUGGUGGUUUGCAGAU	ACACUGGUGGUUUGCAGAUtt	AUCUGCAAACCACCAGUGUtt	498	517	6	5	II	high	-0.9	-8.6	-10.7	-7.7	47.37	-1.6
BC007288	GUGUUCUGAUUUCGUACUA	GUGUUCUGAUUUCGUACUAtt	UAGUACGAAAUCAGAACACtt	251	270	6	6	Ib	moderate	-1.1	-8.6	-7.4	-7.5	36.84	0
BC007288	UACAGAAUCCUGCCAACUU	UACAGAAUCCUGCCAACUUtt	AAGUUGGCAGGAUUCUGUAtt	637	656	5	4	II	moderate	-2.2	-8.3	-11.4	-6.1	42.11	-3.9
BC008711	AUUGCCUCAGAGAUACUAU	AUUGCCUCAGAGAUACUAUtt	AUAGUAUCUCUGAGGCAAUtt	488	507	7	4	II	high	-0.8	-7.5	-12.2	-6.7	36.84	0
BC008711	UUGGAGGACAAGCUUUGCA	UUGGAGGACAAGCUUUGCAtt	UGCAAAGCUUGUCCUCCAAtt	158	177	6	5	II	high	-0.2	-9.3	-10.1	-9.1	47.37	-0.3
BC009560	CUGAGGCCUUGAAGGAGAU	CUGAGGCCUUGAAGGAGAUtt	AUCUCCUUCAAGGCCUCAGtt	449	468	6	4	Ib	moderate	-1.3	-9.3	-11.6	-8	52.63	-0.7
BC010081	CUACGACUUACUCGAUUAC	CUACGACUUACUCGAUUACtt	GUAAUCGAGUAAGUCGUAGtt	934	953	5	4	II	high	-1.9	-8.6	-8.6	-6.7	42.11	-1.1
BC010081	GGAAAGUGGUGUUUGCUUA	GGAAAGUGGUGUUUGCUUAtt	UAAGCAAACACCACUUUCCtt	822	841	6	7	Ia	high	-0.4	-8.7	-11.9	-8.3	42.11	-1.2
BC010081	UCUCCUAUGUUGUCCGAAA	UCUCCUAUGUUGUCCGAAAtt	UUUCGGACAACAUAGGAGAtt	626	645	6	6	II	moderate	-3.6	-10.8	-9	-7.2	42.11	0
BC013021	CAUCAGGAGGAGGUUGAAA	CAUCAGGAGGAGGUUGAAAtt	UUUCAACCUCCUCCUGAUGtt	224	243	5	4	Ia	moderate	-1.4	-8.3	-13.6	-6.9	47.37	-0.1
BC013021	GUCCUGGAAAUGAUCUAAU	GUCCUGGAAAUGAUCUAAUtt	AUUAGAUCAUUUCCAGGACtt	1389	1408	5	4	Ia	moderate	-5.8	-11.2	-8.5	-5.4	36.84	-0.6
BC019904	AGUCCACCCAGUCACUACA	AGUCCACCCAGUCACUACAtt	UGUAGUGACUGGGUGGACUtt	591	610	5	4	II	moderate	-1.7	-10	-13	-8.3	52.63	0
BC019904	GAAGAGCAGGAAUAUAUUC	GAAGAGCAGGAAUAUAUUCtt	GAAUAUAUUCCUGCUCUUCtt	403	422	6	4	II	high	-2.1	-9	-11.4	-6.9	36.84	-0.5
BC019904	UGCUAGAUUGUAUCUGUGA	UGCUAGAUUGUAUCUGUGAtt	UCACAGAUACAAUCUAGCAtt	717	736	6	5	II	high	-0.1	-9.5	-8.2	-9.4	36.84	-0.6
BC021162	CACAUCACAGAUCUUAAGA	CACAUCACAGAUCUUAAGAtt	UCUUAAGAUCUGUGAUGUGtt	1084	1103	7	5	Ia	high	-0.8	-8.1	-9.9	-7.3	36.84	-0.7
BC021162	GAGGAGUCAGUGAGGUAGA	GAGGAGUCAGUGAGGUAGAtt	UCUACCUCACUGACUCCUCtt	17	36	5	4	Ib	moderate	-2.8	-11.4	-12	-8.6	52.63	0
BC021162	GAUGGAGUAAGAUAAGGAA	GAUGGAGUAAGAUAAGGAAtt	UUCCUUAUCUUACUCCAUCtt	354	373	6	5	Ia	high	-0.8	-10.1	-9.5	-9.3	36.84	0
BC021231	CCACUGGAAGAGAAACUUU	CCACUGGAAGAGAAACUUUtt	AAAGUUUCUCUUCCAGUGGtt	1845	1864	6	5	Ia	high	-4.2	-10.3	-11	-6.1	42.11	-0.4
BC021231	GGUGCUUCAUGGUCUUCGU	GGUGCUUCAUGGUCUUCGUtt	ACGAAGACCAUGAAGCACCtt	895	914	5	4	Ib	moderate	-4.3	-12.2	-11.6	-7.9	52.63	-0.2
BC021231	GUACUGACAACCCUAGUGU	GUACUGACAACCCUAGUGUtt	ACACUAGGGUUGUCAGUACtt	1725	1744	6	5	Ib	high	-0.4	-9	-11.5	-8.6	47.37	-1.2
BC021999	CAACCAUAAUGACGGUGAA	CAACCAUAAUGACGGUGAAtt	UUCACCGUCAUUAUGGUUGtt	356	375	6	7	II	high	-0.9	-9.1	-8.3	-8.2	42.11	-4.5
BC021999	GAACUUCAGUGGACAAGAA	GAACUUCAGUGGACAAGAAtt	UUCUUGUCCACUGAAGUUCtt	200	219	6	7	Ia	high	-1.9	-8.8	-12.9	-6.9	42.11	0
BC021999	UGGGCAGGCUAUUCAAUAU	UGGGCAGGCUAUUCAAUAUtt	AUAUUGAAUAGCCUGCCCAtt	577	596	5	5	II	moderate	-8.3	-12.7	-11.2	-4.4	42.11	0
BC022420	CCCUGCAAUCUACUCUUAA	CCCUGCAAUCUACUCUUAAtt	UUAAGAGUAGAUUGCAGGGtt	64	83	5	5	Ia	moderate	-5.6	-11.4	-8.3	-5.8	42.11	0
BC022420	CUGUCAAUGCUGUAAAGGA	CUGUCAAUGCUGUAAAGGAtt	UCCUUUACAGCAUUGACAGtt	275	294	6	5	Ia	high	-0.1	-9.4	-11.4	-9.3	42.11	-0.7
BC022420	GUAUCUAUGAUUCAGCUAU	GUAUCUAUGAUUCAGCUAUtt	AUAGCUGAAUCAUAGAUACtt	184	203	6	5	Ib	high	-0.3	-8.2	-7.6	-7.9	31.58	0
BC022457	ACCUUCGUGUACACGUUCA	ACCUUCGUGUACACGUUCAtt	UGAACGUGUACACGAAGGUtt	975	994	6	6	II	high	-0.3	-8.5	-11.7	-8.2	47.37	-2.7
BC022457	AUGCCUUUGCUUUCUGGAU	AUGCCUUUGCUUUCUGGAUtt	AUCCAGAAAGCAAAGGCAUtt	808	827	6	4	II	high	-1	-9.9	-9.4	-8.9	42.11	-1.2
BC022457	UCAUCAUCGGGAACAUCAU	UCAUCAUCGGGAACAUCAUtt	AUGAUGUUCCCGAUGAUGAtt	290	309	5	5	II	high	-1.9	-8.6	-14.6	-6.7	42.11	-0.3
BC023578	GUAGCCUUAAUAACCCAAU	GUAGCCUUAAUAACCCAAUtt	AUUGGGUUAUUAAGGCUACtt	1124	1143	6	5	Ib	high	-2.8	-10.2	-6.3	-7.4	36.84	-0.6
BC023578	GUAGUCUCUGCAUAUGGAU	GUAGUCUCUGCAUAUGGAUtt	AUCCAUAUGCAGAGACUACtt	933	952	6	5	Ia	high	-0.1	-9	-12.7	-8.9	42.11	-1.6
BC023578	UGGUUAUGGUUCUUCAUCA	UGGUUAUGGUUCUUCAUCAtt	UGAUGAAGAACCAUAACCAtt	782	801	7	6	II	high	-0.8	-9.1	-12.1	-8.3	36.84	-0.4
BC024931	CGAGCCAUAAUUCCAGAAA	CGAGCCAUAAUUCCAGAAAtt	UUUCUGGAAUUAUGGCUCGtt	527	546	6	6	Ib	high	-4	-10.9	-5.3	-6.9	42.11	0
BC024931	GAGCUGAGAAGAUGAAACA	GAGCUGAGAAGAUGAAACAtt	UGUUUCAUCUUCUCAGCUCtt	696	715	5	5	Ia	moderate	-4.5	-11.2	-10.5	-6.7	42.11	0
BC024931	UUACUGUUGGGAACAUCUU	UUACUGUUGGGAACAUCUUtt	AAGAUGUUCCCAACAGUAAtt	789	808	7	5	II	high	-0.6	-7.1	-12.8	-6.5	36.84	-0.7
BC025287	CCAAAUGUCUUGAGAAUUU	CCAAAUGUCUUGAGAAUUUtt	AAAUUCUCAAGACAUUUGGtt	1085	1104	5	6	Ia	high	-4	-7.8	-10.8	-3.8	31.58	0
BC025779	CUACCAGAAAUAUCGAUGA	CUACCAGAAAUAUCGAUGAtt	UCAUCGAUAUUUCUGGUAGtt	182	201	7	6	Ib	high	-0.9	-9.5	-7.2	-8.6	36.84	0
BC025779	GAUUCAGCUGGCAAAGUAA	GAUUCAGCUGGCAAAGUAAtt	UUACUUUGCCAGCUGAAUCtt	296	315	6	5	Ia	high	-0.9	-8	-16	-7.1	42.11	-0.9
BC025779	GUCUCUCCUUAAAGGUGUU	GUCUCUCCUUAAAGGUGUUtt	AACACCUUUAAGGAGAGACtt	635	654	5	5	Ib	moderate	-2.9	-10.3	-9.3	-7.4	42.11	-1.4
BC026037	CAUGGUAUUACUCUGGAUA	CAUGGUAUUACUCUGGAUAtt	UAUCCAGAGUAAUACCAUGtt	2500	2519	7	5	Ib	high	-0.5	-9.2	-7.6	-8.7	36.84	-0.5
BC026037	CUCCCAACUUCUACUCUUU	CUCCCAACUUCUACUCUUUtt	AAAGAGUAGAAGUUGGGAGtt	2614	2633	5	5	Ia	moderate	-5.4	-11.7	-11.3	-6.3	42.11	0
BC026037	GUGCGUACUUCUCAGGCUA	GUGCGUACUUCUCAGGCUAtt	UAGCCUGAGAAGUACGCACtt	1021	1040	5	4	II	high	-0.6	-11.3	-9.7	-10.7	52.63	0
BC026157	ACAAGCAGAGGGAUACAAA	ACAAGCAGAGGGAUACAAAtt	UUUGUAUCCCUCUGCUUGUtt	72	91	6	6	II	high	-0.6	-7.3	-14.3	-6.7	42.11	0
BC026157	ACUGUCUCCUAUCAUGAUU	ACUGUCUCCUAUCAUGAUUtt	AAUCAUGAUAGGAGACAGUtt	445	464	5	5	II	moderate	-2.1	-8.6	-10.2	-6.5	36.84	-1.7
BC026157	UCAUUACCCGGUAGACUUU	UCAUUACCCGGUAGACUUUtt	AAAGUCUACCGGGUAAUGAtt	593	612	6	5	II	high	-1	-7.1	-16.1	-6.1	42.11	0
BC028062	ACUGCCUCUUCAUUUAUCA	ACUGCCUCUUCAUUUAUCAtt	UGAUAAAUGAAGAGGCAGUtt	892	911	6	6	II	moderate	-2.3	-9.8	-10.5	-7.5	36.84	0
BC028062	GUCAGCUUUAAGAUUUGUA	GUCAGCUUUAAGAUUUGUAtt	UACAAAUCUUAAAGCUGACtt	768	787	5	5	Ia	moderate	-2.9	-10	-7.2	-7.1	31.58	0
BC028062	GUGAUGAUAUAUUGGUACA	GUGAUGAUAUAUUGGUACAtt	UGUACCAAUAUAUCAUCACtt	992	1011	6	6	Ib	high	-0.6	-9	-5.9	-8.4	31.58	-0.3
BC028334	AAGCCACACUAUAUAAGGA	AAGCCACACUAUAUAAGGAtt	UCCUUAUAUAGUGUGGCUUtt	505	524	6	6	II	high	-0.4	-9.7	-10.4	-9.3	36.84	0
BC028334	AGAGGGCUACAUUUGAGAA	AGAGGGCUACAUUUGAGAAtt	UUCUCAAAUGUAGCCCUCUtt	142	161	6	6	II	high	-1.5	-9.9	-8.8	-8.4	42.11	0
BC028334	AGGCAGAACUGCUGCUACA	AGGCAGAACUGCUGCUACAtt	UGUAGCAGCAGUUCUGCCUtt	274	293	5	5	II	moderate	-2.6	-10.9	-11.9	-8.3	52.63	-9.4
BC028370	CCUCAACGCCAUACAGUUU	CCUCAACGCCAUACAGUUUtt	AAACUGUAUGGCGUUGAGGtt	498	517	5	4	Ia	moderate	-4.4	-10.5	-13.9	-6.1	47.37	0
BC028370	GUAGCUACAGAGCCUGUGA	GUAGCUACAGAGCCUGUGAtt	UCACAGGCUCUGUAGCUACtt	837	856	5	5	II	high	-0.8	-10.2	-11.3	-9.4	52.63	-4.6
BC028370	UGAGACCAGGACCUUACAU	UGAGACCAGGACCUUACAUtt	AUGUAAGGUCCUGGUCUCAtt	629	648	6	5	II	high	-2.9	-9.6	-12.9	-6.7	47.37	-0.3
BC029294	ACUCACAAGAGGCUGUCAU	ACUCACAAGAGGCUGUCAUtt	AUGACAGCCUCUUGUGAGUtt	76	95	5	4	II	moderate	-1	-8.8	-11.2	-7.8	47.37	-4
BC029294	CAGAGGAGAGAACUUGCUU	CAGAGGAGAGAACUUGCUUtt	AAGCAAGUUCUCUCCUCUGtt	578	597	6	4	Ib	high	-0.8	-9.3	-10.4	-8.5	47.37	-1.1
BC029297	CCUUGACGCUUAUGAACCU	CCUUGACGCUUAUGAACCUtt	AGGUUCAUAAGCGUCAAGGtt	941	960	7	5	Ib	high	-0.5	-9	-10.7	-8.5	47.37	0
BC029297	UGCAGUUCUUCACCUUGAC	UGCAGUUCUUCACCUUGACtt	GUCAAGGUGAAGAACUGCAtt	929	948	6	4	III	low	-1.5	-10.3	-10.4	-8.8	47.37	-0.6
BC029297	UGUAUGCCCUGCUCUUCUU	UGUAUGCCCUGCUCUUCUUtt	AAGAAGAGCAGGGCAUACAtt	713	732	5	5	II	moderate	-1	-7.3	-15.4	-6.3	47.37	0
BC029301	CAAGCUCGGGAUUGGGUAA	CAAGCUCGGGAUUGGGUAAtt	UUACCCAAUCCCGAGCUUGtt	474	493	6	5	Ib	high	-0.8	-9.1	-12.5	-8.3	52.63	-2.4
BC029301	CUCGAAGAAUGCCAAAGAG	CUCGAAGAAUGCCAAAGAGtt	CUCUUUGGCAUUCUUCGAGtt	638	657	6	4	II	high	-1.8	-9.9	-10.7	-8.1	47.37	-0.52
BC029301	GCGGAGCCAGAUCUUAAAU	GCGGAGCCAGAUCUUAAAUtt	AUUUAAGAUCUGGCUCCGCtt	382	401	5	4	Ia	moderate	-8.5	-12.7	-11	-4.2	47.37	-0.1
BC029846	CAGGAACCCAACAAUUAGU	CAGGAACCCAACAAUUAGUtt	ACUAAUUGUUGGGUUCCUGtt	15	34	5	4	Ia	moderate	-4	-10.5	-13.5	-6.5	42.11	0
BC029905	AGUGGGUCAUAAUACGAAA	AGUGGGUCAUAAUACGAAAtt	UUUCGUAUUAUGACCCACUtt	1080	1099	6	6	II	moderate	-2.5	-9.7	-8.4	-7.2	36.84	-0.4
BC029905	CCUAGGUACAUAAAUUGAU	CCUAGGUACAUAAAUUGAUtt	AUCAAUUUAUGUACCUAGGtt	1443	1462	5	4	Ia	moderate	-2.9	-9.4	-8.8	-6.5	31.58	0
BC029905	UUUCGAAGCUGCUUUGUUA	UUUCGAAGCUGCUUUGUUAtt	UAACAAAGCAGCUUCGAAAtt	1302	1321	6	6	II	high	-0.1	-7.2	-14.3	-7.1	36.84	-0.7
BC030136	AGUCUCGCUUGCUUCUCUU	AGUCUCGCUUGCUUCUCUUtt	AAGAGAAGCAAGCGAGACUtt	1158	1177	5	5	II	moderate	-1.3	-8.8	-13.1	-7.5	47.37	0
BC030136	CUAGGAAAUUUCCGUGCUU	CUAGGAAAUUUCCGUGCUUtt	AAGCACGGAAAUUUCCUAGtt	1293	1312	6	6	II	high	-0.9	-9.4	-7	-8.5	42.11	-4.2
BC030136	UGGAAAGUUAGGCGUUUCU	UGGAAAGUUAGGCGUUUCUtt	AGAAACGCCUAACUUUCCAtt	99	118	5	4	II	moderate	-3	-9.3	-10.2	-6.3	42.11	-1
BC030292	AGACAUUUCAGCUGGUUCA	AGACAUUUCAGCUGGUUCAtt	UGAACCAGCUGAAAUGUCUtt	603	622	7	6	II	high	-0.6	-8.8	-12.1	-8.2	42.11	0
BC030292	CCAGAUCAAUUGCAGACAA	CCAGAUCAAUUGCAGACAAtt	UUGUCUGCAAUUGAUCUGGtt	669	688	6	7	Ib	high	-2.3	-10.5	-7.5	-8.2	42.11	-0.3
BC030292	CUGGAAAUUUCAAACAGGU	CUGGAAAUUUCAAACAGGUtt	ACCUGUUUGAAAUUUCCAGtt	702	721	5	4	Ib	high	-0.8	-10.5	-8.2	-9.7	36.84	-1.3
BC031588	ACCGCCACAAAUACCAACA	ACCGCCACAAAUACCAACAtt	UGUUGGUAUUUGUGGCGGUtt	554	573	5	5	II	moderate	-3.4	-11.3	-8.8	-7.9	47.37	0
BC031588	GAAGCAGUGUAACCCAGAA	GAAGCAGUGUAACCCAGAAtt	UUCUGGGUUACACUGCUUCtt	428	447	6	7	II	high	-1.9	-10	-9.2	-8.1	47.37	-0.3
BC031588	GUAAGGUAGGAACAUCAAA	GUAAGGUAGGAACAUCAAAtt	UUUGAUGUUCCUACCUUACtt	247	266	7	6	Ia	high	-0.8	-7.7	-10.5	-6.9	36.84	0
BC031638	AGAGCGGCGGAUUCAAGAU	AGAGCGGCGGAUUCAAGAUtt	AUCUUGAAUCCGCCGCUCUtt	42	61	6	4	II	high	-3.5	-10	-12.6	-6.5	52.63	0
BC031867	AAGGCUUCGGAUCAUUGGU	AAGGCUUCGGAUCAUUGGUtt	ACCAAUGAUCCGAAGCCUUtt	421	440	5	4	II	moderate	-1.2	-9.7	-11.6	-8.5	47.37	-1.3
BC031867	GACUGCAACAGAUAAGGAA	GACUGCAACAGAUAAGGAAtt	UUCCUUAUCUGUUGCAGUCtt	527	546	6	5	Ia	high	-0.7	-10	-10.3	-9.3	42.11	-0.1
BC031867	GUGCCCUAAUUCUCAAAUA	GUGCCCUAAUUCUCAAAUAtt	UAUUUGAGAAUUAGGGCACtt	656	675	5	6	Ia	moderate	-7.4	-12.2	-7.8	-4.8	36.84	0
BC032497	CAGCACCCUCUACGUCACA	CAGCACCCUCUACGUCACAtt	UGUGACGUAGAGGGUGCUGtt	773	792	5	4	II	high	-0.9	-10.3	-11.7	-9.4	57.89	0
BC032497	UCUACUCUUUGGUAGUGAA	UCUACUCUUUGGUAGUGAAtt	UUCACUACCAAAGAGUAGAtt	646	665	6	6	II	high	-0.4	-8.6	-9.9	-8.2	36.84	-5.6
BC032497	UCUUCAUUCUUGACUACGU	UCUUCAUUCUUGACUACGUtt	ACGUAGUCAAGAAUGAAGAtt	434	453	7	5	II	high	-0.3	-8.4	-9.5	-8.1	36.84	-0.2
BC033324	CGCCUUCUCUCUCUAAUUC	CGCCUUCUCUCUCUAAUUCtt	GAAUUAGAGAGAGAAGGCGtt	248	267	5	4	II	high	-5.3	-11.8	-11.1	-6.5	47.37	0
BC033324	GGUCACUUUGUUCCGAGAA	GGUCACUUUGUUCCGAGAAtt	UUCUCGGAACAAAGUGACCtt	1409	1428	5	5	II	moderate	-2.8	-11.2	-7	-8.4	47.37	0
BC033324	UGUACGCCACCUUGCAGAA	UGUACGCCACCUUGCAGAAtt	UUCUGCAAGGUGGCGUACAtt	1652	1671	5	4	II	high	-0.3	-8.4	-13	-8.1	52.63	-1.9
BC033833	CAGUCCCGCUCUCAAAUAA	CAGUCCCGCUCUCAAAUAAtt	UUAUUUGAGAGCGGGACUGtt	825	844	6	6	Ia	moderate	-4.6	-9.4	-12.4	-4.8	47.37	0
BC033833	GAAAGCCAAUUGACUCAAA	GAAAGCCAAUUGACUCAAAtt	UUUGAGUCAAUUGGCUUUCtt	585	604	6	7	Ia	high	-0.6	-7.5	-8.2	-6.9	36.84	-3.4
BC033833	GGAAGCAGGAAGGAGGUAA	GGAAGCAGGAAGGAGGUAAtt	UUACCUCCUUCCUGCUUCCtt	699	718	6	4	Ib	high	-1.6	-9.9	-12.1	-8.3	52.63	0
BC034000	AAGGAACUGCUCUGGUGAA	AAGGAACUGCUCUGGUGAAtt	UUCACCAGAGCAGUUCCUUtt	476	495	6	5	II	high	-0.5	-8.7	-13.3	-8.2	47.37	0
BC034000	CUGCAGAGACAAAGGAACU	CUGCAGAGACAAAGGAACUtt	AGUUCCUUUGUCUCUGCAGtt	465	484	6	4	Ib	moderate	-2.7	-10.3	-10.5	-7.6	47.37	0
BC034000	GAAGCUUGGAUGUGAAAUA	GAAGCUUGGAUGUGAAAUAtt	UAUUUCACAUCCAAGCUUCtt	626	645	6	6	Ia	high	-5.2	-10	-11.6	-4.8	36.84	0
BC034295	AGCACAAAUGCAACUCCUU	AGCACAAAUGCAACUCCUUtt	AAGGAGUUGCAUUUGUGCUtt	746	765	5	4	II	moderate	-1.1	-9.8	-10.4	-8.7	42.11	-3.6
BC034295	CGAAGCCAUGUCACUGAAA	CGAAGCCAUGUCACUGAAAtt	UUUCAGUGACAUGGCUUCGtt	838	857	6	6	Ia	high	-1.5	-8.4	-11.6	-6.9	47.37	0
BC034295	UUUCAUUGCCUCCCUUCUU	UUUCAUUGCCUCCCUUCUUtt	AAGAAGGGAGGCAAUGAAAtt	980	999	5	4	II	high	-0.6	-6.9	-14.1	-6.3	42.11	0
BC034380	CAUCCUGACAAUCAAAGCU	CAUCCUGACAAUCAAAGCUtt	AGCUUUGAUUGUCAGGAUGtt	610	629	7	4	Ib	high	-1	-9.5	-8.7	-8.5	42.11	-0.1
BC034669	GUGGUUUACAGACAUCAAA	GUGGUUUACAGACAUCAAAtt	UUUGAUGUCUGUAAACCACtt	1061	1080	5	5	Ia	moderate	-4.1	-11	-10.6	-6.9	36.84	-0.2
BC034792	CUUGGUCGUUUGAUUCAUA	CUUGGUCGUUUGAUUCAUAtt	UAUGAAUCAAACGACCAAGtt	1271	1290	6	6	Ia	moderate	-1.5	-9	-9.6	-7.5	36.84	0
BC034792	GUCAUGUAGCGAUAGGAAA	GUCAUGUAGCGAUAGGAAAtt	UUUCCUAUCGCUACAUGACtt	352	371	7	5	Ia	high	-0.9	-9	-12.2	-8.1	42.11	0
BC034792	UGAGCCCUUUACAUAACCU	UGAGCCCUUUACAUAACCUtt	AGGUUAUGUAAAGGGCUCAtt	922	941	6	6	II	high	-2.1	-10.6	-9.1	-8.5	42.11	0
BC034928	CAGGACAUGUGGCAUAGCA	CAGGACAUGUGGCAUAGCAtt	UGCUAUGCCACAUGUCCUGtt	307	326	5	5	Ib	high	-1	-10.5	-11.2	-9.5	52.63	-1
BC034928	CCUCUUCCCUACCCUUUGA	CCUCUUCCCUACCCUUUGAtt	UCAAAGGGUAGGGAAGAGGtt	1291	1310	5	5	Ib	moderate	-3.6	-10.5	-13	-6.9	52.63	0
BC034928	CCUGAGGACAUGUUUCUGA	CCUGAGGACAUGUUUCUGAtt	UCAGAAACAUGUCCUCAGGtt	839	858	6	5	Ia	high	-0.9	-10.5	-10.5	-9.6	47.37	-0.1
BC034962	ACAGAAUUGGGAAAGAUCU	ACAGAAUUGGGAAAGAUCUtt	AGAUCUUUCCCAAUUCUGUtt	672	691	7	5	II	high	-0.8	-8.8	-12.8	-8	36.84	0
BC034962	CAGCUGAGUAGCUCAUUCU	CAGCUGAGUAGCUCAUUCUtt	AGAAUGAGCUACUCAGCUGtt	517	536	5	4	Ia	moderate	-3.8	-10.3	-12.3	-6.5	47.37	-5
BC034962	GCUUCCUACAUUCAAGUGA	GCUUCCUACAUUCAAGUGAtt	UCACUUGAAUGUAGGAAGCtt	310	329	6	5	Ib	high	-0.6	-10	-7.6	-9.4	42.11	-0.1
BC035693	CAGAAGCAGUGGCGGCAUU	CAGAAGCAGUGGCGGCAUUtt	AAUGCCGCCACUGCUUCUGtt	1234	1253	5	4	II	high	-0.6	-8.1	-12.2	-7.5	57.89	-1.7
BC035693	CAGGAUCUGGAGCUCUAAU	CAGGAUCUGGAGCUCUAAUtt	AUUAGAGCUCCAGAUCCUGtt	1062	1081	6	4	Ia	moderate	-5.1	-10.5	-12.4	-5.4	47.37	0
BC035693	GUCAGAUGCCAUCUGGAAA	GUCAGAUGCCAUCUGGAAAtt	UUUCCAGAUGGCAUCUGACtt	858	877	5	5	Ib	moderate	-1.9	-10	-12	-8.1	47.37	-6.4
BC035759	AGAGCACAUAACAACAAUU	AGAGCACAUAACAACAAUUtt	AAUUGUUGUUAUGUGCUCUtt	423	442	5	5	II	high	-5	-10	-9.3	-5	31.58	0
BC035759	CAUUCAUGGUCUCAACAUU	CAUUCAUGGUCUCAACAUUtt	AAUGUUGAGACCAUGAAUGtt	765	784	7	5	Ia	high	-0.8	-7.1	-12.1	-6.3	36.84	0
BC035759	CUACCAGAUUCCAAGUUGA	CUACCAGAUUCCAAGUUGAtt	UCAACUUGGAAUCUGGUAGtt	907	926	6	7	Ia	high	-1.3	-9.5	-11.8	-8.2	42.11	0
BC035936	ACACGUGGUCAACAGAUAA	ACACGUGGUCAACAGAUAAtt	UUAUCUGUUGACCACGUGUtt	145	164	6	6	II	high	-2.6	-8.9	-11.4	-6.3	42.11	-0.3
BC035936	CACGGAUUCCUUCGACAAA	CACGGAUUCCUUCGACAAAtt	UUUGUCGAAGGAAUCCGUGtt	212	231	5	5	Ib	moderate	-3.9	-10.6	-9.6	-6.7	47.37	-2.9
BC035936	CCGAACACGUAUAGAGACA	CCGAACACGUAUAGAGACAtt	UGUCUCUAUACGUGUUCGGtt	321	340	6	6	Ib	high	-0.2	-9.6	-10.8	-9.4	47.37	-0.1
BC036482	GAGUUGCAUGCUAAGAUCU	GAGUUGCAUGCUAAGAUCUtt	AGAUCUUAGCAUGCAACUCtt	546	565	7	4	Ia	high	-0.8	-8.8	-12.4	-8	42.11	-0.4
BC036482	GGUCCCAGGGUAUUGUUGA	GGUCCCAGGGUAUUGUUGAtt	UCAACAAUACCCUGGGACCtt	915	934	5	4	Ia	moderate	-4.2	-12.4	-12.8	-8.2	52.63	0
BC036482	UCACUACAUCUGCUUUCCA	UCACUACAUCUGCUUUCCAtt	UGGAAAGCAGAUGUAGUGAtt	718	737	6	6	II	high	-0.1	-9.4	-10.2	-9.3	42.11	0
BC036509	AGACCUCAGUGACUACAAA	AGACCUCAGUGACUACAAAtt	UUUGUAGUCACUGAGGUCUtt	2090	2109	6	7	II	high	-3.3	-10	-11.4	-6.7	42.11	0
BC036509	AGGAGCUGCUUUCUAAGUA	AGGAGCUGCUUUCUAAGUAtt	UACUUAGAAAGCAGCUCCUtt	2519	2538	6	6	II	moderate	-2.8	-9.9	-9.4	-7.1	42.11	-0.9
BC036509	CCAAGAUUAUGAAUUCAGU	CCAAGAUUAUGAAUUCAGUtt	ACUGAAUUCAUAAUCUUGGtt	2649	2668	6	6	Ia	high	-0.2	-9	-8.6	-8.8	31.58	0
BC036879	GGAAGAUGGGAUUAAGACA	GGAAGAUGGGAUUAAGACAtt	UGUCUUAAUCCCAUCUUCCtt	477	496	6	6	Ia	high	-0.5	-9.9	-12.2	-9.4	42.11	-0.3
BC036879	UGGACCCUAAAGAGUGAAU	UGGACCCUAAAGAGUGAAUtt	AUUCACUCUUUAGGGUCCAtt	627	646	5	4	II	moderate	-4.1	-10.6	-8.4	-6.5	42.11	-1.8
BC036879	UUGUGGGCUACUAGAACUA	UUGUGGGCUACUAGAACUAtt	UAGUUCUAGUAGCCCACAAtt	155	174	6	5	II	high	-0.8	-7.9	-12.7	-7.1	42.11	-1.2
BC036892	AUCCUUCAAUGCUGCAUUA	AUCCUUCAAUGCUGCAUUAtt	UAAUGCAGCAUUGAAGGAUtt	603	622	6	6	II	moderate	-2.9	-8.9	-10.8	-6	36.84	0
BC036892	GCUACUCUGGUCAUCAUGU	GCUACUCUGGUCAUCAUGUtt	ACAUGAUGACCAGAGUAGCtt	512	531	5	4	Ia	moderate	-2.7	-10.2	-13.8	-7.5	47.37	0
BC036892	GGAAAGCCAGGUUUGUUGA	GGAAAGCCAGGUUUGUUGAtt	UCAACAAACCUGGCUUUCCtt	726	745	6	6	Ia	high	-0.5	-8.7	-13	-8.2	47.37	-0.7
BC036929	CGAAAGUGUUGCAGUAUCU	CGAAAGUGUUGCAGUAUCUtt	AGAUACUGCAACACUUUCGtt	434	453	7	6	Ia	high	-0.3	-7.2	-12.4	-6.9	42.11	-0.2
BC037167	CCCUUUCGCAAUUAAACAU	CCCUUUCGCAAUUAAACAUtt	AUGUUUAAUUGCGAAAGGGtt	825	844	5	4	Ia	moderate	-3.9	-10.2	-9.9	-6.3	36.84	-1.1
BC037167	CCUUAAUUGCAGCGUGUAA	CCUUAAUUGCAGCGUGUAAtt	UUACACGCUGCAAUUAAGGtt	1024	1043	5	5	Ib	moderate	-1.1	-8.2	-11	-7.1	42.11	-2.3
BC037167	CGAGCUUCAAAGUAGGGAA	CGAGCUUCAAAGUAGGGAAtt	UUCCCUACUUUGAAGCUCGtt	92	111	6	5	Ib	high	-0.4	-10.9	-9	-10.5	47.37	0
BC037797	AGGGACUGCACGUUAACUA	AGGGACUGCACGUUAACUAtt	UAGUUAACGUGCAGUCCCUtt	80	99	5	5	II	moderate	-4	-11.1	-12.8	-7.1	47.37	0
BC037797	CUAACAAGGGUUUGGUUUA	CUAACAAGGGUUUGGUUUAtt	UAAACCAAACCCUUGUUAGtt	931	950	6	6	Ia	high	-1.2	-7.1	-11.8	-5.9	36.84	0
BC037797	UCUGGAUAUGCAUUAGACA	UCUGGAUAUGCAUUAGACAtt	UGUCUAAUGCAUAUCCAGAtt	1068	1087	5	5	II	moderate	-1.1	-10.5	-10.6	-9.4	36.84	-0.2
BC038383	GCGUGUUCUCUAGUAAUUA	GCGUGUUCUCUAGUAAUUAtt	UAAUUACUAGAGAACACGCtt	1068	1087	5	4	Ia	moderate	-6.5	-11.3	-11.1	-4.8	36.84	0
BC038383	UUCGUGCGUGUUCUCUAGU	UUCGUGCGUGUUCUCUAGUtt	ACUAGAGAACACGCACGAAtt	1063	1082	7	4	II	high	-0.8	-8.5	-9.8	-7.7	47.37	0
BC038570	CCUAGGAGAUGAAAUUGAA	CCUAGGAGAUGAAAUUGAAtt	UUCAAUUUCAUCUCCUAGGtt	263	282	6	6	Ia	moderate	-2.5	-9.4	-10.9	-6.9	36.84	0
BC038570	GGAAUUUCAAGCCAGGUAA	GGAAUUUCAAGCCAGGUAAtt	UUACCUGGCUUGAAAUUCCtt	581	600	7	6	Ib	high	-0.6	-8.9	-11.7	-8.3	42.11	0
BC038570	UAUGUCAAUGGAAGAAAGA	UAUGUCAAUGGAAGAAAGAtt	UCUUUCUUCCAUUGACAUAtt	403	422	6	5	II	high	-0.4	-7.3	-10.6	-6.9	31.58	0
BC038594	CUGACCCUGAGAAGAUGUU	CUGACCCUGAGAAGAUGUUtt	AACAUCUUCUCAGGGUCAGtt	529	548	6	4	Ia	moderate	-3.1	-9.4	-11.9	-6.3	47.37	0
BC038594	GCACUGCCACAUUGAUACA	GCACUGCCACAUUGAUACAtt	UGUAUCAAUGUGGCAGUGCtt	806	825	5	6	Ia	high	-3.7	-11	-10.8	-7.3	47.37	0
BC038594	GGAAAGUGAUGGAGAAGGU	GGAAAGUGAUGGAGAAGGUtt	ACCUUCUCCAUCACUUUCCtt	338	357	7	6	Ib	high	-0.2	-8.7	-12.1	-8.5	47.37	0
BC038786	ACCUAAAGCAGUAAACAGU	ACCUAAAGCAGUAAACAGUtt	ACUGUUUACUGCUUUAGGUtt	755	774	6	4	II	high	-0.3	-8.9	-13.5	-8.6	36.84	0
BC038786	ACUUGGAAUCCAUCUUUGU	ACUUGGAAUCCAUCUUUGUtt	ACAAAGAUGGAUUCCAAGUtt	672	691	5	4	II	moderate	-1.2	-7.3	-10.4	-6.1	36.84	-1
BC038786	UGAGGGUGUAACUUACAAA	UGAGGGUGUAACUUACAAAtt	UUUGUAAGUUACACCCUCAtt	841	860	6	6	II	high	-3.8	-10.5	-9.9	-6.7	36.84	-0.9
BC039240	CUUGUGACCUGACUUCUAA	CUUGUGACCUGACUUCUAAtt	UUAGAAGUCAGGUCACAAGtt	1731	1750	7	6	Ia	high	-0.6	-7.9	-12.6	-7.3	42.11	0
BC039240	UGAGCUUGUGACCUGACUU	UGAGCUUGUGACCUGACUUtt	AAGUCAGGUCACAAGCUCAtt	1727	1746	6	5	II	high	-3	-10.6	-11.8	-7.6	47.37	0
BC039399	GAAUGCCGCAUCUGUUGAA	GAAUGCCGCAUCUGUUGAAtt	UUCAACAGAUGCGGCAUUCtt	436	455	7	6	Ia	high	-0.8	-7.7	-12.6	-6.9	47.37	0
BC039399	GGAUAGAAGUGAUUGCAAA	GGAUAGAAGUGAUUGCAAAtt	UUUGCAAUCACUUCUAUCCtt	481	500	6	7	Ia	high	-1.4	-9.3	-10.3	-7.9	36.84	0
BC039399	UCAUGCUGCUAGUUCUGAA	UCAUGCUGCUAGUUCUGAAtt	UUCAGAACUAGCAGCAUGAtt	741	760	7	7	II	high	-0.2	-8.3	-11.6	-8.1	42.11	-0.2
BC039670	ACAUGGGAUAUGUGAGAAA	ACAUGGGAUAUGUGAGAAAtt	UUUCUCACAUAUCCCAUGUtt	84	103	7	6	II	high	-0.6	-7.5	-8.6	-6.9	36.84	-0.4
BC039670	GGAUACCUACUAAGUUCAA	GGAUACCUACUAAGUUCAAtt	UUGAACUUAGUAGGUAUCCtt	524	543	6	6	Ia	high	-2.4	-9.3	-9.8	-6.9	36.84	0
BC039670	UCAUGGAGUUUACAGUCAA	UCAUGGAGUUUACAGUCAAtt	UUGACUGUAAACUCCAUGAtt	617	636	7	7	II	high	-0.1	-8.3	-7.9	-8.2	36.84	0
BC040022	GCCUGGCCAUAUUCAACAA	GCCUGGCCAUAUUCAACAAtt	UUGUUGAAUAUGGCCAGGCtt	95	114	5	6	Ia	moderate	-5.4	-12.1	-8.9	-6.7	47.37	0
BC040208	GAAGGCAGUGCAUUAAAUC	GAAGGCAGUGCAUUAAAUCtt	GAUUUAAUGCACUGCCUUCtt	263	282	6	4	II	high	-3.4	-9.9	-12.5	-6.5	42.11	0
BC040208	GCGCUCUUUGACAGAUAAU	GCGCUCUUUGACAGAUAAUtt	AUUAUCUGUCAAAGAGCGCtt	153	172	5	4	Ia	moderate	-8.1	-12.5	-10.2	-4.4	42.11	-0.9
BC040208	UAAGCUCGUCCUUUCCUUU	UAAGCUCGUCCUUUCCUUUtt	AAAGGAAAGGACGAGCUUAtt	429	448	6	5	II	high	-1.1	-8.3	-12.4	-7.2	42.11	0
BC040532	AGUUGAGGAUGACGAUGAU	AGUUGAGGAUGACGAUGAUtt	AUCAUCGUCAUCCUCAACUtt	751	770	7	5	II	high	-0.6	-7.3	-11.8	-6.7	42.11	-0.7
BC040532	CUCUCCUGGUUUAGUCUUC	CUCUCCUGGUUUAGUCUUCtt	GAAGACUAAACCAGGAGAGtt	92	111	6	4	II	high	-0.6	-9.6	-11	-9	47.37	0
BC040532	UGCACUCAGUCGAGGUAUU	UGCACUCAGUCGAGGUAUUtt	AAUACCUCGACUGAGUGCAtt	874	893	5	5	II	moderate	-4.9	-10.4	-12.3	-5.5	47.37	-4.4
BC040562	AGGUGGAAAUGGCACAUCU	AGGUGGAAAUGGCACAUCUtt	AGAUGUGCCAUUUCCACCUtt	582	601	5	5	II	moderate	-2	-9.7	-8.7	-7.7	47.37	-2.7
BC040562	CAACGGAUUAGAAGGACUU	CAACGGAUUAGAAGGACUUtt	AAGUCCUUCUAAUCCGUUGtt	431	450	7	5	Ib	high	-0.6	-8.2	-8.6	-7.6	42.11	0
BC040562	GUCGAUUUCGGAUCCAGUU	GUCGAUUUCGGAUCCAGUUtt	AACUGGAUCCGAAAUCGACtt	334	353	5	4	Ib	moderate	-3.3	-10.6	-12	-7.3	47.37	-1.2
BC041011	ACAACCAGCAAGUUAACAA	ACAACCAGCAAGUUAACAAtt	UUGUUAACUUGCUGGUUGUtt	3556	3575	6	6	II	high	-0.7	-7.4	-11.2	-6.7	36.84	-1.7
BC041011	AGUGGAGAAUUUCUGUUGA	AGUGGAGAAUUUCUGUUGAtt	UCAACAGAAAUUCUCCACUtt	3920	3939	6	6	II	moderate	-1.5	-9.7	-6.2	-8.2	36.84	-0.7
BC041011	CUCGCCCAGUAUCCCAUCA	CUCGCCCAGUAUCCCAUCAtt	UGAUGGGAUACUGGGCGAGtt	195	214	5	5	II	moderate	-2.6	-10.9	-8.8	-8.3	57.89	0
BC041412	GCAUUAAGAUGGAGAGUGU	GCAUUAAGAUGGAGAGUGUtt	ACACUCUCCAUCUUAAUGCtt	108	127	7	6	Ib	high	-0.1	-8.7	-12.1	-8.6	42.11	-0.4
BC041412	UCAGAACAGCAGUCAUUUC	UCAGAACAGCAGUCAUUUCtt	GAAAUGACUGCUGUUCUGAtt	465	484	6	4	III	low	-3.1	-9.6	-12.4	-6.5	42.11	0
BC041412	UGAACAUGGACAUGAAUGA	UGAACAUGGACAUGAAUGAtt	UCAUUCAUGUCCAUGUUCAtt	272	291	6	6	II	high	-1.1	-8.2	-12.7	-7.1	36.84	-0.6
BC041581	CUGCUGCGGAUGAAGAUCA	CUGCUGCGGAUGAAGAUCAtt	UGAUCUUCAUCCGCAGCAGtt	515	534	6	4	Ia	moderate	-1.7	-10.3	-12.4	-8.6	52.63	-0.9
BC041581	CUGCUUAGUAGCCGGAGAA	CUGCUUAGUAGCCGGAGAAtt	UUCUCCGGCUACUAAGCAGtt	650	669	5	4	II	moderate	-1.9	-10.3	-11.9	-8.4	52.63	-3.7
BC041581	CUGUGCUAAAGGUGGACAA	CUGUGCUAAAGGUGGACAAtt	UUGUCCACCUUUAGCACAGtt	1038	1057	6	5	Ib	high	-0.9	-9.1	-9.1	-8.2	47.37	-1.8
BC041597	ACCAUGGACUUCUUGAUGA	ACCAUGGACUUCUUGAUGAtt	UCAUCAAGAAGUCCAUGGUtt	534	553	7	6	II	high	-0.1	-8.7	-11.2	-8.6	42.11	-0.9
BC041597	GGAUCGAGAUCUCGUUGCU	GGAUCGAGAUCUCGUUGCUtt	AGCAACGAGAUCUCGAUCCtt	69	88	5	5	II	high	-1.9	-10.4	-10.1	-8.5	52.63	-3.6
BC041597	UUGACCACUUGACAUUUGA	UUGACCACUUGACAUUUGAtt	UCAAAUGUCAAGUGGUCAAtt	369	388	6	6	II	moderate	-1.3	-8.2	-10.2	-6.9	36.84	0
BC041872	GAACUACUUGAUCUGCAUU	GAACUACUUGAUCUGCAUUtt	AAUGCAGAUCAAGUAGUUCtt	1676	1695	6	5	Ib	high	-1.3	-8.8	-8.6	-7.5	36.84	0
BC041872	GGAUUCUGGGUCAACAUCA	GGAUUCUGGGUCAACAUCAtt	UGAUGUUGACCCAGAAUCCtt	264	283	6	6	Ia	high	-0.6	-8.9	-15	-8.3	47.37	-0.5
BC041872	UGGUUGCCUGGUAAAUUAU	UGGUUGCCUGGUAAAUUAUtt	AUAAUUUACCAGGCAACCAtt	112	131	5	4	II	moderate	-4.7	-9.1	-14.6	-4.4	36.84	-0.3
BC042033	GCGGAACGUUCAGGAGAAA	GCGGAACGUUCAGGAGAAAtt	UUUCUCCUGAACGUUCCGCtt	106	125	5	4	Ib	moderate	-5.8	-12.7	-10.8	-6.9	52.63	0
BC042096	ACCUUGGACGAGCCAUAUU	ACCUUGGACGAGCCAUAUUtt	AAUAUGGCUCGUCCAAGGUtt	128	147	5	4	II	moderate	-4.1	-8.5	-11.9	-4.4	47.37	-2.3
BC042096	CAUGGGAAUAAUCCCAACA	CAUGGGAAUAAUCCCAACAtt	UGUUGGGAUUAUUCCCAUGtt	253	272	5	5	II	moderate	-1.3	-9.2	-5.3	-7.9	42.11	-13.3
BC042096	CUGGAGAGAAAGUAACAUU	CUGGAGAGAAAGUAACAUUtt	AAUGUUACUUUCUCUCCAGtt	475	494	6	4	Ia	moderate	-4.2	-10.5	-9	-6.3	36.84	0
BC042182	AGAAGACAUUAUGACAGUU	AGAAGACAUUAUGACAGUUtt	AACUGUCAUAAUGUCUUCUtt	736	755	6	5	II	high	-0.2	-7.5	-6.5	-7.3	31.58	0
BC042182	AGGAGGACAGCAUUAGGAA	AGGAGGACAGCAUUAGGAAtt	UUCCUAAUGCUGUCCUCCUtt	494	513	6	5	II	high	-0.6	-9.9	-12.5	-9.3	47.37	0
BC042182	CUGAGUUGGUGGACAGAAA	CUGAGUUGGUGGACAGAAAtt	UUUCUGUCCACCAACUCAGtt	711	730	5	6	Ia	moderate	-2.4	-9.3	-14.1	-6.9	47.37	-0.1
BC042390	CCAAACUGCAUUCCCACUU	CCAAACUGCAUUCCCACUUtt	AAGUGGGAAUGCAGUUUGGtt	1559	1578	7	5	II	high	-0.5	-7.8	-9.6	-7.3	47.37	0
BC042390	CCAUCCCUGUUCAACUAAC	CCAUCCCUGUUCAACUAACtt	GUUAGUUGAACAGGGAUGGtt	1360	1379	6	5	II	high	-1.8	-9.5	-11.4	-7.7	47.37	0
BC042390	GGUUCCACAUCUAACAACA	GGUUCCACAUCUAACAACAtt	UGUUGUUAGAUGUGGAACCtt	1690	1709	6	6	Ia	moderate	-2.1	-10	-11.5	-7.9	42.11	0
BC042414	ACGAUGAGAACCACCACUU	ACGAUGAGAACCACCACUUtt	AAGUGGUGGUUCUCAUCGUtt	1223	1242	6	4	II	high	-0.8	-8.1	-12.6	-7.3	47.37	-2.3
BC042414	CUGUGCUUAUAGCUUCAAA	CUGUGCUUAUAGCUUCAAAtt	UUUGAAGCUAUAAGCACAGtt	1101	1120	5	6	Ia	moderate	-2.2	-9.1	-7.1	-6.9	36.84	-2.2
BC042414	GAAGAGAUCCAGCCAUGAA	GAAGAGAUCCAGCCAUGAAtt	UUCAUGGCUGGAUCUCUUCtt	613	632	6	6	Ib	high	-1.9	-9	-11.4	-7.1	47.37	0
BC042826	CCUAGAAGCAAAUAAAUGU	CCUAGAAGCAAAUAAAUGUtt	ACAUUUAUUUGCUUCUAGGtt	750	769	5	4	Ia	moderate	-3.1	-9.4	-10	-6.3	31.58	-0.9
BC043236	ACACUUGCUGAUCUUAGAA	ACACUUGCUGAUCUUAGAAtt	UUCUAAGAUCAGCAAGUGUtt	713	732	6	6	II	high	-1.3	-8.6	-11.1	-7.3	36.84	0
BC043236	CGCAGAUAAUCCUGAUGUA	CGCAGAUAAUCCUGAUGUAtt	UACAUCAGGAUUAUCUGCGtt	530	549	5	6	Ia	moderate	-3.3	-10.6	-10.2	-7.3	42.11	-2.1
BC043236	UAGUCCAUUGGGAUGUUGA	UAGUCCAUUGGGAUGUUGAtt	UCAACAUCCCAAUGGACUAtt	324	343	6	5	II	high	-0.4	-8.6	-11.8	-8.2	42.11	-4.6
BC043441	CUAUCAAUUGUGCUAAUUC	CUAUCAAUUGUGCUAAUUCtt	GAAUUAGCACAAUUGAUAGtt	2280	2299	5	4	II	high	-1	-7.5	-8.8	-6.5	31.58	0
BC043441	GAACAACAUUAGAGGAUGA	GAACAACAUUAGAGGAUGAtt	UCAUCCUCUAAUGUUGUUCtt	2017	2036	6	7	Ib	high	-0.2	-8.8	-8.6	-8.6	36.84	-1.1
BC043441	UUCCUUGUAUGUCGUUUGA	UUCCUUGUAUGUCGUUUGAtt	UCAAACGACAUACAAGGAAtt	2159	2178	6	6	II	moderate	-2.4	-9.3	-8.9	-6.9	36.84	0
BC043645	AACUCAGACUGGUGCUUUA	AACUCAGACUGGUGCUUUAtt	UAAAGCACCAGUCUGAGUUtt	697	716	6	6	II	moderate	-1.8	-7.6	-12.7	-5.8	42.11	0
BC043645	UCCAGUCCGAGCACUUUCA	UCCAGUCCGAGCACUUUCAtt	UGAAAGUGCUCGGACUGGAtt	594	613	5	4	II	moderate	-3.6	-10.5	-15.3	-6.9	52.63	-0.1
BC043645	UCUUGUCGUCGCAGUAUUU	UCUUGUCGUCGCAGUAUUUtt	AAAUACUGCGACGACAAGAtt	291	310	5	4	II	moderate	-3.9	-8.1	-14.5	-4.2	42.11	0
BC044232	AGAUCCUGGCAUCACAUGU	AGAUCCUGGCAUCACAUGUtt	ACAUGUGAUGCCAGGAUCUtt	1242	1261	7	5	II	high	-0.5	-8	-12	-7.5	47.37	-0.1
BC044232	AGGUGAGAUUUGAGAUCCA	AGGUGAGAUUUGAGAUCCAtt	UGGAUCUCAAAUCUCACCUtt	1158	1177	5	6	II	high	-0.2	-9.7	-8.5	-9.5	42.11	-1.9
BC044232	CAUCAGCAUAAGCCCUUCU	CAUCAGCAUAAGCCCUUCUtt	AGAAGGGCUUAUGCUGAUGtt	1021	1040	6	4	II	high	-0.8	-8.3	-7.9	-7.5	47.37	-2.8
BC044307	GUGUGAGGAGAAAUAUGCA	GUGUGAGGAGAAAUAUGCAtt	UGCAUAUUUCUCCUCACACtt	126	145	6	5	Ia	high	-0.5	-9.8	-11.9	-9.3	42.11	-0.5
BC044307	UGAGGCCUUAUAUGAUGCA	UGAGGCCUUAUAUGAUGCAtt	UGCAUCAUAUAAGGCCUCAtt	254	273	5	6	II	high	-1.2	-10.5	-7.3	-9.3	42.11	-0.2
BC044307	UUCUGAAUAUGCCACUGUU	UUCUGAAUAUGCCACUGUUtt	AACAGUGGCAUAUUCAGAAtt	419	438	7	5	II	high	-0.8	-8.1	-9.8	-7.3	36.84	0
BC045573	ACCUAGACCUAGUCACUCU	ACCUAGACCUAGUCACUCUtt	AGAGUGACUAGGUCUAGGUtt	884	903	6	5	II	high	-0.1	-8.9	-11.6	-8.8	47.37	-1.6
BC045573	ACGAUUCGUAAACUUUCUU	ACGAUUCGUAAACUUUCUUtt	AAGAAAGUUUACGAAUCGUtt	1004	1023	5	4	II	moderate	-1.8	-8.1	-8.2	-6.3	31.58	0
BC045573	AUGAUCCUGUCUAGAGAUU	AUGAUCCUGUCUAGAGAUUtt	AAUCUCUAGACAGGAUCAUtt	941	960	6	5	II	high	-0.2	-6.7	-12.5	-6.5	36.84	-0.8
BC045668	AGAACCACUGGUUAUAUGA	AGAACCACUGGUUAUAUGAtt	UCAUAUAACCAGUGGUUCUtt	95	114	6	6	II	high	-0.1	-7.6	-11.9	-7.5	36.84	-1.8
BC045668	AGAAGAUCAGAUCGUAGAA	AGAAGAUCAGAUCGUAGAAtt	UUCUACGAUCUGAUCUUCUtt	522	541	7	6	II	high	-0.2	-7.5	-10.1	-7.3	36.84	0
BC045668	UUACAGACCCUACUUUGAA	UUACAGACCCUACUUUGAAtt	UUCAAAGUAGGGUCUGUAAtt	243	262	7	6	II	high	-0.2	-7.1	-12.7	-6.9	36.84	-0.4
BC046101	CACCUACUAUAGAAGAGAA	CACCUACUAUAGAAGAGAAtt	UUCUCUUCUAUAGUAGGUGtt	364	383	6	6	Ia	moderate	-1.9	-10.3	-9	-8.4	36.84	0
BC046101	CUACGAUAUAAGCCAGAUA	CUACGAUAUAAGCCAGAUAtt	UAUCUGGCUUAUAUCGUAGtt	252	271	6	6	Ib	high	-1.1	-8.6	-7.1	-7.5	36.84	0
BC046101	GUCAGUAAAUUCCGGGAAA	GUCAGUAAAUUCCGGGAAAtt	UUUCCCGGAAUUUACUGACtt	63	82	6	6	II	moderate	-1.9	-10	-7	-8.1	42.11	-0.6
BC047224	AGGAAGGAAUAUUGGGAAA	AGGAAGGAAUAUUGGGAAAtt	UUUCCCAAUAUUCCUUCCUtt	166	185	7	6	II	high	-0.6	-8.7	-6.8	-8.1	36.84	0
BC047224	CAAGAGGGCUAAAUUUACU	CAAGAGGGCUAAAUUUACUtt	AGUAAAUUUAGCCCUCUUGtt	512	531	6	6	Ia	high	-1.6	-8.1	-11.8	-6.5	36.84	0
BC047224	UGAAGCGUCCUAUUUGUAA	UGAAGCGUCCUAUUUGUAAtt	UUACAAAUAGGACGCUUCAtt	290	309	7	6	II	high	-1	-8.1	-11.9	-7.1	36.84	0
BC047369	AAGUCAAGAGACACUUUGA	AAGUCAAGAGACACUUUGAtt	UCAAAGUGUCUCUUGACUUtt	1278	1297	6	5	II	high	-0.7	-7.6	-12.9	-6.9	36.84	-5.1
BC047369	ACUGGUUCAUCACCCUAAU	ACUGGUUCAUCACCCUAAUtt	AUUAGGGUGAUGAACCAGUtt	1409	1428	5	5	II	moderate	-4.3	-9.7	-10.6	-5.4	42.11	-3.8
BC047369	UGCUUUCAGUAUUCCAAGA	UGCUUUCAGUAUUCCAAGAtt	UCUUGGAAUACUGAAAGCAtt	1100	1119	6	6	II	moderate	-1	-9.1	-8.8	-8.1	36.84	0
BC047467	AGCUCCAUGAUGUGGCAUU	AGCUCCAUGAUGUGGCAUUtt	AAUGCCACAUCAUGGAGCUtt	658	677	5	4	II	moderate	-2.5	-10	-9.4	-7.5	47.37	-4.6
BC047467	GAUGGUUGCAUUACUCAUU	GAUGGUUGCAUUACUCAUUtt	AAUGAGUAAUGCAACCAUCtt	527	546	5	4	Ia	moderate	-3.6	-10.1	-11.2	-6.5	36.84	-1.2
BC047467	GUAGGAGAUGGACAACGUA	GUAGGAGAUGGACAACGUAtt	UACGUUGUCCAUCUCCUACtt	351	370	6	6	Ib	high	-1.4	-10.1	-11.8	-8.7	47.37	-0.2
BC047605	AGAGGCAAGGGAAAUCGAA	AGAGGCAAGGGAAAUCGAAtt	UUCGAUUUCCCUUGCCUCUtt	591	610	6	6	II	high	-1.2	-9.9	-12.8	-8.7	47.37	0
BC047605	GAAAGACGAAGCUCGAAAU	GAAAGACGAAGCUCGAAAUtt	AUUUCGAGCUUCGUCUUUCtt	474	493	6	5	Ia	high	-2.2	-7.5	-12.4	-5.3	42.11	-0.5
BC047605	UCAAUUUAGGGUCACGUUU	UCAAUUUAGGGUCACGUUUtt	AAACGUGACCCUAAAUUGAtt	760	779	7	5	II	high	-0.7	-7.1	-12.2	-6.4	36.84	0
BC047792	CUGAGAGUAGGCUAGUGUU	CUGAGAGUAGGCUAGUGUUtt	AACACUAGCCUACUCUCAGtt	707	726	5	4	Ia	moderate	-1.9	-9.3	-13.5	-7.4	47.37	0
BC047792	GAAGAAUGGUCGUAGAUGA	GAAGAAUGGUCGUAGAUGAtt	UCAUCUACGACCAUUCUUCtt	1156	1175	6	7	Ia	high	-0.4	-9	-13	-8.6	42.11	-0.4
BC047792	UGAAGGGCAAACUGCAGUU	UGAAGGGCAAACUGCAGUUtt	AACUGCAGUUUGCCCUUCAtt	1032	1051	6	5	II	high	-0.8	-8.1	-10.7	-7.3	47.37	-1.7
BC048978	ACAGUUUCUCAUUCCUCUU	ACAGUUUCUCAUUCCUCUUtt	AAGAGGAAUGAGAAACUGUtt	495	514	6	5	II	high	-1.1	-8.6	-10.1	-7.5	36.84	0
BC048978	GGAUGCAAGUAGACUGAGA	GGAUGCAAGUAGACUGAGAtt	UCUCAGUCUACUUGCAUCCtt	760	779	6	7	Ib	high	-0.5	-10.1	-9.7	-9.6	47.37	0
BC048978	UAAGCAAAGUGGCUGACAU	UAAGCAAAGUGGCUGACAUtt	AUGUCAGCCACUUUGCUUAtt	667	686	6	6	II	high	-0.5	-8.3	-11	-7.8	42.11	-2.8
BC048992	CAAGACCAGGAAACGGAUU	CAAGACCAGGAAACGGAUUtt	AAUCCGUUUCCUGGUCUUGtt	437	456	6	5	Ib	high	-0.4	-8.1	-11.6	-7.7	47.37	-3.4
BC048992	UGCUCACCCAAGCUGAUGA	UGCUCACCCAAGCUGAUGAtt	UCAUCAGCUUGGGUGAGCAtt	666	685	5	4	II	moderate	-2	-10.6	-12.1	-8.6	52.63	-5.3
BC048992	UGGAAGUCCUAAUCGAAGA	UGGAAGUCCUAAUCGAAGAtt	UCUUCGAUUAGGACUUCCAtt	209	228	6	6	II	high	-0.9	-9.3	-10.6	-8.4	42.11	-2.7
BC050569	AUGGCUACAUCCUUUGUAA	AUGGCUACAUCCUUUGUAAtt	UUACAAAGGAUGUAGCCAUtt	573	592	5	6	II	moderate	-2.8	-9.9	-12.3	-7.1	36.84	-2.6
BC050569	CCCAAUCACAUCCAUUCAU	CCCAAUCACAUCCAUUCAUtt	AUGAAUGGAUGUGAUUGGGtt	833	852	6	4	Ia	moderate	-3.7	-10.2	-10.7	-6.5	42.11	0
BC050569	GGAACCAGAUAGAUGAAGA	GGAACCAGAUAGAUGAAGAtt	UCUUCAUCUAUCUGGUUCCtt	348	367	6	7	Ia	high	-1.6	-10	-10.1	-8.4	42.11	0
BC051689	CGACUCCCUCUGCUUUCCU	CGACUCCCUCUGCUUUCCUtt	AGGAAAGCAGAGGGAGUCGtt	577	596	5	4	Ib	high	-1	-9.7	-12.4	-8.7	57.89	0
BC051689	GUCAGGGAUGCACAUAGGA	GUCAGGGAUGCACAUAGGAtt	UCCUAUGUGCAUCCCUGACtt	391	410	6	4	Ib	high	-0.3	-10	-11.6	-9.7	52.63	-0.1
BC051689	UCAUGACGGAACUACAACU	UCAUGACGGAACUACAACUtt	AGUUGUAGUUCCGUCAUGAtt	674	693	6	5	II	high	-1	-8.3	-12.4	-7.3	42.11	0
BC051746	CAAACUCUGCAUCUUUGAU	CAAACUCUGCAUCUUUGAUtt	AUCAAAGAUGCAGAGUUUGtt	1918	1937	6	5	Ia	high	-0.2	-6.7	-10.8	-6.5	36.84	0
BC051746	GUUCCAAGCCAAAGCUAUU	GUUCCAAGCCAAAGCUAUUtt	AAUAGCUUUGGCUUGGAACtt	1129	1148	5	4	Ia	moderate	-4.6	-10	-12.6	-5.4	42.11	-2.9
BC051746	UUUGGCCACUGAUCGAAGU	UUUGGCCACUGAUCGAAGUtt	ACUUCGAUCAGUGGCCAAAtt	1650	1669	7	5	II	high	-0.2	-7.8	-11.5	-7.6	47.37	-0.2
BC051759	AGGAAGCACUUCCAGGAAA	AGGAAGCACUUCCAGGAAAtt	UUUCCUGGAAGUGCUUCCUtt	402	421	6	6	II	high	-0.6	-8.7	-10.5	-8.1	47.37	-7.5
BC051759	CAGCAUCCACAACUUCACA	CAGCAUCCACAACUUCACAtt	UGUGAAGUUGUGGAUGCUGtt	86	105	6	5	Ib	high	-0.9	-10.3	-11.1	-9.4	47.37	0
BC051759	CAGUAAAUCAAGAGGUACU	CAGUAAAUCAAGAGGUACUtt	AGUACCUCUUGAUUUACUGtt	278	297	7	4	Ib	high	-0.5	-8.3	-9.7	-7.8	36.84	-0.8
BC052627	GCAACAUCGUCAAGUAUGA	GCAACAUCGUCAAGUAUGAtt	UCAUACUUGACGAUGUUGCtt	714	733	6	7	Ia	high	-2.3	-9.8	-12.3	-7.5	42.11	-0.6
BC052627	GUGGACUAUGCCUUCAACA	GUGGACUAUGCCUUCAACAtt	UGUUGAAGGCAUAGUCCACtt	1052	1071	5	5	Ia	moderate	-3.3	-11.2	-12.4	-7.9	47.37	-0.7
BC052627	UGGAGAAUGUGCAGUGCUA	UGGAGAAUGUGCAGUGCUAtt	UAGCACUGCACAUUCUCCAtt	270	289	5	6	II	moderate	-1	-10.5	-12.6	-9.5	47.37	0
BC054514	CCCAGCUGUUUAUGUUACA	CCCAGCUGUUUAUGUUACAtt	UGUAACAUAAACAGCUGGGtt	2685	2704	5	6	Ia	moderate	-4.3	-11.4	-8	-7.1	42.11	0
BC054514	CUGCACGCUUGGAGUAGAU	CUGCACGCUUGGAGUAGAUtt	AUCUACUCCAAGCGUGCAGtt	2048	2067	5	4	Ia	moderate	-3.4	-10.3	-12.9	-6.9	52.63	-2.3
BC054514	UCCUGGAGAAUAAAUUUCA	UCCUGGAGAAUAAAUUUCAtt	UGAAAUUUAUUCUCCAGGAtt	2755	2774	5	5	II	moderate	-3.6	-10.5	-8.6	-6.9	31.58	-0.7
BC055092	ACCACUAAUCUUAAGAAGA	ACCACUAAUCUUAAGAAGAtt	UCUUCUUAAGAUUAGUGGUtt	173	192	5	5	II	moderate	-1.4	-9.8	-9	-8.4	31.58	-0.9
BC055092	GCAAACCAGUUAAUGUUGA	GCAAACCAGUUAAUGUUGAtt	UCAACAUUAACUGGUUUGCtt	330	349	7	7	Ia	high	-0.3	-8.5	-9.4	-8.2	36.84	0
BC055092	UGCACGCAAGUGUUAAACU	UGCACGCAAGUGUUAAACUtt	AGUUUAACACUUGCGUGCAtt	51	70	5	4	II	moderate	-4.3	-10.4	-10	-6.1	42.11	-7.2
BC058547	CUGUCUUUCUCUUCGUAUA	CUGUCUUUCUCUUCGUAUAtt	UAUACGAAGAGAAAGACAGtt	461	480	6	6	Ia	moderate	-2.9	-9.4	-9.9	-6.5	36.84	0
BC058547	GGAAGCUUUACAUCAUGGU	GGAAGCUUUACAUCAUGGUtt	ACCAUGAUGUAAAGCUUCCtt	272	291	6	5	Ib	high	-1.2	-9.9	-8	-8.7	42.11	-0.4
BC058547	UGUCUAUGUUUGUCUUCUA	UGUCUAUGUUUGUCUUCUAtt	UAGAAGACAAACAUAGACAtt	634	653	5	6	II	moderate	-2.1	-9.4	-8.8	-7.3	31.58	0
BC058910	GGUGCAUGUGAUUUGUCAA	GGUGCAUGUGAUUUGUCAAtt	UUGACAAAUCACAUGCACCtt	2707	2726	5	5	Ia	moderate	-4	-12.2	-9.9	-8.2	42.11	0
BC060821	CAGACUUUCAUGUUGGAUA	CAGACUUUCAUGUUGGAUAtt	UAUCCAACAUGAAAGUCUGtt	991	1010	7	5	Ia	high	-0.7	-9.4	-9.2	-8.7	36.84	-0.6
BC060821	UCCUGGCUGUCCUCUUUGA	UCCUGGCUGUCCUCUUUGAtt	UCAAAGAGGACAGCCAGGAtt	1388	1407	5	5	II	moderate	-3.6	-10.5	-13.3	-6.9	52.63	-0.9
BC060821	UGAGAUCUAUGGAGAACGU	UGAGAUCUAUGGAGAACGUtt	ACGUUCUCCAUAGAUCUCAtt	1191	1210	6	6	II	high	-1.9	-9.6	-11	-7.7	42.11	-0.3
BC063847	ACCUGGCUGGAUAUAGUGU	ACCUGGCUGGAUAUAGUGUtt	ACACUAUAUCCAGCCAGGUtt	61	80	5	4	II	moderate	-1.1	-9.7	-12.6	-8.6	47.37	-1.5
BC063847	AGAGGCUCAUCGUAGGAAA	AGAGGCUCAUCGUAGGAAAtt	UUUCCUACGAUGAGCCUCUtt	278	297	6	7	II	high	-1.8	-9.9	-11	-8.1	47.37	0
BC063847	GCUAAGAAGACUAUGAACA	GCUAAGAAGACUAUGAACAtt	UGUUCAUAGUCUUCUUAGCtt	175	194	7	5	Ia	high	-0.7	-8.9	-11.3	-8.2	36.84	0
BC064332	CCUGGCAGUGUGAGAGAAA	CCUGGCAGUGUGAGAGAAAtt	UUUCUCUCACACUGCCAGGtt	980	999	5	4	Ia	moderate	-4.5	-11.4	-11.8	-6.9	52.63	-0.7
BC064332	GCUACAUUGUGCAGAUCCU	GCUACAUUGUGCAGAUCCUtt	AGGAUCUGCACAAUGUAGCtt	1362	1381	5	5	Ib	moderate	-1.3	-10.2	-12.4	-8.9	47.37	-3.8
BC064332	UCAGGGAGUUUGCCAUUGU	UCAGGGAGUUUGCCAUUGUtt	ACAAUGGCAAACUCCCUGAtt	1697	1716	6	6	II	high	-4.2	-10.5	-8.6	-6.3	47.37	-0.9
BC065191	UCAGAAUGCAGCUUCAAUA	UCAGAAUGCAGCUUCAAUAtt	UAUUGAAGCUGCAUUCUGAtt	2361	2380	5	6	II	high	-3.6	-9.6	-14.3	-6	36.84	-0.3
BC065221	UUGGACGCAACAUGGCAAA	UUGGACGCAACAUGGCAAAtt	UUUGCCAUGUUGCGUCCAAtt	736	755	5	5	II	moderate	-1.4	-9.3	-11.3	-7.9	47.37	-1.9
BC065514	AACUCAGCCUGCACAAUGA	AACUCAGCCUGCACAAUGAtt	UCAUUGUGCAGGCUGAGUUtt	753	772	6	6	II	high	-0.5	-7.6	-16	-7.1	47.37	0
BC065828	AGGACUUGCUUUCUGUGAA	AGGACUUGCUUUCUGUGAAtt	UUCACAGAAAGCAAGUCCUtt	307	326	6	6	II	moderate	-1.8	-10	-9.4	-8.2	42.11	-0.7
BC065828	CUGCAAGGUAGAUGCUUAU	CUGCAAGGUAGAUGCUUAUtt	AUAAGCAUCUACCUUGCAGtt	209	228	5	4	Ia	moderate	-4.9	-10.3	-11.9	-5.4	42.11	-3.7
BC065828	UGAAGGCAGGAUAGAUAUU	UGAAGGCAGGAUAGAUAUUtt	AAUAUCUAUCCUGCCUUCAtt	89	108	6	5	II	high	-3.7	-8.1	-12.6	-4.4	36.84	0
BC068567	AGAUGCGGACUAUGAGUAU	AGAUGCGGACUAUGAGUAUtt	AUACUCAUAGUCCGCAUCUtt	1599	1618	6	5	II	high	-1	-7.7	-11.9	-6.7	42.11	-1.8
BC068567	AGGAAGAUCGCAAGGAGAA	AGGAAGAUCGCAAGGAGAAtt	UUCUCCUUGCGAUCUUCCUtt	1379	1398	6	5	II	high	-0.3	-8.7	-12.2	-8.4	47.37	-1.7
BC068567	UCUACUGCUUCUUCGGUUA	UCUACUGCUUCUUCGGUUAtt	UAACCGAAGAAGCAGUAGAtt	737	756	7	6	II	high	-0.3	-8.6	-10.9	-8.3	42.11	-0.6
BC070067	CUGUCAACUUCCCUUACCU	CUGUCAACUUCCCUUACCUtt	AGGUAAGGGAAGUUGACAGtt	1192	1211	7	5	Ib	high	-0.5	-9.4	-11.7	-8.9	47.37	0
BC070067	GUCUCUCUGGUGUUAACAU	GUCUCUCUGGUGUUAACAUtt	AUGUUAACACCAGAGAGACtt	1411	1430	6	4	Ia	moderate	-4	-10.3	-12.4	-6.3	42.11	-0.1
BC070067	UCAUCCUGCUAACUAUCUU	UCAUCCUGCUAACUAUCUUtt	AAGAUAGUUAGCAGGAUGAtt	815	834	6	6	II	high	-2.1	-8.6	-10.3	-6.5	36.84	0
BC070103	AUGGAAGUGUAUUAGCAAA	AUGGAAGUGUAUUAGCAAAtt	UUUGCUAAUACACUUCCAUtt	415	434	6	6	II	high	-1	-8.9	-8.9	-7.9	31.58	0
BC070103	GCAGAGGACUUGUUUCAUU	GCAGAGGACUUGUUUCAUUtt	AAUGAAACAAGUCCUCUGCtt	50	69	5	6	Ia	high	-4.7	-11.2	-10.3	-6.5	42.11	-0.1
BC070103	UUACCUCUACACCUCCAAA	UUACCUCUACACCUCCAAAtt	UUUGGAGGUGUAGAGGUAAtt	223	242	7	6	II	high	-0.5	-8.3	-10.7	-7.8	42.11	0
BC071752	AUCACUGGGCCACUGUAUA	AUCACUGGGCCACUGUAUAtt	UAUACAGUGGCCCAGUGAUtt	1289	1308	5	5	II	moderate	-1.3	-7.8	-15.9	-6.5	47.37	-0.5
BC071752	CCAAGAGCAUCGAGCUAGA	CCAAGAGCAUCGAGCUAGAtt	UCUAGCUCGAUGCUCUUGGtt	1011	1030	6	6	Ib	high	-0.5	-9	-12.5	-8.5	52.63	-3.7
BC071752	UUGUCGAGGAGAUCAUAGA	UUGUCGAGGAGAUCAUAGAtt	UCUAUGAUCUCCUCGACAAtt	1389	1408	7	5	II	high	-0.7	-8.2	-12.9	-7.5	42.11	-0.3
BC072670	CAAGGGUCUGAAUUGUUUA	CAAGGGUCUGAAUUGUUUAtt	UAAACAAUUCAGACCCUUGtt	241	260	6	6	Ia	high	-3.1	-9	-10.5	-5.9	36.84	0
BC072670	GAUCUACAGGAGAGGAAGA	GAUCUACAGGAGAGGAAGAtt	UCUUCCUCUCCUGUAGAUCtt	585	604	6	5	Ib	high	-0.8	-9.2	-13.1	-8.4	47.37	-0.8
BC072670	GAUGCCACCGGAAAUGUCA	GAUGCCACCGGAAAUGUCAtt	UGACAUUUCCGGUGGCAUCtt	468	487	5	4	Ia	high	-0.8	-10.2	-14.4	-9.4	52.63	-0.5
BC073157	AUGGCAGAAGUGAAGUCAA	AUGGCAGAAGUGAAGUCAAtt	UUGACUUCACUUCUGCCAUtt	278	297	5	5	II	moderate	-1.7	-9.9	-10.8	-8.2	42.11	-1.8
BC073157	GAUUCCUGGCUUCCUGUUU	GAUUCCUGGCUUCCUGUUUtt	AAACAGGAAGCCAGGAAUCtt	54	73	6	4	Ib	moderate	-1.9	-8	-11.8	-6.1	47.37	0
BC073157	UGUAUGCUUGAGUCAAGAA	UGUAUGCUUGAGUCAAGAAtt	UUCUUGACUCAAGCAUACAtt	163	182	7	5	II	high	-0.4	-7.3	-10.2	-6.9	36.84	-0.7
BC081539	CGUCCUGCAACUAUAUCCU	CGUCCUGCAACUAUAUCCUtt	AGGAUAUAGUUGCAGGACGtt	4789	4808	6	4	Ia	moderate	-2	-10.9	-12.3	-8.9	47.37	-0.1
BE048858	CAGUCCAGAAAUUCAUCAU	CAGUCCAGAAAUUCAUCAUtt	AUGAUGAAUUUCUGGACUGtt	59	78	6	4	Ia	moderate	-2.7	-9.4	-7.4	-6.7	36.84	0
BE048858	UUGGGAUCCAGUCCAGAAA	UUGGGAUCCAGUCCAGAAAtt	UUUCUGGACUGGAUCCCAAtt	51	70	5	5	II	moderate	-3.3	-10.2	-12.1	-6.9	47.37	-4.4
BE220031	CAUCCAGCCACUUUCCUAA	CAUCCAGCCACUUUCCUAAtt	UUAGGAAAGUGGCUGGAUGtt	71	90	5	5	Ia	moderate	-1.3	-9.5	-13.1	-8.2	47.37	0
BE220031	CCAGAAGCUUAUCUUUCCU	CCAGAAGCUUAUCUUUCCUtt	AGGAAAGAUAAGCUUCUGGtt	186	205	6	6	Ib	high	-1.8	-10.5	-8.8	-8.7	42.11	-0.8
BE220031	UCAAAGGAUAGGCCAGAAU	UCAAAGGAUAGGCCAGAAUtt	AUUCUGGCCUAUCCUUUGAtt	310	329	6	5	II	high	-0.4	-6.9	-10.6	-6.5	42.11	-0.9
BE253544	ACCCGGACUCUGUGAUUAA	ACCCGGACUCUGUGAUUAAtt	UUAAUCACAGAGUCCGGGUtt	250	269	5	5	II	moderate	-6.4	-11.2	-11.5	-4.8	47.37	0
BE253544	AGAGGAAGGAGUCAGAAAC	AGAGGAAGGAGUCAGAAACtt	GUUUCUGACUCCUUCCUCUtt	179	198	6	4	III	low	-2.3	-9.9	-12.1	-7.6	47.37	-0.1
BE253544	UCACCCAAGUCUUCUGAAA	UCACCCAAGUCUUCUGAAAtt	UUUCAGAAGACUUGGGUGAtt	377	396	6	7	II	high	-3.7	-10.6	-9.7	-6.9	42.11	0
BE302996	CUGGCAUUAUUGGCUUGUA	CUGGCAUUAUUGGCUUGUAtt	UACAAGCCAAUAAUGCCAGtt	79	98	5	5	Ib	moderate	-4.4	-11.5	-7.6	-7.1	42.11	-0.9
BE302996	GGGAAGUUCAACUUGUGCA	GGGAAGUUCAACUUGUGCAtt	UGCACAAGUUGAACUUCCCtt	47	66	5	4	Ib	high	-0.7	-11.1	-9.7	-10.4	47.37	-0.3
BE302996	UUGGUUUCUGGAGAUCGUA	UUGGUUUCUGGAGAUCGUAtt	UACGAUCUCCAGAAACCAAtt	12	31	5	4	II	high	-0.2	-9.1	-13.1	-8.9	42.11	-2.1
BE327994	ACCUCAGGAAUUAGGGAUU	ACCUCAGGAAUUAGGGAUUtt	AAUCCCUAAUUCCUGAGGUtt	113	132	5	4	II	moderate	-2.3	-10	-10.2	-7.7	42.11	-2.9
BE327994	CAAUUGGCUAUGAGGAAUU	CAAUUGGCUAUGAGGAAUUtt	AAUUCCUCAUAGCCAAUUGtt	300	319	6	5	Ia	high	-0.3	-5.6	-11.1	-5.3	36.84	0
BE349850	ACAGUGAGAUGGCUUUGAA	ACAGUGAGAUGGCUUUGAAtt	UUCAAAGCCAUCUCACUGUtt	525	544	6	7	II	high	-1.7	-8.6	-11.4	-6.9	42.11	0
BE392698	CUGCGCUAUGCCUCUAUGA	CUGCGCUAUGCCUCUAUGAtt	UCAUAGAGGCAUAGCGCAGtt	613	632	5	4	Ia	moderate	-3.1	-10.6	-12.4	-7.5	52.63	-1
BE393203	AAGCCUUGUUUAACGAGUA	AAGCCUUGUUUAACGAGUAtt	UACUCGUUAAACAAGGCUUtt	570	589	5	6	II	moderate	-1.1	-9.7	-8.2	-8.6	36.84	-2
BE393203	CCACUUACAACAUCUCAGU	CCACUUACAACAUCUCAGUtt	ACUGAGAUGUUGUAAGUGGtt	623	642	6	5	Ib	high	-1.5	-10.3	-10.1	-8.8	42.11	0
BE393203	GGUCCCAAGCUGAAUUCAA	GGUCCCAAGCUGAAUUCAAtt	UUGAAUUCAGCUUGGGACCtt	553	572	5	5	Ia	moderate	-5.5	-12.4	-11.7	-6.9	47.37	0
BE467111	CCAAAGAGCACAAACAUUU	CCAAAGAGCACAAACAUUUtt	AAAUGUUUGUGCUCUUUGGtt	168	187	6	5	Ia	high	-2.8	-7.8	-12.7	-5	36.84	0
BE467111	UAUAGACUGCCGUGCAUUA	UAUAGACUGCCGUGCAUUAtt	UAAUGCACGGCAGUCUAUAtt	388	407	5	5	II	high	-0.4	-6.4	-13.9	-6	42.11	-0.4
BE467111	UGAAGAUAAAGGUGUAGUA	UGAAGAUAAAGGUGUAGUAtt	UACUACACCUUUAUCUUCAtt	503	522	6	6	II	high	-0.6	-8.1	-9.1	-7.5	31.58	0
BE503994	UGCUCAGGCUUCCAGGAAA	UGCUCAGGCUUCCAGGAAAtt	UUUCCUGGAAGCCUGAGCAtt	87	106	5	5	II	moderate	-2.5	-10.6	-12.9	-8.1	52.63	-1.5
BE676309	CGGAGAUCCUCACUCAUCU	CGGAGAUCCUCACUCAUCUtt	AGAUGAGUGAGGAUCUCCGtt	482	501	5	4	Ib	moderate	-3.1	-10.8	-12.8	-7.7	52.63	-3.4
BE676309	CGGCGUGUUCAGUAAUUAU	CGGCGUGUUCAGUAAUUAUtt	AUAAUUACUGAACACGCCGtt	2	21	5	4	Ia	moderate	-7.7	-12.1	-10.3	-4.4	42.11	0
BE676309	CUUCCACGAAACCUAAACU	CUUCCACGAAACCUAAACUtt	AGUUUAGGUUUCGUGGAAGtt	351	370	6	4	Ia	moderate	-3.2	-9.3	-9.6	-6.1	42.11	0
BE731425	ACGUGUUCCUCUUAUAUAA	ACGUGUUCCUCUUAUAUAAtt	UUAUAUAAGAGGAACACGUtt	591	610	5	6	II	moderate	-3.7	-8.9	-12.3	-5.2	31.58	0
BE731425	CGUUACACCUUUCGUAAGA	CGUUACACCUUUCGUAAGAtt	UCUUACGAAAGGUGUAACGtt	705	724	6	6	Ib	high	-0.1	-7.4	-9.4	-7.3	42.11	-2.7
BE731425	CUCGUCCAUAUACUUAGCA	CUCGUCCAUAUACUUAGCAtt	UGCUAAGUAUAUGGACGAGtt	615	634	6	5	Ib	high	-0.2	-9.7	-7.4	-9.5	42.11	0
BE798820	AUGGCCACGUUACAUAAAC	AUGGCCACGUUACAUAAACtt	GUUUAUGUAACGUGGCCAUtt	50	69	6	4	III	low	-3.4	-9.9	-9.5	-6.5	42.11	0
BE798820	GACAACAGAAACCGGCUAA	GACAACAGAAACCGGCUAAtt	UUAGCCGGUUUCUGUUGUCtt	471	490	7	5	II	high	-0.5	-8.8	-9.3	-8.3	47.37	0
BE798820	UGCAAAGGGCUUAGAAAGA	UGCAAAGGGCUUAGAAAGAtt	UCUUUCUAAGCCCUUUGCAtt	294	313	5	5	II	moderate	-2.2	-9.1	-14.6	-6.9	42.11	-0.9
BE901447	GGCUUAUAAAGACUGACUU	GGCUUAUAAAGACUGACUUtt	AAGUCAGUCUUUAUAAGCCtt	801	820	6	4	Ib	moderate	-3.3	-10.9	-8.1	-7.6	36.84	0
BE901447	GUUGCUUAAACCUACAGUU	GUUGCUUAAACCUACAGUUtt	AACUGUAGGUUUAAGCAACtt	75	94	6	4	Ia	moderate	-2.5	-9.8	-9.8	-7.3	36.84	0
BF306383	AACGAACCCUCAUGACUAA	AACGAACCCUCAUGACUAAtt	UUAGUCAUGAGGGUUCGUUtt	435	454	6	6	II	high	-0.8	-7.9	-13.8	-7.1	42.11	0
BF306383	CAAAGGCCUGUUGAAAUUU	CAAAGGCCUGUUGAAAUUUtt	AAAUUUCAACAGGCCUUUGtt	579	598	5	4	Ia	high	-2.8	-6.6	-10.6	-3.8	36.84	0
BF306383	UGAUCACAGCGCUGAAGGU	UGAUCACAGCGCUGAAGGUtt	ACCUUCAGCGCUGUGAUCAtt	532	551	6	4	II	high	-0.1	-8.6	-14.6	-8.5	52.63	0
BF313701	CGCAGACAUAGCUCAAGAU	CGCAGACAUAGCUCAAGAUtt	AUCUUGAGCUAUGUCUGCGtt	674	693	5	4	Ia	moderate	-4.1	-10.6	-11.2	-6.5	47.37	-1.9
BF339050	CGAAAGGGCUAUUCAAUCU	CGAAAGGGCUAUUCAAUCUtt	AGAUUGAAUAGCCCUUUCGtt	772	791	6	6	Ia	high	-0.7	-7.2	-11.2	-6.5	42.11	-1.1
BF339050	GUUCAGAGUGGCUGGUAGA	GUUCAGAGUGGCUGGUAGAtt	UCUACCAGCCACUCUGAACtt	650	669	5	4	Ib	high	-0.2	-8.8	-14.3	-8.6	52.63	-2.2
BF339050	UUGGCCAAGCAGCAAUGUU	UUGGCCAAGCAGCAAUGUUtt	AACAUUGCUGCUUGGCCAAtt	348	367	5	4	II	moderate	-4	-10.3	-11	-6.3	47.37	-4.4
BF435750	GCUGCUUUCUCGGACUGUA	GCUGCUUUCUCGGACUGUAtt	UACAGUCCGAGAAAGCAGCtt	15	34	5	4	Ib	moderate	-3.9	-12.2	-11.5	-8.3	52.63	0
BF435750	UUCGGUGUCCUCUUUAUGA	UUCGGUGUCCUCUUUAUGAtt	UCAUAAAGAGGACACCGAAtt	373	392	5	5	II	moderate	-2.1	-9.6	-13.6	-7.5	42.11	0
BF508344	AGGCGUCUUACUGUAAAUA	AGGCGUCUUACUGUAAAUAtt	UAUUUACAGUAAGACGCCUtt	192	211	5	4	II	moderate	-6.4	-11.2	-8.6	-4.8	36.84	0
BF508344	CAAGGUGACAUUUGUUAGU	CAAGGUGACAUUUGUUAGUtt	ACUAACAAAUGUCACCUUGtt	214	233	5	5	Ia	high	-2.5	-9	-8.7	-6.5	36.84	-3.1
BF673043	CACAGAUUGUCAUGACCUU	CACAGAUUGUCAUGACCUUtt	AAGGUCAUGACAAUCUGUGtt	508	527	7	5	Ib	high	-0.6	-9.1	-10.3	-8.5	42.11	0
BF673043	GAUGGAAUGUUAAGGUAAU	GAUGGAAUGUUAAGGUAAUtt	AUUACCUUAACAUUCCAUCtt	275	294	5	5	Ia	moderate	-4.6	-10.1	-8.4	-5.5	31.58	0
BF673043	GGAAUUACUAGGAGGAAUU	GGAAUUACUAGGAGGAAUUtt	AAUUCCUCCUAGUAAUUCCtt	381	400	6	5	Ia	high	-3.6	-8.9	-12.1	-5.3	36.84	0
BF678123	UCUGGAGUCUGUAUAAGUA	UCUGGAGUCUGUAUAAGUAtt	UACUUAUACAGACUCCAGAtt	526	545	6	6	II	moderate	-3.4	-10.5	-12.6	-7.1	36.84	0
BF678123	UGAGAAGGAUGGUCAGAAA	UGAGAAGGAUGGUCAGAAAtt	UUUCUGACCAUCCUUCUCAtt	767	786	6	7	II	high	-2.7	-9.6	-12.8	-6.9	42.11	0
BF678123	UGGUGAAGGGCUUUAAUAA	UGGUGAAGGGCUUUAAUAAtt	UUAUUAAAGCCCUUCACCAtt	674	693	5	5	II	moderate	-5.5	-10.3	-14.2	-4.8	36.84	0
BF964791	AGCACGGCAAGAUGGUGAA	AGCACGGCAAGAUGGUGAAtt	UUCACCAUCUUGCCGUGCUtt	329	348	5	4	II	moderate	-1.6	-9.8	-11.5	-8.2	52.63	-1.1
BF964791	CGGGACCAAGAAUGAAAGU	CGGGACCAAGAAUGAAAGUtt	ACUUUCAUUCUUGGUCCCGtt	603	622	5	4	Ia	moderate	-5.9	-12	-9	-6.1	47.37	-0.6
BF972193	AGUGAAGUGGGCAUGAUCA	AGUGAAGUGGGCAUGAUCAtt	UGAUCAUGCCCACUUCACUtt	588	607	6	5	II	high	-0.2	-8.8	-16	-8.6	47.37	-0.9
BF972193	CCACGCGAAAUAAACUAAA	CCACGCGAAAUAAACUAAAtt	UUUAGUUUAUUUCGCGUGGtt	818	837	6	6	Ia	high	-4.8	-10.6	-7.4	-5.8	36.84	0
BF972193	UCAACCAAGCCAUAUAUGA	UCAACCAAGCCAUAUAUGAtt	UCAUAUAUGGCUUGGUUGAtt	910	929	7	6	II	high	-0.7	-8.2	-12.4	-7.5	36.84	0
BF979634	CCCUUGCCCUCUACUGAAU	CCCUUGCCCUCUACUGAAUtt	AUUCAGUAGAGGGCAAGGGtt	138	157	5	4	Ia	moderate	-3.7	-10.2	-14.8	-6.5	52.63	0
BF979634	CGAAGACUACUGCCUAGAU	CGAAGACUACUGCCUAGAUtt	AUCUAGGCAGUAGUCUUCGtt	412	431	5	5	Ib	high	-1.5	-8.4	-10.2	-6.9	47.37	-1.8
BF979634	GAAGCCCGGAACAUAAAGA	GAAGCCCGGAACAUAAAGAtt	UCUUUAUGUUCCGGGCUUCtt	267	286	6	6	Ia	high	-3.1	-10	-12.9	-6.9	47.37	0
BF979636	AGACAGACUAUAUGCAACA	AGACAGACUAUAUGCAACAtt	UGUUGCAUAUAGUCUGUCUtt	989	1008	7	6	II	high	-0.9	-8.8	-8.6	-7.9	36.84	0
BF979636	AGGAGGAGCCAGUGAACAA	AGGAGGAGCCAGUGAACAAtt	UUGUUCACUGGCUCCUCCUtt	585	604	5	4	II	moderate	-3.2	-9.9	-13.6	-6.7	52.63	-0.9
BF979636	UGGACUGAACUGGCCUUAA	UGGACUGAACUGGCCUUAAtt	UUAAGGCCAGUUCAGUCCAtt	657	676	5	4	II	moderate	-4.8	-10.6	-11	-5.8	47.37	-2.2
BF980328	AGCGGUUUGAAGAUAACGU	AGCGGUUUGAAGAUAACGUtt	ACGUUAUCUUCAAACCGCUtt	759	778	5	4	II	moderate	-3.5	-11.2	-9.5	-7.7	42.11	-0.8
BF980328	CAGAUCUUCCAUAUCUUCA	CAGAUCUUCCAUAUCUUCAtt	UGAAGAUAUGGAAGAUCUGtt	615	634	7	5	Ia	high	-0.2	-8.3	-11.4	-8.1	36.84	-0.8
BF980328	GAUUGGUACUCUUCCGUUA	GAUUGGUACUCUUCCGUUAtt	UAACGGAAGAGUACCAAUCtt	860	879	6	6	Ib	high	-0.3	-7.7	-10.1	-7.4	42.11	-1.8
BF982335	CUCCUCACAUCACGCUAAA	CUCCUCACAUCACGCUAAAtt	UUUAGCGUGAUGUGAGGAGtt	582	601	6	6	Ib	moderate	-4.7	-10.5	-10.4	-5.8	47.37	0
BF982335	GACCUCAAGAACCAGAACA	GACCUCAAGAACCAGAACAtt	UGUUCUGGUUCUUGAGGUCtt	415	434	5	5	Ib	moderate	-3	-11.2	-9.3	-8.2	47.37	0
BF982335	GGAACGGCUAGAAACGAAA	GGAACGGCUAGAAACGAAAtt	UUUCGUUUCUAGCCGUUCCtt	799	818	6	6	Ia	high	-2.8	-10	-12.1	-7.2	47.37	-0.8
BG031574	GAAUGCGCCCAGUAAAUAU	GAAUGCGCCCAGUAAAUAUtt	AUAUUUACUGGGCGCAUUCtt	560	579	5	5	Ia	high	-3.3	-7.7	-14.8	-4.4	42.11	-0.7
BG031574	GUCCUGAAAUGCUUACAAC	GUCCUGAAAUGCUUACAACtt	GUUGUAAGCAUUUCAGGACtt	516	535	5	4	II	high	-2.6	-11.2	-9.6	-8.6	42.11	0
BG031574	UUACAACAGCUGUCUUCAA	UUACAACAGCUGUCUUCAAtt	UUGAAGACAGCUGUUGUAAtt	528	547	7	6	II	high	-0.2	-7.1	-12.4	-6.9	36.84	-0.2
BG105175	AAGACUACUCACUGUCAAA	AAGACUACUCACUGUCAAAtt	UUUGACAGUGAGUAGUCUUtt	198	217	6	5	II	high	-0.7	-7.6	-12.2	-6.9	36.84	-4.6
BG105175	AGAGAAGGUUGAUUUGGUU	AGAGAAGGUUGAUUUGGUUtt	AACCAAAUCAACCUUCUCUtt	415	434	7	6	II	high	-0.5	-9	-11.5	-8.5	36.84	0
BG105175	UUGAGCCAUGGUCUUAUUU	UUGAGCCAUGGUCUUAUUUtt	AAAUAAGACCAUGGCUCAAtt	97	116	5	4	II	moderate	-3.9	-8.1	-10.8	-4.2	36.84	-1.6
BG107047	ACCGACGAGUCAUGUGAAA	ACCGACGAGUCAUGUGAAAtt	UUUCACAUGACUCGUCGGUtt	904	923	6	6	II	moderate	-3.4	-10.3	-11.8	-6.9	47.37	-0.6
BG107047	AGCAUAUUAACGUAGACAA	AGCAUAUUAACGUAGACAAtt	UUGUCUACGUUAAUAUGCUtt	548	567	6	5	II	high	-0.5	-8.7	-8.3	-8.2	31.58	0
BG107047	GGGAGAAACAAGAGCAUAU	GGGAGAAACAAGAGCAUAUtt	AUAUGCUCUUGUUUCUCCCtt	536	555	5	4	Ia	moderate	-6.7	-12.3	-9.3	-5.6	42.11	0
BG109945	ACCAGUGCUUCUUCAGUCU	ACCAGUGCUUCUUCAGUCUtt	AGACUGAAGAAGCACUGGUtt	389	408	7	5	II	high	-0.9	-9.7	-10.9	-8.8	47.37	0
BG109945	GAUGACUACUUACUCUGAA	GAUGACUACUUACUCUGAAtt	UUCAGAGUAAGUAGUCAUCtt	263	282	6	6	Ib	moderate	-1.1	-9.2	-8.3	-8.1	36.84	0
BG109945	GUUGCGGUCAAACUAGGAA	GUUGCGGUCAAACUAGGAAtt	UUCCUAGUUUGACCGCAACtt	700	719	6	5	Ib	high	-0.5	-9.8	-9	-9.3	47.37	0
BG177516	CUAAGCACUUUCUCACAUU	CUAAGCACUUUCUCACAUUtt	AAUGUGAGAAAGUGCUUAGtt	393	412	6	6	Ia	high	-0.7	-7	-9.7	-6.3	36.84	-0.8
BG177516	UCACUGUAACGCUGUCAAA	UCACUGUAACGCUGUCAAAtt	UUUGACAGCGUUACAGUGAtt	319	338	6	6	II	high	-2.5	-9.4	-11.4	-6.9	42.11	0
BG177516	UUAGAAGCCGGAGAAUUCA	UUAGAAGCCGGAGAAUUCAtt	UGAAUUCUCCGGCUUCUAAtt	303	322	6	5	II	high	-0.2	-7.3	-15.6	-7.1	42.11	0
BG184610	AUGAUCACGUGUGCAUAUU	AUGAUCACGUGUGCAUAUUtt	AAUAUGCACACGUGAUCAUtt	628	647	5	4	II	moderate	-2.3	-6.7	-11.1	-4.4	36.84	0
BG207204	CAAGCCCAGUAGUUCAGUU	CAAGCCCAGUAGUUCAGUUtt	AACUGAACUACUGGGCUUGtt	296	315	6	6	Ia	high	-1.8	-9.1	-10.4	-7.3	47.37	0
BG207204	CAUCCUGAAUCAAACCAUA	CAUCCUGAAUCAAACCAUAtt	UAUGGUUUGAUUCAGGAUGtt	115	134	6	6	Ia	moderate	-1.1	-9.5	-9.7	-8.4	36.84	0
BG207204	GUACUGCAAGUGUUGGUAA	GUACUGCAAGUGUUGGUAAtt	UUACCAACACUUGCAGUACtt	510	529	7	6	Ia	high	-0.7	-9	-10	-8.3	42.11	-0.7
BG215466	AGAGCCAAGGCUUAAUGGA	AGAGCCAAGGCUUAAUGGAtt	UCCAUUAAGCCUUGGCUCUtt	309	328	5	6	II	high	-0.5	-10	-11.8	-9.5	47.37	-7.3
BG329805	GACCACCACUCAUACUAAC	GACCACCACUCAUACUAACtt	GUUAGUAUGAGUGGUGGUCtt	1076	1095	5	4	II	high	-3.5	-11.2	-11.5	-7.7	47.37	0
BG329805	UAAGAAGACCCGACAGAAU	UAAGAAGACCCGACAGAAUtt	AUUCUGUCGGGUCUUCUUAtt	951	970	6	5	II	high	-0.8	-7.3	-14.7	-6.5	42.11	0
BG329805	UUGGGCUUGAUCAGGUUGA	UUGGGCUUGAUCAGGUUGAtt	UCAACCUGAUCAAGCCCAAtt	674	693	5	5	II	moderate	-2	-10.2	-10.6	-8.2	47.37	-2
BG401569	CAGGUAAACUCUCUCUCAA	CAGGUAAACUCUCUCUCAAtt	UUGAGAGAGAGUUUACCUGtt	633	652	6	6	Ib	moderate	-2.2	-10.3	-9.7	-8.1	42.11	0
BG401569	GUAUCCUGUUUAACCUUCU	GUAUCCUGUUUAACCUUCUtt	AGAAGGUUAAACAGGAUACtt	669	688	7	6	Ib	high	-0.7	-8.2	-8.2	-7.5	36.84	0
BG422817	GAAGAAGGAGGUGAGAUGU	GAAGAAGGAGGUGAGAUGUtt	ACAUCUCACCUCCUUCUUCtt	527	546	5	4	Ib	high	-1.2	-9	-13.3	-7.8	47.37	0
BG422817	GUAGAGGAUUCAGUGAUAA	GUAGAGGAUUCAGUGAUAAtt	UUAUCACUGAAUCCUCUACtt	566	585	6	6	Ia	high	-2.9	-9.2	-9.7	-6.3	36.84	0
BG422817	UCAGGCUGCUCUGGAGUUU	UCAGGCUGCUCUGGAGUUUtt	AAACUCCAGAGCAGCCUGAtt	268	287	5	4	II	high	-4.4	-10.5	-12.1	-6.1	52.63	-3.8
BG431163	AGAAGGCCUUUGUAGUAAA	AGAAGGCCUUUGUAGUAAAtt	UUUACUACAAAGGCCUUCUtt	169	188	6	7	II	high	-1.6	-7.5	-9.9	-5.9	36.84	0
BG431163	AGAGGGCCUUGAUAACAUA	AGAGGGCCUUGAUAACAUAtt	UAUGUUAUCAAGGCCCUCUtt	501	520	6	7	II	high	-2.6	-9.9	-11.4	-7.3	42.11	0
BG431163	GAAGGCUUCCAACAAUUAA	GAAGGCUUCCAACAAUUAAtt	UUAAUUGUUGGAAGCCUUCtt	283	302	6	6	Ia	high	-5.1	-9.9	-10.1	-4.8	36.84	0
BG431910	AUACCAGCUUACAGGAGUU	AUACCAGCUUACAGGAGUUtt	AACUCCUGUAAGCUGGUAUtt	61	80	6	6	II	high	-0.3	-7.9	-11.6	-7.6	42.11	-1.8
BG431910	CAAGUUGAAAGGGAGCAUU	CAAGUUGAAAGGGAGCAUUtt	AAUGCUCCCUUUCAACUUGtt	11	30	7	4	Ib	high	-0.4	-7.9	-10.9	-7.5	42.11	0
BG431910	UCCAAUGAUGCAAUGAUGA	UCCAAUGAUGCAAUGAUGAtt	UCAUCAUUGCAUCAUUGGAtt	43	62	7	5	II	high	-0.7	-9.3	-11.9	-8.6	36.84	0
BG489265	AAGGAACAUGGACUCCAUU	AAGGAACAUGGACUCCAUUtt	AAUGGAGUCCAUGUUCCUUtt	505	524	5	4	II	moderate	-1.3	-8.7	-11.5	-7.4	42.11	-5
BG489265	CCAACAUUUGACUUCAACA	CCAACAUUUGACUUCAACAtt	UGUUGAAGUCAAAUGUUGGtt	181	200	6	6	Ia	high	-1.2	-9.1	-9.7	-7.9	36.84	0
BG548248	GGUGGAAAUUGGCGAUGAU	GGUGGAAAUUGGCGAUGAUtt	AUCAUCGCCAAUUUCCACCtt	680	699	5	5	Ib	moderate	-5.4	-12.1	-8.7	-6.7	47.37	0
BG548248	GUACCCUGCAGAUGCUUGU	GUACCCUGCAGAUGCUUGUtt	ACAAGCAUCUGCAGGGUACtt	55	74	5	4	Ib	high	-2.9	-10.2	-12.7	-7.3	52.63	-2.3
BG548248	UGGAGCGGCAGGAAAUAGA	UGGAGCGGCAGGAAAUAGAtt	UCUAUUUCCUGCCGCUCCAtt	288	307	5	4	II	moderate	-3	-10.5	-15.3	-7.5	52.63	0
BG697350	GCUUUACAGUAUUCGAAGA	GCUUUACAGUAUUCGAAGAtt	UCUUCGAAUACUGUAAAGCtt	737	756	7	6	Ib	high	-0.1	-8.5	-8.8	-8.4	36.84	0
BG701915	CUCGCAGCAGGUAGAUGAA	CUCGCAGCAGGUAGAUGAAtt	UUCAUCUACCUGCUGCGAGtt	317	336	5	4	Ia	moderate	-3.8	-10.9	-14.7	-7.1	52.63	0
BG701915	GGAGCUUGGCAAUAGAAUU	GGAGCUUGGCAAUAGAAUUtt	AAUUCUAUUGCCAAGCUCCtt	567	586	5	5	Ia	high	-7.1	-12.4	-12.4	-5.3	42.11	0
BG701915	UGAGGCUUGGAAUCAACUU	UGAGGCUUGGAAUCAACUUtt	AAGUUGAUUCCAAGCCUCAtt	688	707	6	5	II	high	-4.4	-10.5	-10.2	-6.1	42.11	-0.8
BG703444	UCACAGGCACAAUCAUCAU	UCACAGGCACAAUCAUCAUtt	AUGAUGAUUGUGCCUGUGAtt	318	337	6	5	II	high	-2.7	-9.4	-11.3	-6.7	42.11	0
BG703444	UCAUUCCGUUGGCUAACAU	UCAUUCCGUUGGCUAACAUtt	AUGUUAGCCAACGGAAUGAtt	716	735	7	6	II	high	-0.8	-7.1	-11.3	-6.3	42.11	0
BG703444	UGAUGGGUGCAAUCUUGUU	UGAUGGGUGCAAUCUUGUUtt	AACAAGAUUGCACCCAUCAtt	210	229	5	5	II	high	-2.2	-8.3	-11.3	-6.1	42.11	-1.8
BG718375	AUCGUGGGAGCUUCAACAU	AUCGUGGGAGCUUCAACAUtt	AUGUUGAAGCUCCCACGAUtt	606	625	5	4	II	moderate	-1.8	-8.1	-13.3	-6.3	47.37	0
BG718375	UAGGUGGUGUACAUGGAAA	UAGGUGGUGUACAUGGAAAtt	UUUCCAUGUACACCACCUAtt	528	547	6	6	II	moderate	-1.4	-9.5	-11.7	-8.1	42.11	-0.9
BG718375	UGAGAAUAACGUUCUCCUU	UGAGAAUAACGUUCUCCUUtt	AAGGAGAACGUUAUUCUCAtt	257	276	6	5	II	high	-0.9	-9.6	-9	-8.7	36.84	-7.8
BG719278	AGAGAAUGAGGAACGAAGA	AGAGAAUGAGGAACGAAGAtt	UCUUCGUUCCUCAUUCUCUtt	378	397	6	6	II	high	-0.6	-9	-13.1	-8.4	42.11	0
BG719278	CCACUGUGCUUGCCAAGAU	CCACUGUGCUUGCCAAGAUtt	AUCUUGGCAAGCACAGUGGtt	263	282	6	5	Ib	high	-3.8	-10.3	-11	-6.5	52.63	0
BG719278	CGAACUUUAUCACGUAACA	CGAACUUUAUCACGUAACAtt	UGUUACGUGAUAAAGUUCGtt	484	503	6	7	Ib	high	-1.4	-8.5	-8.3	-7.1	36.84	0
BG723928	UCAGCUGUUAAUUUGGAGU	UCAGCUGUUAAUUUGGAGUtt	ACUCCAAAUUAACAGCUGAtt	242	261	6	4	II	high	-0.6	-10.6	-6.4	-10	36.84	-0.9
BG771920	AGUCUGACCCACAAUUCCU	AGUCUGACCCACAAUUCCUtt	AGGAAUUGUGGGUCAGACUtt	655	674	6	4	II	high	-0.1	-8.8	-14.8	-8.7	47.37	0
BG773262	AGGUGAGGUUUGGGUAACU	AGGUGAGGUUUGGGUAACUtt	AGUUACCCAAACCUCACCUtt	277	296	5	4	II	moderate	-3.2	-9.7	-10.7	-6.5	47.37	-2
BG773262	CUGAGAUUCUACCCUUAGA	CUGAGAUUCUACCCUUAGAtt	UCUAAGGGUAGAAUCUCAGtt	201	220	5	6	Ib	moderate	-2	-9.3	-9.7	-7.3	42.11	-5.1
BG773262	UGAGGUCUGUAGCAUAUCU	UGAGGUCUGUAGCAUAUCUtt	AGAUAUGCUACAGACCUCAtt	390	409	6	6	II	high	-3.6	-10.5	-10.2	-6.9	42.11	-0.8
BG778161	UGAGAUGAAGCAAGAGGAA	UGAGAUGAAGCAAGAGGAAtt	UUCCUCUUGCUUCAUCUCAtt	586	605	6	6	II	high	-0.3	-9.6	-11.7	-9.3	42.11	0
BG818213	CAGAAGUCAAGGUACAUUU	CAGAAGUCAAGGUACAUUUtt	AAAUGUACCUUGACUUCUGtt	668	687	6	4	Ia	moderate	-3.1	-8.1	-11.4	-5	36.84	0
BG818213	GACUAAGGAUCUCCUUUAC	GACUAAGGAUCUCCUUUACtt	GUAAAGGAGAUCCUUAGUCtt	769	788	5	4	II	high	-2.7	-9.2	-11.3	-6.5	42.11	-5.9
BG818213	UGGUUUGAAGUACACCUUU	UGGUUUGAAGUACACCUUUtt	AAAGGUGUACUUCAAACCAtt	83	102	5	4	II	moderate	-1.9	-9.1	-9.4	-7.2	36.84	-2.8
BG827246	GAAGAAACAGGAACACGUA	GAAGAAACAGGAACACGUAtt	UACGUGUUCCUGUUUCUUCtt	380	399	7	6	Ib	high	-0.3	-9	-12.9	-8.7	42.11	0
BG827246	UCUUCCCUGUGCGCCUUUA	UCUUCCCUGUGCGCCUUUAtt	UAAAGGCGCACAGGGAAGAtt	553	572	5	4	II	moderate	-2.6	-8.4	-13.6	-5.8	52.63	0
BG827246	UGCCAAGAACGUAACGUAA	UGCCAAGAACGUAACGUAAtt	UUACGUUACGUUCUUGGCAtt	455	474	5	5	II	moderate	-4.1	-11.5	-11.7	-7.4	42.11	-0.8
BG829700	CUAGUCCGAAUUGAGAUGU	CUAGUCCGAAUUGAGAUGUtt	ACAUCUCAAUUCGGACUAGtt	617	636	7	4	Ib	high	-0.5	-8.3	-7.7	-7.8	42.11	0
BG829700	CUGCUGAGCUUUAUUGGAA	CUGCUGAGCUUUAUUGGAAtt	UUCCAAUAAAGCUCAGCAGtt	592	611	6	6	Ia	high	-1	-10.3	-11	-9.3	42.11	-0.5
BG829700	UGAGGACUGAGAAUGAGAA	UGAGGACUGAGAAUGAGAAtt	UUCUCAUUCUCAGUCCUCAtt	667	686	6	6	II	high	-2.1	-10.5	-11.9	-8.4	42.11	0
BI086262	AACGGGAUGUGGAAUCAUU	AACGGGAUGUGGAAUCAUUtt	AAUGAUUCCACAUCCCGUUtt	561	580	5	5	II	moderate	-2.3	-8.8	-11.9	-6.5	42.11	-1.4
BI086262	GGGUUUAACUGAUGAAGAA	GGGUUUAACUGAUGAAGAAtt	UUCUUCAUCAGUUAAACCCtt	408	427	6	6	Ia	moderate	-4	-10.9	-10.3	-6.9	36.84	0
BI086262	UCUCUUCUGAUGCCAGUUA	UCUCUUCUGAUGCCAGUUAtt	UAACUGGCAUCAGAAGAGAtt	276	295	5	5	II	moderate	-2.5	-9.6	-10.2	-7.1	42.11	-2.2
BI114370	AGAGCCGAAUGCAGAAACC	AGAGCCGAAUGCAGAAACCtt	GGUUUCUGCAUUCGGCUCUtt	576	595	6	4	III	low	-1.5	-10	-11.6	-8.5	52.63	-0.9
BI114370	GAACAGAGCUCAAGCUUGA	GAACAGAGCUCAAGCUUGAtt	UCAAGCUUGAGCUCUGUUCtt	135	154	6	7	Ib	high	-0.7	-8.8	-12.9	-8.1	47.37	-4.9
BI114370	GAGAACAGAUCCACGAAGA	GAGAACAGAUCCACGAAGAtt	UCUUCGUGGAUCUGUUCUCtt	753	772	6	6	Ib	high	-0.6	-9	-13	-8.4	47.37	-0.2
BI118180	GAUGACAUUUGACAUGAGU	GAUGACAUUUGACAUGAGUtt	ACUCAUGUCAAAUGUCAUCtt	660	679	7	5	Ib	high	-0.4	-9.2	-7.9	-8.8	36.84	0
BI118180	UGAAGCUGCAGGUGGUAAA	UGAAGCUGCAGGUGGUAAAtt	UUUACCACCUGCAGCUUCAtt	605	624	5	6	II	high	-2.2	-8.1	-13.6	-5.9	47.37	-0.7
BI118180	UGAGAAGCUAUCUUUACGA	UGAGAAGCUAUCUUUACGAtt	UCGUAAAGAUAGCUUCUCAtt	282	301	7	6	II	high	-0.7	-9.6	-11.5	-8.9	36.84	-0.3
BI255921	CAAGAAUUCCAGUGGUUAA	CAAGAAUUCCAGUGGUUAAtt	UUAACCACUGGAAUUCUUGtt	567	586	6	6	Ia	high	-2.2	-8.1	-11.4	-5.9	36.84	0
BI255921	GCUUGGUGGAACAAAGACA	GCUUGGUGGAACAAAGACAtt	UGUCUUUGUUCCACCAAGCtt	319	338	6	5	Ia	high	-0.3	-9.7	-12.6	-9.4	47.37	-0.4
BI255921	GUGUGGUAUAACCAAAGAU	GUGUGGUAUAACCAAAGAUtt	AUCUUUGGUUAUACCACACtt	433	452	5	4	Ia	moderate	-3.3	-9.8	-7.6	-6.5	36.84	-4.1
BI460399	CAGAAUUGUGAUAGGUUUA	CAGAAUUGUGAUAGGUUUAtt	UAAACCUAUCACAAUUCUGtt	599	618	5	5	Ia	moderate	-2.2	-8.1	-11.5	-5.9	31.58	0
BI460399	CCAUCAAUGCUUUGCUAAU	CCAUCAAUGCUUUGCUAAUtt	AUUAGCAAAGCAUUGAUGGtt	456	475	6	5	Ia	high	-4.1	-9.5	-9.6	-5.4	36.84	0
BI460399	GCAUCUGAAGAAAGUGACA	GCAUCUGAAGAAAGUGACAtt	UGUCACUUUCUUCAGAUGCtt	529	548	6	6	Ib	high	-0.8	-10.2	-9.5	-9.4	42.11	0
BI461584	AGAGGAGGGACUUGGACUA	AGAGGAGGGACUUGGACUAtt	UAGUCCAAGUCCCUCCUCUtt	578	597	5	5	II	high	-1.3	-9.9	-13.3	-8.6	52.63	-0.9
BI461584	CACUUCGUUGCCCGUUAGA	CACUUCGUUGCCCGUUAGAtt	UCUAACGGGCAACGAAGUGtt	643	662	6	4	Ib	high	-0.6	-7.9	-12.7	-7.3	52.63	-1
BI461584	UUGGCUGGCAGUAGAGAUA	UUGGCUGGCAGUAGAGAUAtt	UAUCUCUACUGCCAGCCAAtt	438	457	5	5	II	moderate	-2.8	-10.3	-14.7	-7.5	47.37	0
BI462164	AGAGGCAGUUGGAAUUGAU	AGAGGCAGUUGGAAUUGAUtt	AUCAAUUCCAACUGCCUCUtt	426	445	6	6	II	high	-3.4	-9.9	-11.7	-6.5	42.11	-0.1
BI462164	UAAUCAGCCAAGUUCUUAU	UAAUCAGCCAAGUUCUUAUtt	AUAAGAACUUGGCUGAUUAtt	509	528	5	5	II	high	-0.9	-6.3	-12.4	-5.4	31.58	0
BI462164	UGAUCGAAGUGCUAGAAGA	UGAUCGAAGUGCUAGAAGAtt	UCUUCUAGCACUUCGAUCAtt	592	611	7	7	II	high	-0.2	-8.6	-11.9	-8.4	42.11	0
BI462408	CCAACUUCCUAUUUCUACA	CCAACUUCCUAUUUCUACAtt	UGUAGAAAUAGGAAGUUGGtt	436	455	7	7	Ia	high	-0.8	-9.1	-10.2	-8.3	36.84	0
BI462408	UCUACCUAUGGGCCAGUUA	UCUACCUAUGGGCCAGUUAtt	UAACUGGCCCAUAGGUAGAtt	579	598	5	5	II	moderate	-1.5	-8.6	-11.5	-7.1	47.37	-2.5
BI462408	UUACUUUCUACGCCAUCUU	UUACUUUCUACGCCAUCUUtt	AAGAUGGCGUAGAAAGUAAtt	342	361	7	5	II	high	-0.6	-7.1	-10.8	-6.5	36.84	0
BI464251	CGAGUAAGGAACAGUGCAA	CGAGUAAGGAACAGUGCAAtt	UUGCACUGUUCCUUACUCGtt	907	926	6	6	Ib	high	-0.6	-9.7	-12.6	-9.1	47.37	-0.1
BI464251	GCCCAUGGAGUUUAAGUCU	GCCCAUGGAGUUUAAGUCUtt	AGACUUAAACUCCAUGGGCtt	207	226	5	4	Ia	moderate	-4.5	-13.3	-10.9	-8.8	47.37	0
BI544251	UGCGUGAAACAAACCUGUU	UGCGUGAAACAAACCUGUUtt	AACAGGUUUGUUUCACGCAtt	233	252	5	4	II	moderate	-3.4	-10.7	-7.8	-7.3	42.11	-2
BI548336	ACUUGGUUAGAGUCAGAAA	ACUUGGUUAGAGUCAGAAAtt	UUUCUGACUCUAACCAAGUtt	668	687	7	5	II	high	-0.4	-7.3	-9.4	-6.9	36.84	-0.4
BI548336	CGACAUCAAAUCACCAGAA	CGACAUCAAAUCACCAGAAtt	UUCUGGUGAUUUGAUGUCGtt	734	753	6	6	Ib	high	-1.6	-9.7	-9.1	-8.1	42.11	-0.7
BI548336	CUGGAUAAAGGGCAAAGGA	CUGGAUAAAGGGCAAAGGAtt	UCCUUUGCCCUUUAUCCAGtt	576	595	5	5	Ib	moderate	-1.2	-10.5	-10.9	-9.3	47.37	0
BI551905	CACGGACAUGGGAAAUGAU	CACGGACAUGGGAAAUGAUtt	AUCAUUUCCCAUGUCCGUGtt	337	356	5	4	Ia	moderate	-3.9	-10.6	-13	-6.7	47.37	-0.6
BI551905	GCAAUAACCAAACAGGAAA	GCAAUAACCAAACAGGAAAtt	UUUCCUGUUUGGUUAUUGCtt	906	925	6	6	Ib	high	-0.6	-8.7	-9.9	-8.1	36.84	-1.2
BI551905	UCUUGAAGAAGGACCAUGU	UCUUGAAGAAGGACCAUGUtt	ACAUGGUCCUUCUUCAAGAtt	575	594	7	4	II	high	-0.6	-8.1	-11.9	-7.5	42.11	-0.9
BI562237	AGGAAUCGGAAGAGUGAUA	AGGAAUCGGAAGAGUGAUAtt	UAUCACUCUUCCGAUUCCUtt	540	559	5	5	II	moderate	-1.2	-8.7	-12.2	-7.5	42.11	-2.6
BI562237	AUGGAAGUCUUCCUCAGAU	AUGGAAGUCUUCCUCAGAUtt	AUCUGAGGAAGACUUCCAUtt	33	52	5	5	II	moderate	-1.2	-8.9	-10.8	-7.7	42.11	-4.1
BI562237	GGGUUGAAGGAACAUAGGA	GGGUUGAAGGAACAUAGGAtt	UCCUAUGUUCCUUCAACCCtt	7	26	5	5	Ib	moderate	-1.2	-10.9	-10.1	-9.7	47.37	0
BI562397	AUGGUGAUGUCAUGGAUUU	AUGGUGAUGUCAUGGAUUUtt	AAAUCCAUGACAUCACCAUtt	423	442	5	5	II	moderate	-3.4	-8.7	-10.5	-5.3	36.84	-1
BI562397	CCAGAUUGUUAGACGGAAA	CCAGAUUGUUAGACGGAAAtt	UUUCCGUCUAACAAUCUGGtt	308	327	6	7	Ib	high	-2.4	-10.5	-9.7	-8.1	42.11	0
BI562397	GUGUAACAGUUUGCCUUCA	GUGUAACAGUUUGCCUUCAtt	UGAAGGCAAACUGUUACACtt	492	511	7	5	II	high	-0.9	-9	-8.2	-8.1	42.11	0
BI596851	CCUUAUCCUUUCUAAUUGA	CCUUAUCCUUUCUAAUUGAtt	UCAAUUAGAAAGGAUAAGGtt	831	850	5	6	Ia	moderate	-1.1	-8.2	-10.8	-7.1	31.58	0
BI596851	CGUAGUCAUUCAAAGUGAA	CGUAGUCAUUCAAAGUGAAtt	UUCACUUUGAAUGACUACGtt	662	681	6	6	Ia	high	-0.4	-8.6	-9.4	-8.2	36.84	-1.4
BI596851	UGAACUUGCUCUAGCCAAA	UGAACUUGCUCUAGCCAAAtt	UUUGGCUAGAGCAAGUUCAtt	494	513	5	7	II	high	-0.4	-8.2	-13.7	-7.8	42.11	-1.5
BI751989	GUUGCUAUCAGUUUGUCUU	GUUGCUAUCAGUUUGUCUUtt	AAGACAAACUGAUAGCAACtt	543	562	6	4	Ia	moderate	-2.2	-9.8	-9.9	-7.6	36.84	0
BI751989	UUUGGUCACUGAUGAUACA	UUUGGUCACUGAUGAUACAtt	UGUAUCAUCAGUGACCAAAtt	609	628	6	6	II	high	-0.5	-7.8	-11.5	-7.3	36.84	-1
BI758673	CAUCCAUUUCCUACACUCA	CAUCCAUUUCCUACACUCAtt	UGAGUGUAGGAAAUGGAUGtt	876	895	6	5	Ib	high	-0.1	-9.5	-11.2	-9.4	42.11	0
BI758673	UACUCUUACCCACUCCAAA	UACUCUUACCCACUCCAAAtt	UUUGGAGUGGGUAAGAGUAtt	119	138	7	5	II	high	-0.8	-8.6	-12.7	-7.8	42.11	0
BI758673	UGAGAUUCAAAGCUAGGUU	UGAGAUUCAAAGCUAGGUUtt	AACCUAGCUUUGAAUCUCAtt	713	732	6	5	II	high	-1.1	-9.6	-8.8	-8.5	36.84	0
BI761521	GAAUGUUGUGAGUUCCAUU	GAAUGUUGUGAGUUCCAUUtt	AAUGGAACUCACAACAUUCtt	340	359	7	5	Ia	high	-0.3	-7.7	-11.5	-7.4	36.84	-0.4
BI761521	GGGAGAGGUUGAAGGAACA	GGGAGAGGUUGAAGGAACAtt	UGUUCCUUCAACCUCUCCCtt	546	565	5	5	Ib	moderate	-4.1	-12.3	-11.7	-8.2	52.63	0
BI761530	AAGGAGGAAAGCCUGAGAA	AAGGAGGAAAGCCUGAGAAtt	UUCUCAGGCUUUCCUCCUUtt	184	203	6	5	II	high	-0.3	-8.7	-10.5	-8.4	47.37	-1.9
BI761530	CCACCUUACCCACCUUCAU	CCACCUUACCCACCUUCAUtt	AUGAAGGUGGGUAAGGUGGtt	1	20	5	4	Ib	high	-5	-11.5	-12.7	-6.5	52.63	0
BI761530	GUUCUGGUAAUUUGGAAGA	GUUCUGGUAAUUUGGAAGAtt	UCUUCCAAAUUACCAGAACtt	238	257	6	5	Ib	high	-0.4	-8.8	-6.4	-8.4	36.84	-2.8
BI763942	ACCGUUUGCCCUAGAUCUA	ACCGUUUGCCCUAGAUCUAtt	UAGAUCUAGGGCAAACGGUtt	678	697	5	5	II	moderate	-2.6	-10.1	-15.8	-7.5	47.37	0
BI763942	CUUCGCAGACUUCCUAGAU	CUUCGCAGACUUCCUAGAUtt	AUCUAGGAAGUCUGCGAAGtt	889	908	6	4	Ib	moderate	-1.5	-8.4	-9.7	-6.9	47.37	0
BI763942	GUAAAGCUGCAGCCAAGUU	GUAAAGCUGCAGCCAAGUUtt	AACUUGGCUGCAGCUUUACtt	762	781	5	5	Ib	high	-0.4	-6.5	-12.2	-6.1	47.37	-3.6
BI768875	AUGAGAAGGACCAGGUUCU	AUGAGAAGGACCAGGUUCUtt	AGAACCUGGUCCUUCUCAUtt	354	373	5	4	II	high	-0.1	-7.7	-15	-7.6	47.37	-3.4
BI770775	CGCAGUAAUACCCAAGUGA	CGCAGUAAUACCCAAGUGAtt	UCACUUGGGUAUUACUGCGtt	604	623	5	5	Ib	moderate	-1.2	-10.6	-9.6	-9.4	47.37	0
BI770775	GUCUGUAUGCUUCCUCCAA	GUCUGUAUGCUUCCUCCAAtt	UUGGAGGAAGCAUACAGACtt	876	895	6	5	II	high	-0.7	-10	-9.6	-9.3	47.37	0
BI770775	UGAUGAUCAUACCCUUUCU	UGAUGAUCAUACCCUUUCUtt	AGAAAGGGUAUGAUCAUCAtt	343	362	6	6	II	high	-2	-8.3	-9.9	-6.3	36.84	0
BI825654	GAGAGACACGUCUUUACCU	GAGAGACACGUCUUUACCUtt	AGGUAAAGACGUGUCUCUCtt	785	804	5	4	Ia	moderate	-1.3	-10.2	-12.5	-8.9	47.37	-3.2
BI828209	CCGGCUUUACGUAACUUGA	CCGGCUUUACGUAACUUGAtt	UCAAGUUACGUAAAGCCGGtt	196	215	5	5	Ia	moderate	-4.9	-13	-10.6	-8.1	47.37	-0.3
BI828738	GAACUGGACGCGUACGAAA	GAACUGGACGCGUACGAAAtt	UUUCGUACGCGUCCAGUUCtt	543	562	5	5	Ia	high	-1.6	-8.8	-13.4	-7.2	52.63	0
BI828738	GCACGCUAUUCCAGAUCCU	GCACGCUAUUCCAGAUCCUtt	AGGAUCUGGAAUAGCGUGCtt	352	371	5	5	Ib	high	-2.4	-11.3	-10.7	-8.9	52.63	0
BI828738	UAGGAGGUGUGGUAGAACU	UAGGAGGUGUGGUAGAACUtt	AGUUCUACCACACCUCCUAtt	529	548	5	5	II	moderate	-2.1	-9.7	-12.5	-7.6	47.37	-1.9
BI829394	CCAGAGAAACUACAAUCUA	CCAGAGAAACUACAAUCUAtt	UAGAUUGUAGUUUCUCUGGtt	537	556	6	6	Ia	high	-3	-10.5	-7.9	-7.5	36.84	0
BI829394	CUCCAAAGCUGUUAAUACA	CUCCAAAGCUGUUAAUACAtt	UGUAUUAACAGCUUUGGAGtt	729	748	6	6	Ia	moderate	-3.2	-10.5	-11.9	-7.3	36.84	0
BI829394	GGAAGAGAAGGACAACAUA	GGAAGAGAAGGACAACAUAtt	UAUGUUGUCCUUCUCUUCCtt	362	381	6	6	Ia	high	-2.6	-9.9	-11.6	-7.3	42.11	0
BI829778	AAGGCCAGCGUUCUAAGGA	AAGGCCAGCGUUCUAAGGAtt	UCCUUAGAACGCUGGCCUUtt	619	638	6	4	II	high	-0.4	-9.7	-11	-9.3	52.63	0
BI829778	AGUUGACUCUCGUAUGAAA	AGUUGACUCUCGUAUGAAAtt	UUUCAUACGAGAGUCAACUtt	446	465	7	6	II	high	-0.4	-7.3	-12	-6.9	36.84	-0.6
BI829778	UUGCGGCAUUGUAUGACGU	UUGCGGCAUUGUAUGACGUtt	ACGUCAUACAAUGCCGCAAtt	237	256	5	4	II	high	-0.2	-9.4	-10	-9.2	47.37	-1.3
BI832169	AGGGAAUUCAACAGAAGUU	AGGGAAUUCAACAGAAGUUtt	AACUUCUGUUGAAUUCCCUtt	708	727	5	4	II	moderate	-5	-11.1	-10.2	-6.1	36.84	0
BI832169	GUUCAGCUGCAUUCCAAGA	GUUCAGCUGCAUUCCAAGAtt	UCUUGGAAUGCAGCUGAACtt	733	752	7	5	Ib	high	-0.7	-8.8	-10.8	-8.1	47.37	0
BI832169	UGACAAGGAUAACUGAACA	UGACAAGGAUAACUGAACAtt	UGUUCAGUUAUCCUUGUCAtt	643	662	6	7	II	high	-1.2	-9.4	-9.5	-8.2	36.84	0
BI838705	CAUGGUGCAACACCACUAU	CAUGGUGCAACACCACUAUtt	AUAGUGGUGUUGCACCAUGtt	915	934	5	4	Ib	moderate	-2.5	-9.2	-11.2	-6.7	47.37	-10.2
BI838705	CGCACUAUUAUGCCUUAUU	CGCACUAUUAUGCCUUAUUtt	AAUAAGGCAUAAUAGUGCGtt	772	791	5	4	Ia	moderate	-6.5	-10.7	-6.9	-4.2	36.84	-4.8
BI838705	UUUCGCCUUAGACUUUCUU	UUUCGCCUUAGACUUUCUUtt	AAGAAAGUCUAAGGCGAAAtt	55	74	7	4	II	high	-0.9	-7.2	-9.3	-6.3	36.84	-0.5
BI909810	CAGAAGAUGAACUCGGUAU	CAGAAGAUGAACUCGGUAUtt	AUACCGAGUUCAUCUUCUGtt	774	793	7	4	Ib	high	-0.2	-8.1	-9.9	-7.9	42.11	0
BI909891	AGGUCACACCGACAAAUCU	AGGUCACACCGACAAAUCUtt	AGAUUUGUCGGUGUGACCUtt	101	120	5	4	II	moderate	-3.5	-10	-12.9	-6.5	47.37	-3.3
BI909891	UACUUGUGAAAGCCUUUCA	UACUUGUGAAAGCCUUUCAtt	UGAAAGGCUUUCACAAGUAtt	650	669	6	5	II	high	-0.2	-7.1	-8.8	-6.9	36.84	-1.9
BI909891	UUCCAUUUCCGGCCUUACA	UUCCAUUUCCGGCCUUACAtt	UGUAAGGCCGGAAAUGGAAtt	181	200	5	5	II	moderate	-2.2	-9.3	-12.7	-7.1	47.37	-1.3
BI913313	CCUUGAGGAAAUACCAGUU	CCUUGAGGAAAUACCAGUUtt	AACUGGUAUUUCCUCAAGGtt	792	811	5	4	Ib	moderate	-1.7	-9	-10.2	-7.3	42.11	-1.1
BI913313	GCUAGAAGACAAGAACAAA	GCUAGAAGACAAGAACAAAtt	UUUGUUCUUGUCUUCUAGCtt	447	466	6	4	Ia	moderate	-3.4	-10.1	-10.5	-6.7	36.84	0
BI913313	GUUCUGCCCAGUCCAACGA	GUUCUGCCCAGUCCAACGAtt	UCGUUGGACUGGGCAGAACtt	30	49	5	4	II	high	-0.3	-8.8	-13	-8.5	57.89	-0.1
BM149750	CCAGGACGAUCUCUUUGCU	CCAGGACGAUCUCUUUGCUtt	AGCAAAGAGAUCGUCCUGGtt	527	546	5	5	Ib	high	-2.9	-11.4	-10.4	-8.5	52.63	-0.4
BM149750	UACCUUGCCCUCUGAUAGA	UACCUUGCCCUCUGAUAGAtt	UCUAUCAGAGGGCAAGGUAtt	456	475	5	5	II	moderate	-2	-9.5	-15.7	-7.5	47.37	0
BM149750	UGAGCAUACGACUGGGUAA	UGAGCAUACGACUGGGUAAtt	UUACCCAGUCGUAUGCUCAtt	388	407	6	6	II	high	-2.3	-10.6	-11.7	-8.3	47.37	-0.3
BM459353	AUAGGCUUUGGUAGAAGAA	AUAGGCUUUGGUAGAAGAAtt	UUCUUCUACCAAAGCCUAUtt	815	834	7	6	II	high	-0.9	-7.8	-11	-6.9	36.84	-0.8
BM459353	CUGGUUUAAUCCUCUUGGU	CUGGUUUAAUCCUCUUGGUtt	ACCAAGAGGAUUAAACCAGtt	957	976	5	5	Ib	moderate	-1.8	-10.3	-10.2	-8.5	42.11	-1.5
BM459353	GAUUCCAGCCCUUCAUUGU	GAUUCCAGCCCUUCAUUGUtt	ACAAUGAAGGGCUGGAAUCtt	780	799	5	4	Ia	moderate	-1.7	-8	-14.2	-6.3	47.37	0
BM473700	GAAACCCACUGUACAAUCU	GAAACCCACUGUACAAUCUtt	AGAUUGUACAGUGGGUUUCtt	815	834	6	6	Ia	high	-1.1	-7.6	-12.3	-6.5	42.11	0
BM473700	GCUCAUCUCUUUACUCGUU	GCUCAUCUCUUUACUCGUUtt	AACGAGUAAAGAGAUGAGCtt	1117	1136	5	5	Ib	moderate	-3.3	-11.2	-10	-7.9	42.11	0
BM473700	UGAGUUAAAGGCCAAGUAA	UGAGUUAAAGGCCAAGUAAtt	UUACUUGGCCUUUAACUCAtt	701	720	6	6	II	high	-2.3	-9.4	-11.4	-7.1	36.84	0
BM474343	CCAUCUUUACUGUGCAUUU	CCAUCUUUACUGUGCAUUUtt	AAAUGCACAGUAAAGAUGGtt	589	608	6	5	Ia	high	-4.5	-9.5	-9.2	-5	36.84	0
BM474343	CCUUGUUGAUGUUUACUGU	CCUUGUUGAUGUUUACUGUtt	ACAGUAAACAUCAACAAGGtt	657	676	7	5	Ia	high	-0.4	-9	-9.9	-8.6	36.84	0
BM474343	CGAGCUCUUAGUAUUGAAA	CGAGCUCUUAGUAUUGAAAtt	UUUCAAUACUAAGAGCUCGtt	452	471	6	6	Ia	high	-4	-10.9	-10.2	-6.9	36.84	0
BM505055	ACCUCCAUGUCUCAGUGAA	ACCUCCAUGUCUCAGUGAAtt	UUCACUGAGACAUGGAGGUtt	440	459	6	6	II	moderate	-1.8	-10	-9.9	-8.2	47.37	-0.3
BM505055	CCACAGGAUUUCAGGACAA	CCACAGGAUUUCAGGACAAtt	UUGUCCUGAAAUCCUGUGGtt	64	83	6	7	Ib	high	-2.1	-10.3	-9.4	-8.2	47.37	0
BM505055	CGUGUUAAAGUGCAAGUCA	CGUGUUAAAGUGCAAGUCAtt	UGACUUGCACUUUAACACGtt	314	333	6	5	Ib	high	-0.1	-9.5	-8.6	-9.4	42.11	-0.5
BM550311	GAGUAGUUGUGAUGGAUCA	GAGUAGUUGUGAUGGAUCAtt	UGAUCCAUCACAACUACUCtt	512	531	7	6	Ib	high	-0.6	-9.2	-10.3	-8.6	42.11	-0.4
BM550311	GCAUCAGGUUAUAGUCACU	GCAUCAGGUUAUAGUCACUtt	AGUGACUAUAACCUGAUGCtt	270	289	6	6	Ib	high	-1.4	-10.2	-10.4	-8.8	42.11	0
BM550311	GGAAGGGAAGGAACUGCUU	GGAAGGGAAGGAACUGCUUtt	AAGCAGUUCCUUCCCUUCCtt	640	659	6	4	Ib	high	-1.4	-9.9	-11.9	-8.5	52.63	-0.9
BM564298	CCACACUUUCUCCCUUCAA	CCACACUUUCUCCCUUCAAtt	UUGAAGGGAGAAAGUGUGGtt	842	861	6	6	Ib	high	-3.4	-10.3	-9.5	-6.9	47.37	0
BM564298	CUCUCCCUUUAACCAACCA	CUCUCCCUUUAACCAACCAtt	UGGUUGGUUAAAGGGAGAGtt	1014	1033	6	6	II	high	-0.5	-9.6	-6.6	-9.1	47.37	0
BM564298	CUCUCUAUUUCAACGUACA	CUCUCUAUUUCAACGUACAtt	UGUACGUUGAAAUAGAGAGtt	745	764	6	6	Ib	moderate	-1.2	-9.6	-8.2	-8.4	36.84	0
BM564366	CACUCCCGAUGGCCUCUUU	CACUCCCGAUGGCCUCUUUtt	AAAGAGGCCAUCGGGAGUGtt	771	790	5	4	Ib	moderate	-3.1	-9.4	-11.7	-6.3	57.89	-0.4
BM662912	AAUGCCCAUAGCAGUAUUU	AAUGCCCAUAGCAGUAUUUtt	AAAUACUGCUAUGGGCAUUtt	285	304	5	4	II	moderate	-3.3	-7.5	-11.7	-4.2	36.84	-3.4
BM662912	AGGAGGAACUACAUGAAUA	AGGAGGAACUACAUGAAUAtt	UAUUCAUGUAGUUCCUCCUtt	406	425	6	6	II	moderate	-3.6	-9.9	-10.4	-6.3	36.84	0
BM662912	UGGACAGAUGACCUCUUGU	UGGACAGAUGACCUCUUGUtt	ACAAGAGGUCAUCUGUCCAtt	351	370	5	4	II	moderate	-3.3	-10.6	-11	-7.3	47.37	-3.4
BM679630	ACCUGAAGGAUGCUAAUUU	ACCUGAAGGAUGCUAAUUUtt	AAAUUAGCAUCCUUCAGGUtt	196	215	5	4	II	moderate	-5.9	-9.7	-11.4	-3.8	36.84	-1.1
BM682632	CUGUCUGUCCUUCAGAUUU	CUGUCUGUCCUUCAGAUUUtt	AAAUCUGAAGGACAGACAGtt	464	483	5	4	Ia	moderate	-4.1	-9.4	-10.9	-5.3	42.11	-6.1
BM682632	UGCUCCGUCUUCAAGUUCA	UGCUCCGUCUUCAAGUUCAtt	UGAACUUGAAGACGGAGCAtt	495	514	6	6	II	moderate	-2.4	-10.6	-11.7	-8.2	47.37	0
BM682632	UGUCGUCUUAAUUCUGCUA	UGUCGUCUUAAUUCUGCUAtt	UAGCAGAAUUAAGACGACAtt	530	549	6	5	II	high	-0.2	-9.7	-6.3	-9.5	36.84	0
BM685299	CACACGGCCUGUUAGAAUU	CACACGGCCUGUUAGAAUUtt	AAUUCUAACAGGCCGUGUGtt	238	257	5	5	Ia	moderate	-3.9	-9.2	-13.1	-5.3	47.37	0
BM714117	CAACAUGUCCAUCCUUACA	CAACAUGUCCAUCCUUACAtt	UGUAAGGAUGGACAUGUUGtt	369	388	7	6	Ib	high	-0.8	-7.9	-11.1	-7.1	42.11	0
BM714117	CACAGUCACAGCACAGAAU	CACAGUCACAGCACAGAAUtt	AUUCUGUGCUGUGACUGUGtt	47	66	5	4	Ia	moderate	-2.6	-9.1	-13.6	-6.5	47.37	0
BM714117	GAAACACUCGUGUACAUAU	GAAACACUCGUGUACAUAUtt	AUAUGUACACGAGUGUUUCtt	481	500	6	5	Ia	high	-2	-7.6	-11.8	-5.6	36.84	-0.7
BM715580	GAAGGCAGGAACGAGUUAU	GAAGGCAGGAACGAGUUAUtt	AUAACUCGUUCCUGCCUUCtt	2	21	6	4	Ia	high	-4.4	-9.9	-12.6	-5.5	47.37	0
BM717234	ACCUCCUGUAGGAAUGGAA	ACCUCCUGUAGGAAUGGAAtt	UUCCAUUCCUACAGGAGGUtt	479	498	5	5	II	high	-0.7	-10	-12.1	-9.3	47.37	-6.4
BM717234	GUUACUUCCGGGUGUUACA	GUUACUUCCGGGUGUUACAtt	UGUAACACCCGGAAGUAACtt	103	122	5	5	Ia	high	-0.7	-7.8	-15.3	-7.1	47.37	-1.2
BM717234	UGCUAUGCCGUCUGGAAGA	UGCUAUGCCGUCUGGAAGAtt	UCUUCCAGACGGCAUAGCAtt	216	235	5	4	II	moderate	-1.1	-9.5	-14.9	-8.4	52.63	-0.1
BM723462	CCAUCGCUAAUCAGAAGAA	CCAUCGCUAAUCAGAAGAAtt	UUCUUCUGAUUAGCGAUGGtt	14	33	6	6	Ia	high	-2.6	-9.5	-9.5	-6.9	42.11	0
BM723462	UACCUCACAUUCCUAUUGA	UACCUCACAUUCCUAUUGAtt	UCAAUAGGAAUGUGAGGUAtt	145	164	6	6	II	moderate	-2.4	-9.5	-9.5	-7.1	36.84	0
BM723462	UCUUGUCUCACCCUCUAGU	UCUUGUCUCACCCUCUAGUtt	ACUAGAGGGUGAGACAAGAtt	101	120	7	4	II	high	-0.4	-8.1	-12.9	-7.7	47.37	0
BM752795	GCCUCUCUCCACCUUGUUA	GCCUCUCUCCACCUUGUUAtt	UAACAAGGUGGAGAGAGGCtt	270	289	5	4	Ia	moderate	-5.3	-12.4	-12.9	-7.1	52.63	0
BM760073	CUCGCGAGCAUCUCCUGUA	CUCGCGAGCAUCUCCUGUAtt	UACAGGAGAUGCUCGCGAGtt	30	49	5	4	Ib	moderate	-2.6	-10.9	-12.3	-8.3	57.89	-0.5
BM797032	CUCUCCAAGGUGAUCACUU	CUCUCCAAGGUGAUCACUUtt	AAGUGAUCACCUUGGAGAGtt	158	177	5	4	Ia	moderate	-2.3	-9.6	-11.7	-7.3	47.37	-1.3
BM797032	CUGUGAGGUGGACACUGUA	CUGUGAGGUGGACACUGUAtt	UACAGUGUCCACCUCACAGtt	237	256	5	4	Ib	high	-0.8	-9.1	-13.8	-8.3	52.63	-2.5
BM797032	UCGCCUCCAUUACUUCAUU	UCGCCUCCAUUACUUCAUUtt	AAUGAAGUAAUGGAGGCGAtt	186	205	5	5	II	moderate	-5.6	-12.1	-9.2	-6.5	42.11	0
BM802003	CAAGCAAGAUUUAUUGGUU	CAAGCAAGAUUUAUUGGUUtt	AACCAAUAAAUCUUGCUUGtt	238	257	6	6	Ia	high	-0.6	-9.1	-9	-8.5	31.58	-0.5
BM802003	CUGCUAUGCCCAAGUGAUA	CUGCUAUGCCCAAGUGAUAtt	UAUCACUUGGGCAUAGCAGtt	362	381	5	5	Ia	moderate	-2.8	-10.3	-15	-7.5	47.37	0
BM802003	CUGGGUCACUAAUGAAAUU	CUGGGUCACUAAUGAAAUUtt	AAUUUCAUUAGUGACCCAGtt	566	585	5	5	Ia	moderate	-7.6	-11.4	-9.2	-3.8	36.84	-0.3
BM803139	UCCACAAUCCAAUAGGUUU	UCCACAAUCCAAUAGGUUUtt	AAACCUAUUGGAUUGUGGAtt	610	629	5	4	II	moderate	-3.3	-10.6	-10.4	-7.3	36.84	-1.3
BM803139	UCGCCCGUUUCUUCACUGU	UCGCCCGUUUCUUCACUGUtt	ACAGUGAAGAAACGGGCGAtt	1020	1039	5	4	II	moderate	-3.5	-12.1	-8.5	-8.6	52.63	-0.1
BM803139	UUCUCCUUCGGCCGUAAUA	UUCUCCUUCGGCCGUAAUAtt	UAUUACGGCCGAAGGAGAAtt	880	899	5	5	II	moderate	-3.2	-8.4	-13.2	-5.2	47.37	0
BM825411	ACCUUCAUCAUGUUAUCAA	ACCUUCAUCAUGUUAUCAAtt	UUGAUAACAUGAUGAAGGUtt	28	47	5	5	II	moderate	-1.4	-8.5	-9.4	-7.1	31.58	0
BM825411	ACUCAGAACCUAUGAAAUU	ACUCAGAACCUAUGAAAUUtt	AAUUUCAUAGGUUCUGAGUtt	313	332	5	4	II	moderate	-5	-8.8	-10.4	-3.8	31.58	-0.1
BM825411	CUGGCAUGAACAUGGGAAA	CUGGCAUGAACAUGGGAAAtt	UUUCCCAUGUUCAUGCCAGtt	77	96	5	5	Ib	moderate	-3.4	-11.5	-10.3	-8.1	47.37	-0.3
BM835539	ACUCUGCCUACCUGCUCAA	ACUCUGCCUACCUGCUCAAtt	UUGAGCAGGUAGGCAGAGUtt	399	418	5	4	II	high	-0.7	-8.8	-13.4	-8.1	52.63	-1.3
BM835539	GUCAGGUAGUAAAGAAAUU	GUCAGGUAGUAAAGAAAUUtt	AAUUUCUUUACUACCUGACtt	147	166	5	5	Ia	moderate	-6.2	-10	-8.6	-3.8	31.58	0
BM835539	UCAAGCAGUUCCAGGCAUU	UCAAGCAGUUCCAGGCAUUtt	AAUGCCUGGAACUGCUUGAtt	218	237	6	6	II	high	-0.6	-8.1	-12.6	-7.5	47.37	-1.1
BM844241	AGCUUCAAGUCAGACAGAU	AGCUUCAAGUCAGACAGAUtt	AUCUGUCUGACUUGAAGCUtt	282	301	6	4	II	high	-0.8	-8.5	-10.5	-7.7	42.11	-1
BM873557	CCCUAGACUACGUGUCAAA	CCCUAGACUACGUGUCAAAtt	UUUGACACGUAGUCUAGGGtt	192	211	5	5	Ia	moderate	-3.7	-10.6	-10.8	-6.9	47.37	-4.6
BM873557	GACUACUGCUGCAUUUCCU	GACUACUGCUGCAUUUCCUtt	AGGAAAUGCAGCAGUAGUCtt	110	129	6	5	Ia	high	-0.5	-9.2	-14.8	-8.7	47.37	-0.8
BM909113	CGGACCCAACUUUCCUUGA	CGGACCCAACUUUCCUUGAtt	UCAAGGAAAGUUGGGUCCGtt	833	852	5	4	Ib	moderate	-2.8	-10.9	-8.2	-8.1	52.63	-4.1
BM909559	CGGCUUUAAUGGGUAUCGU	CGGCUUUAAUGGGUAUCGUtt	ACGAUACCCAUUAAAGCCGtt	983	1002	5	4	Ib	moderate	-3.7	-11.8	-10	-8.1	47.37	-0.9
BM920013	UCUGUGGAGCCCUAUGUUA	UCUGUGGAGCCCUAUGUUAtt	UAACAUAGGGCUCCACAGAtt	952	971	5	5	II	moderate	-2.3	-9.4	-15.7	-7.1	47.37	-0.8
BM920013	UGCCAAUCAUGUUCAGAAU	UGCCAAUCAUGUUCAGAAUtt	AUUCUGAACAUGAUUGGCAtt	766	785	5	5	II	moderate	-5	-11.5	-9.9	-6.5	36.84	0
BM920013	UGCCAGCCAUAUGUACAGU	UGCCAGCCAUAUGUACAGUtt	ACUGUACAUAUGGCUGGCAtt	807	826	5	4	II	moderate	-2.9	-11.5	-8.9	-8.6	47.37	0
BM975869	CACAGCAAUAAGCACAGAA	CACAGCAAUAAGCACAGAAtt	UUCUGUGCUUAUUGCUGUGtt	68	87	5	5	Ib	moderate	-1	-9.1	-6.7	-8.1	42.11	-2.2
BM981128	UGACUUCUUAGGUGGUGUA	UGACUUCUUAGGUGGUGUAtt	UACACCACCUAAGAAGUCAtt	379	398	6	6	II	high	-1	-9.4	-10.3	-8.4	42.11	-0.1
BM981128	UGUCCUUGGAUGCUACAAU	UGUCCUUGGAUGCUACAAUtt	AUUGUAGCAUCCAAGGACAtt	156	175	5	4	II	moderate	-4.3	-10.6	-11.4	-6.3	42.11	-1.5
BM981128	UUCUCUGUCCACUCCUUUA	UUCUCUGUCCACUCCUUUAtt	UAAAGGAGUGGACAGAGAAtt	507	526	5	5	II	moderate	-2.6	-8.4	-13.4	-5.8	42.11	0
BM997053	AGAUGGAGUUUCCGUAUUU	AGAUGGAGUUUCCGUAUUUtt	AAAUACGGAAACUCCAUCUtt	401	420	5	6	II	high	-3.5	-7.7	-9.3	-4.2	36.84	-5
BM997053	AUGGGAAUCAUAUGUUCCA	AUGGGAAUCAUAUGUUCCAtt	UGGAACAUAUGAUUCCCAUtt	539	558	5	5	II	high	-0.5	-9.8	-8.6	-9.3	36.84	-6.1
BM997053	CUAGCACUUACAUGUUCCU	CUAGCACUUACAUGUUCCUtt	AGGAACAUGUAAGUGCUAGtt	143	162	7	5	Ib	high	-0.8	-9.5	-9.2	-8.7	42.11	0
BM999307	CCUACCUACUCUCAUUACC	CCUACCUACUCUCAUUACCtt	GGUAAUGAGAGUAGGUAGGtt	150	169	7	4	II	high	-0.6	-9.5	-10.1	-8.9	47.37	0
BM999307	CCUACUCUCAUUACCAUUU	CCUACUCUCAUUACCAUUUtt	AAAUGGUAAUGAGAGUAGGtt	154	173	6	4	Ia	moderate	-4.5	-9.5	-10.2	-5	36.84	0
BP220387	GACACUGGUAAAGAUGAGA	GACACUGGUAAAGAUGAGAtt	UCUCAUCUUUACCAGUGUCtt	78	97	6	4	Ib	high	-0.5	-10.1	-9.4	-9.6	42.11	-0.5
BP226882	UGACGACUGUGGCAGAGAA	UGACGACUGUGGCAGAGAAtt	UUCUCUGCCACAGUCGUCAtt	234	253	6	6	II	high	-1.3	-9.7	-12.2	-8.4	52.63	-0.1
BP299886	AGUGGAUGUCUUUACAGUA	AGUGGAUGUCUUUACAGUAtt	UACUGUAAAGACAUCCACUtt	302	321	5	5	II	moderate	-1.4	-9.7	-9.7	-8.3	36.84	-1.6
BP299886	CAUCUUCGAUAAAGGCAAA	CAUCUUCGAUAAAGGCAAAtt	UUUGCCUUUAUCGAAGAUGtt	51	70	7	6	Ib	high	-0.4	-8.3	-8.9	-7.9	36.84	0
BP299886	CUUGAGGGUGUUGAGAAUA	CUUGAGGGUGUUGAGAAUAtt	UAUUCUCAACACCCUCAAGtt	175	194	6	4	Ia	moderate	-1.8	-8.1	-10.7	-6.3	42.11	-0.7
BP309323	CACUAAGAGCCUAACUGAA	CACUAAGAGCCUAACUGAAtt	UUCAGUUAGGCUCUUAGUGtt	35	54	6	5	Ia	high	-0.2	-8.3	-14.9	-8.1	42.11	0
BP309323	GAAGGAGGGAGGAACGUAU	GAAGGAGGGAGGAACGUAUtt	AUACGUUCCUCCCUCCUUCtt	81	100	5	4	Ia	high	-2.9	-9.9	-15.5	-7	52.63	0
BP356683	CAGACUUGAAAGUCCAGUU	CAGACUUGAAAGUCCAGUUtt	AACUGGACUUUCAAGUCUGtt	267	286	5	4	Ib	moderate	-2.1	-9.4	-9	-7.3	42.11	-6.3
BP356683	GCAAGUUCAUUGGAUCAAA	GCAAGUUCAUUGGAUCAAAtt	UUUGAUCCAAUGAACUUGCtt	318	337	6	6	Ia	high	-2.8	-9.7	-9.9	-6.9	36.84	0
BP358103	AGAGGGAAGUGUAAAGCUA	AGAGGGAAGUGUAAAGCUAtt	UAGCUUUACACUUCCCUCUtt	266	285	6	7	II	high	-0.4	-9.9	-11.1	-9.5	42.11	-0.3
BP872654	CUGACCCACUUCUCUUCCA	CUGACCCACUUCUCUUCCAtt	UGGAAGAGAAGUGGGUCAGtt	56	75	6	5	Ib	high	-0.1	-9.4	-10.9	-9.3	52.63	0
BQ000843	AAGGAGAGGUGAAGGUUCA	AAGGAGAGGUGAAGGUUCAtt	UGAACCUUCACCUCUCCUUtt	125	144	7	6	II	high	-0.5	-8.7	-12.9	-8.2	47.37	-0.9
BQ000843	AGAUGGGAAGACUUUACUA	AGAUGGGAAGACUUUACUAtt	UAGUAAAGUCUUCCCAUCUtt	22	41	6	6	II	high	-0.2	-7.7	-11.2	-7.5	36.84	-1.2
BQ000843	CGGGCUAAACAUUUCAUCU	CGGGCUAAACAUUUCAUCUtt	AGAUGAAAUGUUUAGCCCGtt	332	351	5	4	Ia	moderate	-5.3	-13	-7.2	-7.7	42.11	0
BQ007699	AUGGAACUAGUUCUGAUGU	AUGGAACUAGUUCUGAUGUtt	ACAUCAGAACUAGUUCCAUtt	654	673	5	4	II	moderate	-1.1	-8.9	-8.6	-7.8	36.84	-1.9
BQ007699	CUAGAUCAUUGGAGGUAUC	CUAGAUCAUUGGAGGUAUCtt	GAUACCUCCAAUGAUCUAGtt	306	325	7	5	II	high	-0.3	-8.5	-10.6	-8.2	42.11	0
BQ007699	GGUAGGCAGUACAAUGUGA	GGUAGGCAGUACAAUGUGAtt	UCACAUUGUACUGCCUACCtt	481	500	6	6	Ia	high	-0.7	-10.1	-11.6	-9.4	47.37	-0.9
BQ015193	CCACAAAGAUAACGUCACU	CCACAAAGAUAACGUCACUtt	AGUGACGUUAUCUUUGUGGtt	405	424	6	6	II	high	-1.5	-10.3	-8.3	-8.8	42.11	0
BQ015193	CUUGGUAUUUGUCAGGUUA	CUUGGUAUUUGUCAGGUUAtt	UAACCUGACAAAUACCAAGtt	94	113	6	6	Ib	high	-0.7	-9	-7.2	-8.3	36.84	-1.9
BQ015193	GGACAAAUUGGAAAGGAUU	GGACAAAUUGGAAAGGAUUtt	AAUCCUUUCCAAUUUGUCCtt	266	285	5	5	Ia	high	-3.5	-11.2	-10.6	-7.7	36.84	0
BQ024805	CACGUGACUGUACUAGACA	CACGUGACUGUACUAGACAtt	UGUCUAGUACAGUCACGUGtt	55	74	6	5	Ib	high	-0.1	-9.5	-10.4	-9.4	47.37	0
BQ024805	CCAUAUCACUAACAGAACA	CCAUAUCACUAACAGAACAtt	UGUUCUGUUAGUGAUAUGGtt	550	569	7	7	Ib	high	-0.2	-8.4	-9.1	-8.2	36.84	0
BQ024805	CCAUGCUUAUAGGUGGAUA	CCAUGCUUAUAGGUGGAUAtt	UAUCCACCUAUAAGCAUGGtt	316	335	6	6	Ib	high	-0.5	-9.2	-8	-8.7	42.11	-3.6
BQ057854	CUAAGAAUUCUGGGUCAAU	CUAAGAAUUCUGGGUCAAUtt	AUUGACCCAGAAUUCUUAGtt	785	804	6	4	Ib	high	-0.5	-7	-9.9	-6.5	36.84	0
BQ082534	GAAGGCGUGACUGCAGAAA	GAAGGCGUGACUGCAGAAAtt	UUUCUGCAGUCACGCCUUCtt	314	333	5	4	Ib	high	-3	-9.9	-11	-6.9	52.63	-1.5
BQ182661	GGCUACACUUGAUUUGGAU	GGCUACACUUGAUUUGGAUtt	AUCCAAAUCAAGUGUAGCCtt	562	581	5	5	Ia	moderate	-2.4	-11.3	-10.3	-8.9	42.11	0
BQ215910	CCAGAAUCUUCACUUAACU	CCAGAAUCUUCACUUAACUtt	AGUUAAGUGAAGAUUCUGGtt	524	543	6	6	Ia	high	-4	-10.5	-10.4	-6.5	36.84	0
BQ215910	GAAGGGAAAUACAGAACUA	GAAGGGAAAUACAGAACUAtt	UAGUUCUGUAUUUCCCUUCtt	708	727	6	7	Ia	high	-2.8	-9.9	-8.1	-7.1	36.84	0
BQ215910	UUGGCAACCUUGAAUACAA	UUGGCAACCUUGAAUACAAtt	UUGUAUUCAAGGUUGCCAAtt	405	424	6	6	II	moderate	-3.2	-10.3	-11.7	-7.1	36.84	-0.1
BQ220962	CCUUGGACUGUGCCAAUAU	CCUUGGACUGUGCCAAUAUtt	AUAUUGGCACAGUCCAAGGtt	724	743	5	4	Ia	moderate	-4.6	-9	-11.1	-4.4	47.37	-4.4
BQ220962	CGUGCGGGACAACCUAUAA	CGUGCGGGACAACCUAUAAtt	UUAUAGGUUGUCCCGCACGtt	858	877	5	4	Ia	moderate	-5.5	-10.7	-11.4	-5.2	52.63	-2.2
BQ220962	UAGCAGGCGAGAAAUAAUU	UAGCAGGCGAGAAAUAAUUtt	AAUUAUUUCUCGCCUGCUAtt	904	923	5	4	II	moderate	-5.3	-9.5	-13.5	-4.2	36.84	0
BQ432431	GAAAGCGGAGGGUCUUAGA	GAAAGCGGAGGGUCUUAGAtt	UCUAAGACCCUCCGCUUUCtt	537	556	6	5	Ia	high	-0.2	-7.5	-15	-7.3	52.63	0
BQ432431	GCCUAAGUUGCACUCUUGA	GCCUAAGUUGCACUCUUGAtt	UCAAGAGUGCAACUUAGGCtt	603	622	5	5	Ib	moderate	-3.2	-11.3	-11.2	-8.1	47.37	-0.2
BQ432431	UCUGGGAGGGUGUACUACA	UCUGGGAGGGUGUACUACAtt	UGUAGUACACCCUCCCAGAtt	323	342	5	4	II	moderate	-2.2	-10.5	-13.6	-8.3	52.63	-0.2
BQ679860	AAUGGAAUGGCCGCAAACA	AAUGGAAUGGCCGCAAACAtt	UGUUUGCGGCCAUUCCAUUtt	735	754	5	4	II	high	-0.7	-7.4	-14.9	-6.7	47.37	-1
BQ943201	CAAUUCCACCAGCCUAAUA	CAAUUCCACCAGCCUAAUAtt	UAUUAGGCUGGUGGAAUUGtt	405	424	6	6	Ia	high	-0.4	-5.6	-12.2	-5.2	42.11	0
BQ943201	CGUAAUCCUUAGCCUUAGA	CGUAAUCCUUAGCCUUAGAtt	UCUAAGGCUAAGGAUUACGtt	554	573	7	6	Ib	high	-0.1	-7.4	-10.1	-7.3	42.11	0
BQ943201	UGUCUCCUCAGAUCAUGUU	UGUCUCCUCAGAUCAUGUUtt	AACAUGAUCUGAGGAGACAtt	730	749	5	4	II	moderate	-3.1	-9.4	-11.7	-6.3	42.11	-1.9
BU150229	AAGCACCGGGUAUAUGAAA	AAGCACCGGGUAUAUGAAAtt	UUUCAUAUACCCGGUGCUUtt	257	276	5	5	II	moderate	-1.6	-8.5	-13.1	-6.9	42.11	0
BU150229	GAAGGGCCUACAGUAUAUA	GAAGGGCCUACAGUAUAUAtt	UAUAUACUGUAGGCCCUUCtt	805	824	6	5	Ia	high	-4.5	-9.9	-11.8	-5.4	42.11	0
BU150229	UUACGGGAAAUGGCUGUUU	UUACGGGAAAUGGCUGUUUtt	AAACAGCCAUUUCCCGUAAtt	331	350	5	4	II	high	-1.3	-7.4	-8.7	-6.1	42.11	-1
BU150385	AGAGAAUUCUGGCCUUUGU	AGAGAAUUCUGGCCUUUGUtt	ACAAAGGCCAGAAUUCUCUtt	97	116	6	6	II	high	-2.9	-9	-11.2	-6.1	42.11	0
BU150385	GGAAGACUCAGUAGUAAUA	GGAAGACUCAGUAGUAAUAtt	UAUUACUACUGAGUCUUCCtt	663	682	6	6	Ia	high	-4.7	-9.9	-12.5	-5.2	36.84	-0.1
BU150385	UGACCUCUACUGUGAUGAA	UGACCUCUACUGUGAUGAAtt	UUCAUCACAGUAGAGGUCAtt	330	349	6	6	II	high	-3.5	-10.6	-10.4	-7.1	42.11	0
BU154247	CCCUUGUCCUGUCAUGCUU	CCCUUGUCCUGUCAUGCUUtt	AAGCAUGACAGGACAAGGGtt	708	727	6	4	Ib	moderate	-1.7	-10.2	-12.1	-8.5	52.63	0
BU154247	CCUACCUGCACUUGGAUUU	CCUACCUGCACUUGGAUUUtt	AAAUCCAAGUGCAGGUAGGtt	81	100	5	4	Ia	moderate	-4.2	-9.5	-11.9	-5.3	47.37	-1
BU154247	UCGUCUCUGUCUUCGAAUA	UCGUCUCUGUCUUCGAAUAtt	UAUUCGAAGACAGAGACGAtt	351	370	6	6	II	moderate	-3.7	-10	-10.9	-6.3	42.11	-0.1
BU177253	GUUAAGAGUGGGUCAGUUU	GUUAAGAGUGGGUCAGUUUtt	AAACUGACCCACUCUUAACtt	248	267	5	4	Ia	high	-0.4	-6.5	-13.6	-6.1	42.11	0
BU177253	UGAGACAACAGCUUUACCA	UGAGACAACAGCUUUACCAtt	UGGUAAAGCUGUUGUCUCAtt	121	140	6	6	II	high	-0.1	-9.6	-11.9	-9.5	42.11	0
BU177253	UGAUGCGCAAGUCCUAAUU	UGAUGCGCAAGUCCUAAUUtt	AAUUAGGACUUGCGCAUCAtt	844	863	5	5	II	high	-4.1	-8.3	-10.7	-4.2	42.11	-1.9
BU182495	GUUAACCUAGCAUGAAAGU	GUUAACCUAGCAUGAAAGUtt	ACUUUCAUGCUAGGUUAACtt	804	823	6	4	Ia	high	-0.4	-6.5	-11.6	-6.1	36.84	0
BU189319	CGGUAUCAUUCACCUGUUU	CGGUAUCAUUCACCUGUUUtt	AAACAGGUGAAUGAUACCGtt	248	267	5	5	Ib	moderate	-3.7	-9.8	-9.1	-6.1	42.11	-4
BU507999	CCACAUUCUCGAAUAACCU	CCACAUUCUCGAAUAACCUtt	AGGUUAUUCGAGAAUGUGGtt	1086	1105	6	5	Ia	high	-1.8	-10.3	-12.5	-8.5	42.11	0
BU507999	CCUAUCUGCUGACAUAUUC	CCUAUCUGCUGACAUAUUCtt	GAAUAUGUCAGCAGAUAGGtt	1197	1216	5	4	II	high	-1.5	-8.4	-12.6	-6.9	42.11	-1.3
BU507999	CUGCAAACAUGGUUCUUAA	CUGCAAACAUGGUUCUUAAtt	UUAAGAACCAUGUUUGCAGtt	938	957	6	6	Ia	moderate	-4.5	-10.3	-11.4	-5.8	36.84	0
BU566442	CUACCAUGACUGCUCCAAA	CUACCAUGACUGCUCCAAAtt	UUUGGAGCAGUCAUGGUAGtt	238	257	6	6	Ib	high	-1.7	-9.5	-11.3	-7.8	47.37	0
BU568414	CCAUCCCUCUUUCACUAUU	CCAUCCCUCUUUCACUAUUtt	AAUAGUGAAAGAGGGAUGGtt	598	617	6	6	Ia	high	-4.1	-9.5	-8.4	-5.4	42.11	0
BU568414	GAAGGAAUUACAUGGCAUA	GAAGGAAUUACAUGGCAUAtt	UAUGCCAUGUAAUUCCUUCtt	393	412	6	6	Ib	high	-1.4	-9.9	-8.2	-8.5	36.84	0
BU568414	GGAUCGUGCUUAAGAAUUC	GGAUCGUGCUUAAGAAUUCtt	GAAUUCUUAAGCACGAUCCtt	62	81	6	5	II	high	-3.9	-10.4	-10.6	-6.5	42.11	-0.3
BU587659	AAGAGCUUGUGCAAGUAAA	AAGAGCUUGUGCAAGUAAAtt	UUUACUUGCACAAGCUCUUtt	265	284	5	6	II	moderate	-1.6	-7.5	-12.4	-5.9	36.84	-2.2
BU587659	CCUCGCCGCCAACUCUAGA	CCUCGCCGCCAACUCUAGAtt	UCUAGAGUUGGCGGCGAGGtt	194	213	5	4	Ib	moderate	-2.3	-10.8	-12.6	-8.5	63.16	0
BU587659	CGAAUAAGACGACAAAUAU	CGAAUAAGACGACAAAUAUtt	AUAUUUGUCGUCUUAUUCGtt	855	874	5	5	Ia	high	-3	-7.4	-12	-4.4	31.58	0
BU620128	GCAAGGUAGAAUGAGAAUU	GCAAGGUAGAAUGAGAAUUtt	AAUUCUCAUUCUACCUUGCtt	19	38	6	4	Ia	high	-4.4	-9.7	-7.8	-5.3	36.84	0
BU621106	AGGGUGAAUCAGAGAGAGA	AGGGUGAAUCAGAGAGAGAtt	UCUCUCUCUGAUUCACCCUtt	451	470	5	5	II	moderate	-1.3	-10.9	-9.7	-9.6	47.37	0
BU633092	UACCUGGAUGAGAGCUCUA	UACCUGGAUGAGAGCUCUAtt	UAGAGCUCUCAUCCAGGUAtt	102	121	5	5	II	moderate	-1	-9.5	-11.2	-8.5	47.37	-1
BU732008	GAAGCUUGGGUUCUGAUCA	GAAGCUUGGGUUCUGAUCAtt	UGAUCAGAACCCAAGCUUCtt	67	86	6	6	Ib	high	-1.4	-10	-11.8	-8.6	47.37	0
BU732008	GCACCCUCUCUCCAUUGUU	GCACCCUCUCUCCAUUGUUtt	AACAAUGGAGAGAGGGUGCtt	204	223	5	4	Ia	high	-6.1	-12.2	-12.2	-6.1	52.63	0
BU732008	GGAACUGAGUACAUGUAUA	GGAACUGAGUACAUGUAUAtt	UAUACAUGUACUCAGUUCCtt	479	498	6	7	Ia	high	-3.5	-10	-11.9	-6.5	36.84	0
BU740481	CCAGUUAGGACUCUGAAGA	CCAGUUAGGACUCUGAAGAtt	UCUUCAGAGUCCUAACUGGtt	464	483	5	6	Ib	high	-1.9	-10.3	-12.1	-8.4	47.37	-3
BU740481	GCAAGAGAGAGACAAGAAA	GCAAGAGAGAGACAAGAAAtt	UUUCUUGUCUCUCUCUUGCtt	352	371	6	6	Ia	high	-2.8	-9.7	-11.9	-6.9	42.11	0
BU740481	UGAGACCACCAACUUUAUA	UGAGACCACCAACUUUAUAtt	UAUAAAGUUGGUGGUCUCAtt	150	169	6	6	II	high	-4.4	-9.6	-11.1	-5.2	36.84	0
BU852969	GUUAUUUGUGGCCCAACAU	GUUAUUUGUGGCCCAACAUtt	AUGUUGGGCCACAAAUAACtt	875	894	5	4	Ib	high	-0.4	-6.7	-13.9	-6.3	42.11	-0.9
BU852969	UGACUGCACAAGAUACCAA	UGACUGCACAAGAUACCAAtt	UUGGUAUCUUGUGCAGUCAtt	203	222	6	6	II	high	-0.3	-9.4	-10.5	-9.1	42.11	-0.4
BU852969	UUCUGAACCUGGACUCUAA	UUCUGAACCUGGACUCUAAtt	UUAGAGUCCAGGUUCAGAAtt	689	708	6	6	II	high	-0.8	-8.1	-14.1	-7.3	42.11	0
BX090868	GGAGUCACGCAACAGGAAA	GGAGUCACGCAACAGGAAAtt	UUUCCUGUUGCGUGACUCCtt	28	47	5	5	Ib	high	-3.1	-11.2	-11.5	-8.1	52.63	0
BX091541	AGGACCUGCAAACAAGAAA	AGGACCUGCAAACAAGAAAtt	UUUCUUGUUUGCAGGUCCUtt	545	564	5	5	II	moderate	-3.1	-10	-9.9	-6.9	42.11	-2.1
BX091541	UCAUCAUGGCUUGGAGAAA	UCAUCAUGGCUUGGAGAAAtt	UUUCUCCAAGCCAUGAUGAtt	280	299	6	5	II	high	-1.7	-8.6	-11.8	-6.9	42.11	-0.8
BX091541	UGGAAACUACUGAAGAGUU	UGGAAACUACUGAAGAGUUtt	AACUCUUCAGUAGUUUCCAtt	392	411	5	4	II	moderate	-1.7	-9.3	-10.9	-7.6	36.84	-2
BX097319	GUUCUGUUAACGUCAGCAU	GUUCUGUUAACGUCAGCAUtt	AUGCUGACGUUAACAGAACtt	394	413	6	4	Ib	high	-0.1	-8.8	-8.3	-8.7	42.11	-1
BX099352	ACCAAUGGAGACUGCUAGU	ACCAAUGGAGACUGCUAGUtt	ACUAGCAGUCUCCAUUGGUtt	125	144	5	4	II	high	-0.8	-8.5	-13.6	-7.7	47.37	-1.1
BX103104	AGGUCCUGUGGAUUUAGAU	AGGUCCUGUGGAUUUAGAUtt	AUCUAAAUCCACAGGACCUtt	552	571	5	4	II	moderate	-3.1	-10	-12.7	-6.9	42.11	-3
BX103104	GCCAGUUUCUGUCCAGUUU	GCCAGUUUCUGUCCAGUUUtt	AAACUGGACAGAAACUGGCtt	233	252	5	5	Ib	moderate	-6	-12.1	-9.7	-6.1	47.37	-0.3
BX103104	UCUACUAUGUGCAUCUACA	UCUACUAUGUGCAUCUACAtt	UGUAGAUGCACAUAGUAGAtt	409	428	7	6	II	high	-0.3	-8.6	-12.6	-8.3	36.84	-0.8
BX108565	UCCACUCAGAAGAGUUGCU	UCCACUCAGAAGAGUUGCUtt	AGCAACUCUUCUGAGUGGAtt	84	103	5	4	II	moderate	-2.1	-10.6	-10.7	-8.5	47.37	-6.1
BX280692	AGAAGUGACGUCUCAGUAU	AGAAGUGACGUCUCAGUAUtt	AUACUGAGACGUCACUUCUtt	411	430	7	5	II	high	-0.8	-7.5	-12.8	-6.7	42.11	0
BX280692	AGCAGGCAUAUCUCAGGAA	AGCAGGCAUAUCUCAGGAAtt	UUCCUGAGAUAUGCCUGCUtt	76	95	6	5	II	high	-0.4	-9.7	-9.2	-9.3	47.37	0
BX280692	UUGGGAAGCUGCUGAGUGA	UUGGGAAGCUGCUGAGUGAtt	UCACUCAGCAGCUUCCCAAtt	340	359	5	5	II	high	-0.8	-10.2	-14.3	-9.4	52.63	-0.2
BX334837	CAUGUGCAGCAGCUUAUCA	CAUGUGCAGCAGCUUAUCAtt	UGAUAAGCUGCUGCACAUGtt	21	40	6	5	Ia	high	-0.6	-8.1	-12.2	-7.5	47.37	-2.2
BX338266	UGGAACGGAACUUCCUGUU	UGGAACGGAACUUCCUGUUtt	AACAGGAAGUUCCGUUCCAtt	410	429	5	4	II	moderate	-2	-9.3	-10.9	-7.3	47.37	-7.5
BX349946	GUAGGUCAUCUUCUUAAGA	GUAGGUCAUCUUCUUAAGAtt	UCUUAAGAAGAUGACCUACtt	861	880	6	6	Ia	high	-2.8	-10.1	-8.6	-7.3	36.84	-0.2
BX353756	CAGAACCUUUGUCAUAAGA	CAGAACCUUUGUCAUAAGAtt	UCUUAUGACAAAGGUUCUGtt	552	571	7	6	Ia	high	-0.8	-8.1	-8.2	-7.3	36.84	0
BX353756	CGGAGUCUUACGCUCUUCA	CGGAGUCUUACGCUCUUCAtt	UGAAGAGCGUAAGACUCCGtt	782	801	5	4	Ib	moderate	-2.7	-10.8	-9.3	-8.1	52.63	-7.2
BX353756	UGACUGCUCCAUCCAAUUC	UGACUGCUCCAUCCAAUUCtt	GAAUUGGAUGGAGCAGUCAtt	716	735	6	4	III	low	-2.9	-9.4	-11	-6.5	47.37	-0.9
BX355581	ACAGUCCAGCUGAAGACAA	ACAGUCCAGCUGAAGACAAtt	UUGUCUUCAGCUGGACUGUtt	945	964	6	6	II	high	-0.4	-8.6	-12.9	-8.2	47.37	-5.7
BX355581	CACACUUGAAACUCCAAAU	CACACUUGAAACUCCAAAUtt	AUUUGGAGUUUCAAGUGUGtt	841	860	5	4	Ia	moderate	-4.2	-9.2	-9.7	-5	36.84	-1.4
BX355581	UUCGGUUAAUAUCUUGAGU	UUCGGUUAAUAUCUUGAGUtt	ACUCAAGAUAUUAACCGAAtt	78	97	6	5	II	high	-0.8	-9.6	-5.7	-8.8	31.58	0
BX362821	CAGACUCUGUCCUCACCUU	CAGACUCUGUCCUCACCUUtt	AAGGUGAGGACAGAGUCUGtt	373	392	5	4	Ib	high	-0.9	-9.4	-13.3	-8.5	52.63	-1.9
BX364432	AGCCAAGAGUAAAUGUGAA	AGCCAAGAGUAAAUGUGAAtt	UUCACAUUUACUCUUGGCUtt	270	289	6	6	II	moderate	-2.7	-10.9	-9.7	-8.2	36.84	0
BX364432	CCUGAGGUAUGAGUAAACU	CCUGAGGUAUGAGUAAACUtt	AGUUUACUCAUACCUCAGGtt	209	228	6	4	Ia	moderate	-4.4	-10.5	-9.9	-6.1	42.11	-0.8
BX364432	GAAGCCAAACCGUUGUCAU	GAAGCCAAACCGUUGUCAUtt	AUGACAACGGUUUGGCUUCtt	399	418	6	5	Ia	high	-2.2	-10	-10.3	-7.8	47.37	0
BX365986	AUGUGGGAUUGGCGAAACA	AUGUGGGAUUGGCGAAACAtt	UGUUUCGCCAAUCCCACAUtt	564	583	7	6	II	high	-0.8	-7.5	-10.2	-6.7	47.37	0
BX365986	GUCGGCUUUCUAAUUCUGU	GUCGGCUUUCUAAUUCUGUtt	ACAGAAUUAGAAAGCCGACtt	420	439	5	4	Ia	moderate	-2.7	-11.5	-8.4	-8.8	42.11	0
BX365986	UCUGCACCUUAAGUACUAA	UCUGCACCUUAAGUACUAAtt	UUAGUACUUAAGGUGCAGAtt	365	384	5	5	II	moderate	-3.5	-10.6	-9.3	-7.1	36.84	-3.8
BX391057	GCGUUUGUAUGGUCAUUAA	GCGUUUGUAUGGUCAUUAAtt	UUAAUGACCAUACAAACGCtt	60	79	6	6	Ia	moderate	-5.3	-10.1	-10.6	-4.8	36.84	0
BX403622	AAUCGCUUGAGAUGUUGAU	AAUCGCUUGAGAUGUUGAUtt	AUCAACAUCUCAAGCGAUUtt	973	992	6	4	II	high	-0.3	-6.8	-10.5	-6.5	36.84	-0.8
BX403622	CUGUUGAGUGAAAUGAAAU	CUGUUGAGUGAAAUGAAAUtt	AUUUCAUUUCACUCAACAGtt	892	911	5	4	Ia	moderate	-2.6	-7.9	-10.5	-5.3	31.58	0
BX403622	GAAGGCUUCGAGAAGAUUA	GAAGGCUUCGAGAAGAUUAtt	UAAUCUUCUCGAAGCCUUCtt	530	549	6	6	Ia	high	-3.6	-9.9	-11.3	-6.3	42.11	0
BX433886	UAGAGGUUGCUGCUCCUUU	UAGAGGUUGCUGCUCCUUUtt	AAAGGAGCAGCAACCUCUAtt	678	697	5	4	II	moderate	-1.3	-8.5	-11	-7.2	47.37	-4.9
BX433886	UCUCUCCGGUACGUGAUGA	UCUCUCCGGUACGUGAUGAtt	UCAUCACGUACCGGAGAGAtt	591	610	5	4	II	moderate	-1	-9.6	-13.1	-8.6	52.63	0
BX433886	UGCUCCGAGUCGUGUCUGU	UGCUCCGAGUCGUGUCUGUtt	ACAGACACGACUCGGAGCAtt	385	404	5	4	II	moderate	-1.8	-10.6	-12.1	-8.8	57.89	0
BX438453	CAGAAAGGAGUCAGGUGUU	CAGAAAGGAGUCAGGUGUUtt	AACACCUGACUCCUUUCUGtt	174	193	6	4	Ib	high	-0.7	-8.1	-14.1	-7.4	47.37	0
BX438453	GUGGCAUCUUUACUUAUUC	GUGGCAUCUUUACUUAUUCtt	GAAUAAGUAAAGAUGCCACtt	51	70	5	4	II	high	-5.3	-12.2	-8.1	-6.9	36.84	0
BX438453	UGGCUGGAGAUGAAGAGUU	UGGCUGGAGAUGAAGAGUUtt	AACUCUUCAUCUCCAGCCAtt	936	955	5	4	II	moderate	-3.9	-11.5	-11.2	-7.6	47.37	0
BX441012	CCACGAUGUUGCUCCUUAA	CCACGAUGUUGCUCCUUAAtt	UUAAGGAGCAACAUCGUGGtt	422	441	6	7	Ia	high	-4.8	-10.6	-11.9	-5.8	47.37	0
BX441012	GAGACCAGCCUAGUUAACA	GAGACCAGCCUAGUUAACAtt	UGUUAACUAGGCUGGUCUCtt	941	960	5	4	Ia	moderate	-3.2	-10.3	-13	-7.1	47.37	0
BX441012	GCAUACGUUCCUUUAGAAA	GCAUACGUUCCUUUAGAAAtt	UUUCUAAAGGAACGUAUGCtt	540	559	6	6	Ia	high	-2.2	-9.1	-10.9	-6.9	36.84	0
BX441483	CCAUGCUGAUAAUCAUCUA	CCAUGCUGAUAAUCAUCUAtt	UAGAUGAUUAUCAGCAUGGtt	950	969	6	7	Ia	high	-1.7	-9.2	-8.4	-7.5	36.84	0
BX444320	ACUCGGUAUUCUCAUCUGU	ACUCGGUAUUCUCAUCUGUtt	ACAGAUGAGAAUACCGAGUtt	74	93	7	5	II	high	-0.3	-9.1	-7.8	-8.8	42.11	0
BX444320	AGCGCCUCUGUAUCUUGUU	AGCGCCUCUGUAUCUUGUUtt	AACAAGAUACAGAGGCGCUtt	870	889	5	4	II	moderate	-5.2	-11.3	-10.7	-6.1	47.37	0
BX444320	UGCGGAGUUGAUAGUUGUA	UGCGGAGUUGAUAGUUGUAtt	UACAACUAUCAACUCCGCAtt	662	681	5	5	II	moderate	-4.7	-11.8	-10.3	-7.1	42.11	0
BX491165	CUGCUCAAGUGGAAGUUAU	CUGCUCAAGUGGAAGUUAUtt	AUAACUUCCACUUGAGCAGtt	488	507	5	5	Ia	moderate	-4.8	-10.3	-11.7	-5.5	42.11	-1.6
BX502596	ACCAAUUUAUGUCCCAAAU	ACCAAUUUAUGUCCCAAAUtt	AUUUGGGACAUAAAUUGGUtt	258	277	5	5	II	moderate	-3.5	-8.5	-7.6	-5	31.58	0
BX508466	ACAGAGCGGGUGAGUAACU	ACAGAGCGGGUGAGUAACUtt	AGUUACUCACCCGCUCUGUtt	164	183	5	4	II	high	-2.3	-8.8	-14.4	-6.5	52.63	-0.5
BX508946	AGGAAGGCACUUCAUCUAU	AGGAAGGCACUUCAUCUAUtt	AUAGAUGAAGUGCCUUCCUtt	606	625	5	4	II	moderate	-1.8	-8.7	-10.7	-6.9	42.11	-1.9
BX510229	UGGGAUUACAGAACGUUAU	UGGGAUUACAGAACGUUAUtt	AUAACGUUCUGUAAUCCCAtt	402	421	5	4	II	moderate	-6.2	-11.7	-10.9	-5.5	36.84	0
BX537526	AAGAUCAACAAACUCGUUU	AAGAUCAACAAACUCGUUUtt	AAACGAGUUUGUUGAUCUUtt	321	340	5	4	II	high	-0.1	-6.5	-7.5	-6.4	31.58	0
BX537526	CUCAUUGGCAUAAUACAUU	CUCAUUGGCAUAAUACAUUtt	AAUGUAUUAUGCCAAUGAGtt	454	473	5	4	Ia	moderate	-2	-8.3	-12	-6.3	31.58	0
BX537526	UUUGGGCAGUAUCUAUUGA	UUUGGGCAGUAUCUAUUGAtt	UCAAUAGAUACUGCCCAAAtt	155	174	7	6	II	high	-0.7	-7.8	-8.8	-7.1	36.84	-0.3
BX537706	AAGCCCAGCAAUAAUCGUA	AAGCCCAGCAAUAAUCGUAtt	UACGAUUAUUGCUGGGCUUtt	366	385	7	5	II	high	-0.8	-9.7	-11.2	-8.9	42.11	0
BX537706	CUGAGCACAUCCUGAACCA	CUGAGCACAUCCUGAACCAtt	UGGUUCAGGAUGUGCUCAGtt	717	736	6	5	Ib	high	-0.2	-9.3	-12.3	-9.1	52.63	0
BX537706	GACAUGCGUUGUCGCUACU	GACAUGCGUUGUCGCUACUtt	AGUAGCGACAACGCAUGUCtt	603	622	5	4	II	moderate	-1.3	-9	-9.8	-7.7	52.63	-7.1
BX538249	GGAAGAUGAGUACUGAAUC	GGAAGAUGAGUACUGAAUCtt	GAUUCAGUACUCAUCUUCCtt	333	352	5	4	II	high	-1.9	-9.9	-10.6	-8	42.11	-1.4
BX538249	UAAGCCUGGUUCCUGAAUA	UAAGCCUGGUUCCUGAAUAtt	UAUUCAGGAACCAGGCUUAtt	202	221	6	7	II	high	-2	-8.3	-11.7	-6.3	42.11	0
BX538249	UCACUAUUCUGUACUGUCU	UCACUAUUCUGUACUGUCUtt	AGACAGUACAGAAUAGUGAtt	477	496	7	6	II	high	-0.6	-9.4	-11.3	-8.8	36.84	0
BX538250	CAGCAACACCUGUUGCAUU	CAGCAACACCUGUUGCAUUtt	AAUGCAACAGGUGUUGCUGtt	416	435	5	4	Ia	moderate	-2.8	-10.3	-12.4	-7.5	47.37	-12.7
BX538250	GCAAAGCCAUCUUGGUCAU	GCAAAGCCAUCUUGGUCAUtt	AUGACCAAGAUGGCUUUGCtt	516	535	6	6	Ib	high	-0.7	-8.5	-11	-7.8	47.37	-2.3
BX538250	UCAUCGCGCUUACAUUUCU	UCAUCGCGCUUACAUUUCUtt	AGAAAUGUAAGCGCGAUGAtt	217	236	6	6	II	high	-2.3	-8.6	-10.6	-6.3	42.11	0
BX644172	GAGAAGAAGUGAGUCAAGA	GAGAAGAAGUGAGUCAAGAtt	UCUUGACUCACUUCUUCUCtt	326	345	7	5	Ib	high	-0.9	-9	-10.5	-8.1	42.11	0
BX644172	GAGGAGAUGAGGGAAUAGA	GAGGAGAUGAGGGAAUAGAtt	UCUAUUCCCUCAUCUCCUCtt	447	466	5	4	Ia	moderate	-3.9	-11.4	-12.3	-7.5	47.37	0
BX644172	UUGAUGACUAGGCUACUUU	UUGAUGACUAGGCUACUUUtt	AAAGUAGCCUAGUCAUCAAtt	134	153	7	4	II	high	-1	-7.1	-11.4	-6.1	36.84	0
BX647079	AAGUGGAAAUGCCCAUGAA	AAGUGGAAAUGCCCAUGAAtt	UUCAUGGGCAUUUCCACUUtt	70	89	6	6	II	high	-0.2	-7.3	-9.2	-7.1	42.11	-5.2
BX647079	GAGUGUGGGUUGCCUAUGA	GAGUGUGGGUUGCCUAUGAtt	UCAUAGGCAACCCACACUCtt	226	245	5	5	Ib	moderate	-2.5	-10	-12.2	-7.5	52.63	-2.8
BX647079	GUAGCCCUAUCUUGUCUUU	GUAGCCCUAUCUUGUCUUUtt	AAAGACAAGAUAGGGCUACtt	322	341	6	6	Ia	high	-3.9	-10.2	-9	-6.3	42.11	0
BX647083	ACAAGGUCAGGCUGUUGAA	ACAAGGUCAGGCUGUUGAAtt	UUCAACAGCCUGACCUUGUtt	89	108	6	6	II	high	-0.4	-7.3	-14.5	-6.9	47.37	-0.3
BX647083	GGAUGGGCACAGUUUAUUA	GGAUGGGCACAGUUUAUUAtt	UAAUAAACUGUGCCCAUCCtt	400	419	5	6	Ia	high	-4.9	-10.1	-12.5	-5.2	42.11	-1.8
BX647083	GGAUUUGAUGGCAGCUUUA	GGAUUUGAUGGCAGCUUUAtt	UAAAGCUGCCAUCAAAUCCtt	285	304	5	6	Ia	high	-3.1	-8.9	-14	-5.8	42.11	0
BX647197	AUGCUGAGGUGAAAGAUAA	AUGCUGAGGUGAAAGAUAAtt	UUAUCUUUCACCUCAGCAUtt	90	109	6	6	II	moderate	-2.4	-8.7	-12.9	-6.3	36.84	0
BX647197	GGAAGCAGUGAUUGGUAGA	GGAAGCAGUGAUUGGUAGAtt	UCUACCAAUCACUGCUUCCtt	272	291	6	6	Ib	high	-1.3	-9.9	-9.9	-8.6	47.37	0
BX647197	UUGGAAAGUUGUUAUCUGU	UUGGAAAGUUGUUAUCUGUtt	ACAGAUAACAACUUUCCAAtt	422	441	6	5	II	high	-0.5	-9.3	-9.5	-8.8	31.58	0
BX647209	GCACAACAAGAGUUCAAGA	GCACAACAAGAGUUCAAGAtt	UCUUGAACUCUUGUUGUGCtt	631	650	5	6	Ia	high	-2.9	-11	-10.2	-8.1	42.11	-0.1
BX647209	GGCUAGUGACAUUCUACGA	GGCUAGUGACAUUCUACGAtt	UCGUAGAAUGUCACUAGCCtt	831	850	5	5	Ib	moderate	-2.4	-11.3	-9.9	-8.9	47.37	-0.2
BX647209	UAGCUAUUAUGGUAAUCGA	UAGCUAUUAUGGUAAUCGAtt	UCGAUUACCAUAAUAGCUAtt	423	442	6	6	II	high	-0.6	-9.5	-9.3	-8.9	31.58	0
BX647242	GAAAGAGGAAUCACUGUUA	GAAAGAGGAAUCACUGUUAtt	UAACAGUGAUUCCUCUUUCtt	219	238	7	6	Ia	high	-0.4	-7.5	-11.8	-7.1	36.84	-0.9
BX647242	UCACAGGAUCUGUUUGAGU	UCACAGGAUCUGUUUGAGUtt	ACUCAAACAGAUCCUGUGAtt	79	98	6	5	II	high	-0.6	-9.4	-10.7	-8.8	42.11	-1.8
BX647242	UUGUGGUUGAUGCAAAUGA	UUGUGGUUGAUGCAAAUGAtt	UCAUUUGCAUCAACCACAAtt	370	389	7	5	II	high	-0.8	-7.9	-9	-7.1	36.84	-0.8
BX647258	CUCGACCGCUUUAUAAGAA	CUCGACCGCUUUAUAAGAAtt	UUCUUAUAAAGCGGUCGAGtt	273	292	6	6	Ia	moderate	-3	-9.9	-11.3	-6.9	42.11	0
BX647258	CUUGGUGGAUGACUUGAGU	CUUGGUGGAUGACUUGAGUtt	ACUCAAGUCAUCCACCAAGtt	607	626	7	5	Ib	high	-0.2	-9	-11.8	-8.8	47.37	-0.7
BX647258	GUAAGUCCCAGAAGUUCAA	GUAAGUCCCAGAAGUUCAAtt	UUGAACUUCUGGGACUUACtt	465	484	6	6	Ia	high	-0.8	-7.7	-14	-6.9	42.11	0
BX647304	AUCCUGGCAACCUUACAAU	AUCCUGGCAACCUUACAAUtt	AUUGUAAGGUUGCCAGGAUtt	2347	2366	5	4	II	moderate	-2.6	-8.9	-13.1	-6.3	42.11	-0.1
BX647304	CUCAGUCCUUGCUCUACCU	CUCAGUCCUUGCUCUACCUtt	AGGUAGAGCAAGGACUGAGtt	17	36	6	4	Ib	high	-0.4	-9.3	-13	-8.9	52.63	0
BX647304	UCUCCACAUGAUUUCUAAA	UCUCCACAUGAUUUCUAAAtt	UUUAGAAAUCAUGUGGAGAtt	152	171	5	5	II	moderate	-5	-10.8	-8.8	-5.8	31.58	0
BX647327	AGUUCCUGGGUCCUAGUUA	AGUUCCUGGGUCCUAGUUAtt	UAACUAGGACCCAGGAACUtt	358	377	5	5	II	high	-0.5	-7.6	-14.1	-7.1	47.37	-1
BX647327	CAAGUGGGUUAUAGCUAAU	CAAGUGGGUUAUAGCUAAUtt	AUUAGCUAUAACCCACUUGtt	224	243	6	6	Ia	high	-2.5	-7.9	-10.4	-5.4	36.84	-0.6
BX647327	CUUGGUAUCUGAAGAGAAA	CUUGGUAUCUGAAGAGAAAtt	UUUCUCUUCAGAUACCAAGtt	103	122	6	6	Ia	moderate	-2.1	-9	-10.9	-6.9	36.84	-0.2
BX647352	AAAGCUGCCAAGCAUUUGA	AAAGCUGCCAAGCAUUUGAtt	UCAAAUGCUUGGCAGCUUUtt	465	484	6	6	II	high	-0.4	-7.3	-12.2	-6.9	42.11	-4.4
BX647352	AGUGAGUGAAACUCGGUAU	AGUGAGUGAAACUCGGUAUtt	AUACCGAGUUUCACUCACUtt	171	190	6	4	II	high	-0.9	-8.8	-9.7	-7.9	42.11	-5.6
BX647352	UGCUUGGCUUUGAGGAAGA	UGCUUGGCUUUGAGGAAGAtt	UCUUCCUCAAAGCCAAGCAtt	265	284	7	6	II	high	-0.7	-9.1	-10.5	-8.4	47.37	-0.2
BX647371	CCUCCUCACUGCCAUUAUA	CCUCCUCACUGCCAUUAUAtt	UAUAAUGGCAGUGAGGAGGtt	345	364	5	6	Ia	moderate	-6.5	-11.7	-12.7	-5.2	47.37	0
BX647371	GACACUGUAUUGCUGUAUA	GACACUGUAUUGCUGUAUAtt	UAUACAGCAAUACAGUGUCtt	871	890	6	6	Ia	moderate	-3.6	-10.1	-8	-6.5	36.84	-0.5
BX647371	GUGCUGUAAGUAAUAGAGU	GUGCUGUAAGUAAUAGAGUtt	ACUCUAUUACUUACAGCACtt	184	203	5	4	Ia	moderate	-2.2	-11	-8.6	-8.8	36.84	-0.8
BX647402	CUUCCUUCUCCUUAUUGCA	CUUCCUUCUCCUUAUUGCAtt	UGCAAUAAGGAGAAGGAAGtt	294	313	6	5	Ia	high	-0.2	-9.3	-12.3	-9.1	42.11	0
BX647402	CUUUGCCUGCUCCAAGAAU	CUUUGCCUGCUCCAAGAAUtt	AUUCUUGGAGCAGGCAAAGtt	147	166	6	4	Ia	high	-0.1	-6.6	-12.9	-6.5	47.37	0
BX647402	UUGGACUCUUCUUUAGCUU	UUGGACUCUUCUUUAGCUUtt	AAGCUAAAGAAGAGUCCAAtt	413	432	7	5	II	high	-0.8	-9.3	-9.9	-8.5	36.84	0
BX647755	AGGAGCUGAUAGAAAUUGA	AGGAGCUGAUAGAAAUUGAtt	UCAAUUUCUAUCAGCUCCUtt	548	567	6	6	II	moderate	-2.8	-9.9	-10.1	-7.1	36.84	0
BX647755	GAAAGCAGCCAAAGUACAA	GAAAGCAGCCAAAGUACAAtt	UUGUACUUUGGCUGCUUUCtt	1401	1420	7	6	Ia	high	-0.4	-7.5	-12.6	-7.1	42.11	0
BX647755	UCCAAGGUCUACAAACGUA	UCCAAGGUCUACAAACGUAtt	UACGUUUGUAGACCUUGGAtt	110	129	7	6	II	high	-0.6	-9.3	-11.9	-8.7	42.11	0
BX647788	AGAGGAGCCAUUUAUUGAA	AGAGGAGCCAUUUAUUGAAtt	UUCAAUAAAUGGCUCCUCUtt	322	341	6	6	II	high	-3	-9.9	-10.8	-6.9	36.84	0
BX647788	CACAGAGUGGGAAAGGAUA	CACAGAGUGGGAAAGGAUAtt	UAUCCUUUCCCACUCUGUGtt	577	596	6	5	Ia	high	-0.4	-9.1	-14.1	-8.7	47.37	0
BX647788	GGAGCCAGGUGAUAGAGAU	GGAGCCAGGUGAUAGAGAUtt	AUCUCUAUCACCUGGCUCCtt	463	482	5	5	Ia	high	-4.4	-12.4	-12.7	-8	52.63	0
BX647936	CUUGGCCUAGGGCAUCUAA	CUUGGCCUAGGGCAUCUAAtt	UUAGAUGCCCUAGGCCAAGtt	111	130	5	4	Ia	moderate	-1.7	-9	-12.5	-7.3	52.63	-4.5
BX647936	GUAACGCUGCCCUUCUCAU	GUAACGCUGCCCUUCUCAUtt	AUGAGAAGGGCAGCGUUACtt	3388	3407	6	4	Ia	high	-0.1	-7.8	-15.4	-7.7	52.63	0
BX647936	UCAUCAAGGAAACAGAGUU	UCAUCAAGGAAACAGAGUUtt	AACUCUGUUUCCUUGAUGAtt	3573	3592	6	5	II	high	-1	-8.6	-10.1	-7.6	36.84	-1.7
BX647947	CAUGAGCAAGAACCACUUU	CAUGAGCAAGAACCACUUUtt	AAAGUGGUUCUUGCUCAUGtt	3063	3082	5	4	Ib	moderate	-2.2	-8.3	-8.9	-6.1	42.11	-1.2
BX648432	CAGAUCCAGAUAAGAUGAU	CAGAUCCAGAUAAGAUGAUtt	AUCAUCUUAUCUGGAUCUGtt	4620	4639	6	4	Ia	moderate	-1.6	-8.3	-9.8	-6.7	36.84	-0.7
BX648486	CACAUGACAUCCUGCAGAU	CACAUGACAUCCUGCAGAUtt	AUCUGCAGGAUGUCAUGUGtt	482	501	7	5	Ib	high	-0.4	-8.1	-12.3	-7.7	47.37	-0.5
BX648486	CAGAGGAGGCAGUGAAAGA	CAGAGGAGGCAGUGAAAGAtt	UCUUUCACUGCCUCCUCUGtt	371	390	5	4	Ia	moderate	-2.4	-9.3	-13.6	-6.9	52.63	0
BX648486	CUUGCCUGAAACAUGAACA	CUUGCCUGAAACAUGAACAtt	UGUUCAUGUUUCAGGCAAGtt	833	852	7	5	Ia	high	-0.9	-9.1	-10.2	-8.2	42.11	-0.2
BX648556	ACGCCUAUUCCCAUAAAGA	ACGCCUAUUCCCAUAAAGAtt	UCUUUAUGGGAAUAGGCGUtt	313	332	5	5	II	moderate	-4.4	-11.3	-12.7	-6.9	42.11	0
BX648556	GUACCAUCAGAAAUGUCUU	GUACCAUCAGAAAUGUCUUtt	AAGACAUUUCUGAUGGUACtt	114	133	6	5	Ia	high	-2.6	-10.2	-10.7	-7.6	36.84	-0.4
BX648556	UUACCGAUGUCCUUAUGAA	UUACCGAUGUCCUUAUGAAtt	UUCAUAAGGACAUCGGUAAtt	559	578	6	7	II	high	-1.2	-8.3	-12.3	-7.1	36.84	0
BX648569	AACGGCAUGUCUAUGAAGU	AACGGCAUGUCUAUGAAGUtt	ACUUCAUAGACAUGCCGUUtt	58	77	5	5	II	moderate	-1.2	-8.8	-11.5	-7.6	42.11	-1
BX648569	AUGCUGAGAAAGCUGAUGU	AUGCUGAGAAAGCUGAUGUtt	ACAUCAGCUUUCUCAGCAUtt	181	200	6	4	II	high	-0.9	-8.7	-8.8	-7.8	42.11	-4.4
BX648569	CCAUGUGACAAAUAUUCGA	CCAUGUGACAAAUAUUCGAtt	UCGAAUAUUUGUCACAUGGtt	329	348	7	6	Ia	high	-0.5	-9.2	-9.1	-8.7	36.84	0
BX648637	AGACAAGGAACUUGGAGAA	AGACAAGGAACUUGGAGAAtt	UUCUCCAAGUUCCUUGUCUtt	390	409	6	6	II	high	-0.4	-8.8	-10.9	-8.4	42.11	-1.5
BX648637	CCUAUAGAGCGACUGUCAA	CCUAUAGAGCGACUGUCAAtt	UUGACAGUCGCUCUAUAGGtt	1527	1546	6	5	Ib	high	-0.2	-8.4	-13.2	-8.2	47.37	0
BX648637	GAAACUUAACAUCCAAUCA	GAAACUUAACAUCCAAUCAtt	UGAUUGGAUGUUAAGUUUCtt	157	176	6	6	Ib	high	-0.5	-7.6	-7.6	-7.1	31.58	0
BX648657	AAUGAACUUGCUCCGUAAA	AAUGAACUUGCUCCGUAAAtt	UUUACGGAGCAAGUUCAUUtt	631	650	6	5	II	high	-0.6	-6.5	-10.6	-5.9	36.84	-0.6
BX648657	GAAACAGAGUGGUGAUAAU	GAAACAGAGUGGUGAUAAUtt	AUUAUCACCACUCUGUUUCtt	340	359	6	6	Ia	high	-3.2	-7.6	-12.7	-4.4	36.84	0
BX648657	GCAUUGAGAACCUGGAAGA	GCAUUGAGAACCUGGAAGAtt	UCUUCCAGGUUCUCAAUGCtt	516	535	7	6	Ib	high	-0.3	-8.7	-12.1	-8.4	47.37	0
BX648738	GAAGCCAAGAAUAAUCGAA	GAAGCCAAGAAUAAUCGAAtt	UUCGAUUAUUCUUGGCUUCtt	389	408	6	6	Ia	high	-1.3	-10	-9	-8.7	36.84	0
BX648738	GAUUCCAUCACUCGGCUUU	GAUUCCAUCACUCGGCUUUtt	AAAGCCGAGUGAUGGAAUCtt	614	633	7	4	II	high	-0.7	-8	-9.9	-7.3	47.37	-0.2
BX648738	UGAGGAGAAGGUACGCAUA	UGAGGAGAAGGUACGCAUAtt	UAUGCGUACCUUCUCCUCAtt	713	732	6	6	II	high	-2	-10.5	-12.5	-8.5	47.37	0
BX648806	ACACCUGUAAUACUAGAAU	ACACCUGUAAUACUAGAAUtt	AUUCUAGUAUUACAGGUGUtt	897	916	5	5	II	high	-3.3	-9.8	-7.3	-6.5	31.58	0
BX648806	CGACAUCACAAGUUCCUAA	CGACAUCACAAGUUCCUAAtt	UUAGGAACUUGUGAUGUCGtt	93	112	6	6	Ia	high	-1.5	-9.7	-10	-8.2	42.11	0
BX648806	UCCGGAAUCUGAUGACAUU	UCCGGAAUCUGAUGACAUUtt	AAUGUCAUCAGAUUCCGGAtt	222	241	5	5	II	moderate	-5.7	-12	-10.7	-6.3	42.11	0
BX648990	CUCAGACUAUUAACAGGUU	CUCAGACUAUUAACAGGUUtt	AACCUGUUAAUAGUCUGAGtt	317	336	7	5	Ib	high	-0.8	-9.3	-7.5	-8.5	36.84	-0.7
BX648990	GGAUUUCAUCAAAGGUCUU	GGAUUUCAUCAAAGGUCUUtt	AAGACCUUUGAUGAAAUCCtt	613	632	5	5	Ib	high	-1.3	-8.9	-9.4	-7.6	36.84	-1.4
BX648990	UUACCAAGAAAGAGCUUCA	UUACCAAGAAAGAGCUUCAtt	UGAAGCUCUUUCUUGGUAAtt	429	448	7	6	II	high	-0.2	-8.3	-9.5	-8.1	36.84	-0.1
BX649017	AAGGAUGGCGGCUGGAACA	AAGGAUGGCGGCUGGAACAtt	UGUUCCAGCCGCCAUCCUUtt	550	569	5	4	II	high	-0.5	-8.7	-17	-8.2	57.89	-0.3
BX649017	AGAGGGCUCUGCAGUAUAA	AGAGGGCUCUGCAGUAUAAtt	UUAUACUGCAGAGCCCUCUtt	115	134	5	7	II	high	-4.7	-9.9	-13.8	-5.2	47.37	-0.3
BX649017	CUUCACAGCUAGUGAUUAU	CUUCACAGCUAGUGAUUAUtt	AUAAUCACUAGCUGUGAAGtt	422	441	5	5	Ia	moderate	-3.7	-8.1	-11.6	-4.4	36.84	-6.6
CA307819	ACAUCGCCAGACCUGUAUU	ACAUCGCCAGACCUGUAUUtt	AAUACAGGUCUGGCGAUGUtt	168	187	6	5	II	high	-2.3	-7.8	-12.9	-5.5	47.37	-0.2
CA307819	CAGCUCUGUUAGAGCAUUU	CAGCUCUGUUAGAGCAUUUtt	AAAUGCUCUAACAGAGCUGtt	264	283	5	5	Ia	moderate	-5.3	-10.3	-9.7	-5	42.11	-11.1
CA307819	GGCUUGGAUUGAGCUUCUA	GGCUUGGAUUGAGCUUCUAtt	UAGAAGCUCAAUCCAAGCCtt	621	640	5	5	Ib	moderate	-3.6	-10.9	-9.7	-7.3	47.37	-4.4
CA310671	UUUCCUGAAGCGCACUGUU	UUUCCUGAAGCGCACUGUUtt	AACAGUGCGCUUCAGGAAAtt	642	661	7	4	II	high	-0.8	-8.1	-11.6	-7.3	47.37	-0.5
CA419762	CACCUGGAAUACCAGUGUU	CACCUGGAAUACCAGUGUUtt	AACACUGGUAUUCCAGGUGtt	10	29	5	5	Ib	moderate	-2.9	-10.3	-8.7	-7.4	47.37	-11.1
CA426799	AAACCUGCCUCUCUACUAA	AAACCUGCCUCUCUACUAAtt	UUAGUAGAGAGGCAGGUUUtt	494	513	6	7	II	high	-0.2	-7.3	-13.3	-7.1	42.11	0
CA426799	ACCUCAAAUGUAAGUCAGA	ACCUCAAAUGUAAGUCAGAtt	UCUGACUUACAUUUGAGGUtt	106	125	6	5	II	high	-0.4	-10	-8.4	-9.6	36.84	-0.8
CA426799	GGAAGUGUGAGUGAGAACU	GGAAGUGUGAGUGAGAACUtt	AGUUCUCACUCACACUUCCtt	232	251	5	4	Ib	high	-2.3	-9.9	-11	-7.6	47.37	-1.3
CA430007	AGAACAUGACAUGAAUAGU	AGAACAUGACAUGAAUAGUtt	ACUAUUCAUGUCAUGUUCUtt	579	598	6	4	II	high	-0.9	-7.6	-9.9	-6.7	31.58	0
CA430007	CACAGCUGAAGUCACUACA	CACAGCUGAAGUCACUACAtt	UGUAGUGACUUCAGCUGUGtt	199	218	7	5	Ib	high	-0.8	-9.1	-9.7	-8.3	47.37	-0.8
CA430007	GCUUAGCCAUCCUCAUAAA	GCUUAGCCAUCCUCAUAAAtt	UUUAUGAGGAUGGCUAAGCtt	436	455	5	6	Ia	moderate	-4.1	-8.9	-13.4	-4.8	42.11	0
CA440406	UACGAUGGGUAGAUAAUGU	UACGAUGGGUAGAUAAUGUtt	ACAUUAUCUACCCAUCGUAtt	155	174	5	5	II	moderate	-2.6	-8.9	-13.3	-6.3	36.84	0
CA454187	GCAGCUGAAAUCCGGGAAU	GCAGCUGAAAUCCGGGAAUtt	AUUCCCGGAUUUCAGCUGCtt	820	839	5	4	II	high	-4.5	-12.2	-8.5	-7.7	52.63	-0.9
CA847782	UGUUGCUGAUGAGUUCUUA	UGUUGCUGAUGAGUUCUUAtt	UAAGAACUCAUCAGCAACAtt	7	26	7	5	II	high	-0.6	-7.9	-10.9	-7.3	36.84	0
CA941380	CAGCAACUUGGGAGCCUAA	CAGCAACUUGGGAGCCUAAtt	UUAGGCUCCCAAGUUGCUGtt	348	367	5	4	Ib	moderate	-2.1	-10.3	-12.8	-8.2	52.63	-3.1
CA944404	GCUACAGUGAAAUAUGAUU	GCUACAGUGAAAUAUGAUUtt	AAUCAUAUUUCACUGUAGCtt	371	390	5	4	Ia	moderate	-3.7	-10.2	-9.1	-6.5	31.58	0
CB046508	CCUCCUCCAUUCUCGAUCU	CCUCCUCCAUUCUCGAUCUtt	AGAUCGAGAAUGGAGGAGGtt	258	277	5	4	Ib	moderate	-3.7	-11.7	-11	-8	52.63	0
CB121890	UUCUCCUCAUGCUUGUUGA	UUCUCCUCAUGCUUGUUGAtt	UCAACAAGCAUGAGGAGAAtt	178	197	7	6	II	high	-0.2	-8.4	-12.3	-8.2	42.11	0
CB122240	AUAGGACCUUGAGUCCAAU	AUAGGACCUUGAGUCCAAUtt	AUUGGACUCAAGGUCCUAUtt	353	372	6	5	II	high	-0.4	-7.8	-11.6	-7.4	42.11	-10.5
CB122240	AUCCAGGUGCAAAGCUUCA	AUCCAGGUGCAAAGCUUCAtt	UGAAGCUUUGCACCUGGAUtt	270	289	7	5	II	high	-0.8	-8.9	-11.5	-8.1	47.37	-0.3
CB122240	GUCAGAAGGGAUCGUCUCA	GUCAGAAGGGAUCGUCUCAtt	UGAGACGAUCCCUUCUGACtt	199	218	5	4	II	high	-0.4	-10	-12.2	-9.6	52.63	-2
CB134700	GCUUGAAGAUGAACAGAGA	GCUUGAAGAUGAACAGAGAtt	UCUCUGUUCAUCUUCAAGCtt	208	227	6	6	Ib	high	-0.1	-9.7	-10.9	-9.6	42.11	0
CB134700	UUCCUGUAUGUGAAGAGAA	UUCCUGUAUGUGAAGAGAAtt	UUCUCUUCACAUACAGGAAtt	569	588	7	5	II	high	-0.9	-9.3	-9.9	-8.4	36.84	-0.8
CB134700	UUGUCCUCAUCCUGCAACU	UUGUCCUCAUCCUGCAACUtt	AGUUGCAGGAUGAGGACAAtt	89	108	7	5	II	high	-0.9	-8.2	-12.5	-7.3	47.37	0
CB960709	CUCAGUUCCUUCAUCUCUA	CUCAGUUCCUUCAUCUCUAtt	UAGAGAUGAAGGAACUGAGtt	577	596	7	6	Ia	high	-0.8	-9.3	-12.8	-8.5	42.11	0
CB960709	GGGCCAAGGUUAAGUUUCU	GGGCCAAGGUUAAGUUUCUtt	AGAAACUUAACCUUGGCCCtt	754	773	5	5	Ia	moderate	-8.2	-14.5	-10.6	-6.3	47.37	-0.9
CB960709	GUUGCUGAAGAAUGUGACU	GUUGCUGAAGAAUGUGACUtt	AGUCACAUUCUUCAGCAACtt	246	265	5	4	Ib	moderate	-1	-9.8	-9.3	-8.8	42.11	-3.7
CB960814	GAAGCAUUGGAAAGAGAAA	GAAGCAUUGGAAAGAGAAAtt	UUUCUCUUUCCAAUGCUUCtt	642	661	6	6	Ia	high	-3.1	-10	-10.4	-6.9	36.84	0
CB960814	UCUUGCAGGCCAUAUUCAA	UCUUGCAGGCCAUAUUCAAtt	UUGAAUAUGGCCUGCAAGAtt	685	704	5	5	II	moderate	-1.2	-8.1	-14.8	-6.9	42.11	0
CB960814	UUCCUGGCAAUUCAGUUAA	UUCCUGGCAAUUCAGUUAAtt	UUAACUGAAUUGCCAGGAAtt	765	784	5	5	II	moderate	-3.4	-9.3	-8.4	-5.9	36.84	-3.3
CB989077	UCUAGGUGCCCAUGGGAAA	UCUAGGUGCCCAUGGGAAAtt	UUUCCCAUGGGCACCUAGAtt	736	755	5	4	II	high	-0.4	-8.5	-14.8	-8.1	52.63	-3
CB989594	AAAGGGCAUCUGACAAGAA	AAAGGGCAUCUGACAAGAAtt	UUCUUGUCAGAUGCCCUUUtt	707	726	7	6	II	high	-0.3	-7.2	-10.9	-6.9	42.11	-0.9
CB995072	ACCUUCUCCAGCAGUGAUU	ACCUUCUCCAGCAGUGAUUtt	AAUCACUGCUGGAGAAGGUtt	401	420	5	4	II	moderate	-2	-8.5	-15	-6.5	47.37	0
CB995072	UAGUUUGGGCUCGGAACAA	UAGUUUGGGCUCGGAACAAtt	UUGUUCCGAGCCCAAACUAtt	672	691	5	4	II	high	-0.4	-7.1	-16.2	-6.7	47.37	-1.6
CB995072	UUUGGUAGGCGGUGAUAAA	UUUGGUAGGCGGUGAUAAAtt	UUUAUCACCGCCUACCAAAtt	792	811	5	5	II	moderate	-3	-7.8	-15.1	-4.8	42.11	0
CB996838	GGAAUGCAACACUGAACCU	GGAAUGCAACACUGAACCUtt	AGGUUCAGUGUUGCAUUCCtt	458	477	7	5	Ib	high	-0.4	-8.9	-10.7	-8.5	47.37	0
CB996838	GGAGGCUACUGGUUGAAGA	GGAGGCUACUGGUUGAAGAtt	UCUUCAACCAGUAGCCUCCtt	423	442	5	6	Ia	high	-3.9	-12.3	-11.6	-8.4	52.63	0
CB996838	UAGACAUCGUCAUACAAGA	UAGACAUCGUCAUACAAGAtt	UCUUGUAUGACGAUGUCUAtt	491	510	7	6	II	high	-0.5	-8.6	-12.1	-8.1	36.84	-0.9
CD105088	GGCAGAAUUUCGAGGAUGU	GGCAGAAUUUCGAGGAUGUtt	ACAUCCUCGAAAUUCUGCCtt	57	76	5	5	Ib	moderate	-4.3	-12.1	-8.8	-7.8	47.37	0
CD105088	UAAGCUCACUGCAAGUAGU	UAAGCUCACUGCAAGUAGUtt	ACUACUUGCAGUGAGCUUAtt	495	514	5	6	II	high	-0.5	-8.3	-13.6	-7.8	42.11	-2.2
CD105088	UGUUGCUUAUCCAAGAUGU	UGUUGCUUAUCCAAGAUGUtt	ACAUCUUGGAUAAGCAACAtt	359	378	7	5	II	high	-0.1	-7.9	-10.7	-7.8	36.84	0
CD171782	AUCCCUAAGUGUACUUCCA	AUCCCUAAGUGUACUUCCAtt	UGGAAGUACACUUAGGGAUtt	183	202	6	6	II	high	-0.8	-10.1	-11.1	-9.3	42.11	0
CD171782	GAUCUAGGCAAACCUCAUA	GAUCUAGGCAAACCUCAUAtt	UAUGAGGUUUGCCUAGAUCtt	651	670	5	5	Ib	moderate	-1.7	-9.2	-11.1	-7.5	42.11	-3.3
CD171782	GCAUCCUUUCUAACUUACA	GCAUCCUUUCUAACUUACAtt	UGUAAGUUAGAAAGGAUGCtt	496	515	6	6	Ia	high	-3.1	-10.2	-8.4	-7.1	36.84	0
CD176148	CGUUGGCCGUUACCAUAGU	CGUUGGCCGUUACCAUAGUtt	ACUAUGGUAACGGCCAACGtt	481	500	5	4	Ib	moderate	-1.5	-8.2	-10.6	-6.7	52.63	-4.9
CD176148	GAAGCGGAGGUUGGAGGAA	GAAGCGGAGGUUGGAGGAAtt	UUCCUCCAACCUCCGCUUCtt	634	653	5	4	II	high	-0.7	-10	-10.9	-9.3	57.89	0
CD176148	UUGUCCAUUUCAUCCAAGU	UUGUCCAUUUCAUCCAAGUtt	ACUUGGAUGAAAUGGACAAtt	715	734	7	5	II	high	-0.9	-8.2	-8	-7.3	36.84	0
CD300479	AACCUUCCCUCCAACAUUU	AACCUUCCCUCCAACAUUUtt	AAAUGUUGGAGGGAAGGUUtt	659	678	5	5	II	moderate	-3.5	-8.5	-16.1	-5	42.11	0
CD300479	UGACCCAGAGAGUGAUGAA	UGACCCAGAGAGUGAUGAAtt	UUCAUCACUCUCUGGGUCAtt	516	535	6	6	II	high	-3.5	-10.6	-11.7	-7.1	47.37	-0.3
CD300479	UGUCUGUUGGAGUCUCUCU	UGUCUGUUGGAGUCUCUCUtt	AGAGAGACUCCAACAGACAtt	490	509	6	4	II	high	-0.4	-9.4	-11.4	-9	47.37	-0.7
CD358294	CACCUUCCAUCCUUAACAC	CACCUUCCAUCCUUAACACtt	GUGUUAAGGAUGGAAGGUGtt	870	889	5	4	II	high	-1.7	-10.3	-13.4	-8.6	47.37	0
CD358294	CGAGUAAGCUGUGGUUCAU	CGAGUAAGCUGUGGUUCAUtt	AUGAACCACAGCUUACUCGtt	146	165	6	5	Ib	high	-3.2	-9.7	-11.9	-6.5	47.37	-0.7
CD358294	CUAGUCAAACCUCAAUUCU	CUAGUCAAACCUCAAUUCUtt	AGAAUUGAGGUUUGACUAGtt	743	762	6	5	Ia	high	-1.8	-8.3	-9.4	-6.5	36.84	0
CD365509	GAGAGAGGGUUACUUUGAU	GAGAGAGGGUUACUUUGAUtt	AUCAAAGUAACCCUCUCUCtt	379	398	5	5	Ia	moderate	-3.7	-10.2	-11.5	-6.5	42.11	-1.4
CD365509	UGAGCAGAUACCAGGUACU	UGAGCAGAUACCAGGUACUtt	AGUACCUGGUAUCUGCUCAtt	401	420	6	5	II	high	-2.8	-10.6	-12	-7.8	47.37	0
CD365509	UUUCGGCUGCCUUCAAAGA	UUUCGGCUGCCUUCAAAGAtt	UCUUUGAAGGCAGCCGAAAtt	346	365	7	5	II	high	-0.3	-7.2	-13	-6.9	47.37	0
CD387847	GAAGCACCGCCAUAUUCCA	GAAGCACCGCCAUAUUCCAtt	UGGAAUAUGGCGGUGCUUCtt	351	370	5	5	Ia	high	-0.7	-10	-15.1	-9.3	52.63	0
CD387847	GAGACUUUGGGAAGUGACA	GAGACUUUGGGAAGUGACAtt	UGUCACUUCCCAAAGUCUCtt	437	456	6	5	Ib	high	-0.9	-10.3	-12.8	-9.4	47.37	-0.7
CD387847	UGUGACGGCCUUCCAAGUA	UGUGACGGCCUUCCAAGUAtt	UACUUGGAAGGCCGUCACAtt	634	653	5	4	II	moderate	-2.3	-9.4	-13	-7.1	52.63	-0.9
CD520440	AGGGUACACUAUUGUUGCA	AGGGUACACUAUUGUUGCAtt	UGCAACAAUAGUGUACCCUtt	764	783	5	6	II	moderate	-1.8	-10.9	-8.8	-9.1	42.11	-0.9
CD520440	CGUAGCCAUAAGUAAAUAA	CGUAGCCAUAAGUAAAUAAtt	UUAUUUACUUAUGGCUACGtt	574	593	5	5	Ia	moderate	-3.8	-8.6	-8.1	-4.8	31.58	0
CD520440	GGAAUAUCAGUAUGGCUUA	GGAAUAUCAGUAUGGCUUAtt	UAAGCCAUACUGAUAUUCCtt	56	75	7	6	Ib	high	-0.6	-8.9	-10.7	-8.3	36.84	0
CD557459	AUCCUUGUUCUCGGUUUCA	AUCCUUGUUCUCGGUUUCAtt	UGAAACCGAGAACAAGGAUtt	713	732	5	4	II	moderate	-2	-8.9	-11.7	-6.9	42.11	-1.5
CD613382	ACAGAGUUGGCGAGAGCAU	ACAGAGUUGGCGAGAGCAUtt	AUGCUCUCGCCAACUCUGUtt	683	702	5	4	II	high	-0.1	-8.8	-13.2	-8.7	52.63	-3.7
CD722170	AGAGCUGGAAAGUGUUCGA	AGAGCUGGAAAGUGUUCGAtt	UCGAACACUUUCCAGCUCUtt	124	143	5	6	II	high	-1.3	-10	-10.2	-8.7	47.37	-3.8
CD722170	CGCAACUUAAGGAGGUUCU	CGCAACUUAAGGAGGUUCUtt	AGAACCUCCUUAAGUUGCGtt	285	304	6	4	Ib	moderate	-1.8	-9.4	-9.6	-7.6	47.37	-0.9
CD722170	CUUCUCCAGGGAAUGCAUU	CUUCUCCAGGGAAUGCAUUtt	AAUGCAUUCCCUGGAGAAGtt	205	224	5	4	Ia	high	-0.6	-8.1	-14	-7.5	47.37	-2.6
CF126154	ACAGGAGCCUUCCUUAUUU	ACAGGAGCCUUCCUUAUUUtt	AAAUAAGGAAGGCUCCUGUtt	4	23	5	6	II	high	-5.5	-9.7	-12.9	-4.2	42.11	-5.2
CF126629	ACGCUGUGGUAGAAGGUAA	ACGCUGUGGUAGAAGGUAAtt	UUACCUUCUACCACAGCGUtt	475	494	6	6	II	moderate	-1.8	-10.1	-12.1	-8.3	47.37	0
CF126629	CGGUGAAACUUAUUAAAGA	CGGUGAAACUUAUUAAAGAtt	UCUUUAAUAAGUUUCACCGtt	537	556	5	6	Ia	moderate	-3.7	-10.6	-8	-6.9	31.58	0
CF126629	GGACAAGCGCAUCACAGAA	GGACAAGCGCAUCACAGAAtt	UUCUGUGAUGCGCUUGUCCtt	710	729	5	5	Ib	high	-3.1	-11.2	-12.4	-8.1	52.63	0
CF137512	ACUGGAACAAUCCAAGAUA	ACUGGAACAAUCCAAGAUAtt	UAUCUUGGAUUGUUCCAGUtt	313	332	5	5	II	moderate	-2.2	-9.7	-9.5	-7.5	36.84	-7
CF137512	GUAACUACAGCUUGACAAA	GUAACUACAGCUUGACAAAtt	UUUGUCAAGCUGUAGUUACtt	69	88	6	6	Ia	high	-1.1	-7.8	-11.9	-6.7	36.84	0
CF137512	UCAGUAACUCUCUCUGUUU	UCAGUAACUCUCUCUGUUUtt	AAACAGAGAGAGUUACUGAtt	211	230	6	5	II	high	-3.3	-9.4	-12.4	-6.1	36.84	-0.5
CF147345	AGUGACUGUGCCUCUAUGA	AGUGACUGUGCCUCUAUGAtt	UCAUAGAGGCACAGUCACUtt	243	262	5	5	II	moderate	-1.3	-8.8	-14.3	-7.5	47.37	-0.2
CF593672	CAAGGCAAUGUGCUCAGAA	CAAGGCAAUGUGCUCAGAAtt	UUCUGAGCACAUUGCCUUGtt	741	760	6	6	Ib	high	-0.9	-9	-8.8	-8.1	47.37	-2.2
CF593672	CCUGUAGAUUCCUGUUAAA	CCUGUAGAUUCCUGUUAAAtt	UUUAACAGGAAUCUACAGGtt	547	566	6	6	Ia	moderate	-5.7	-10.3	-11.3	-4.6	36.84	0
CF593672	GGGUAACUGCUGCAAUUUA	GGGUAACUGCUGCAAUUUAtt	UAAAUUGCAGCAGUUACCCtt	887	906	5	5	Ia	moderate	-6.5	-11.3	-12.2	-4.8	42.11	-0.1
CF594101	GAAACGUCGCGGAGCUUGU	GAAACGUCGCGGAGCUUGUtt	ACAAGCUCCGCGACGUUUCtt	310	329	5	4	Ib	high	-0.3	-7.6	-15	-7.3	57.89	-0.5
CF594101	GUUGGAACCUGGACUCAUU	GUUGGAACCUGGACUCAUUtt	AAUGAGUCCAGGUUCCAACtt	412	431	5	5	Ia	moderate	-3.2	-9.7	-14.1	-6.5	47.37	0
CF594101	UCACCGACGGUAUCGGAAU	UCACCGACGGUAUCGGAAUtt	AUUCCGAUACCGUCGGUGAtt	62	81	5	4	II	high	-2.9	-10.6	-12	-7.7	52.63	-8.2
CF994282	CUCAUUGUUUAGGUGACAU	CUCAUUGUUUAGGUGACAUtt	AUGUCACCUAAACAAUGAGtt	100	119	6	4	Ib	high	-0.5	-8.3	-8.7	-7.8	36.84	-1.7
CF994282	GCGCAGGAAGGUCAAGAUA	GCGCAGGAAGGUCAAGAUAtt	UAUCUUGACCUUCCUGCGCtt	755	774	5	4	Ia	moderate	-5	-12.5	-10.9	-7.5	52.63	0
CF994282	UGAGUGAGGUUCACUGUCU	UGAGUGAGGUUCACUGUCUtt	AGACAGUGAACCUCACUCAtt	132	151	6	6	II	high	-0.6	-9.4	-12.6	-8.8	47.37	-6.3
CK141575	ACACUCUCCUCUCAACUUU	ACACUCUCCUCUCAACUUUtt	AAAGUUGAGAGGAGAGUGUtt	687	706	6	6	II	high	-2.5	-8.6	-12.3	-6.1	42.11	0
CK141575	CGACAAACAUAUACAGAGA	CGACAAACAUAUACAGAGAtt	UCUCUGUAUAUGUUUGUCGtt	454	473	6	7	Ib	high	-0.1	-9.7	-9.4	-9.6	36.84	0
CK141575	GACAAGCUCCUGGUGAAUA	GACAAGCUCCUGGUGAAUAtt	UAUUCACCAGGAGCUUGUCtt	512	531	5	4	Ia	moderate	-2.5	-8.8	-13.3	-6.3	47.37	0
CK819206	AGAGUUGGAGGGUGGGAAA	AGAGUUGGAGGGUGGGAAAtt	UUUCCCACCCUCCAACUCUtt	124	143	6	5	II	high	-0.7	-8.8	-15	-8.1	52.63	0
CK819206	CUCGUUGGCUUUACGGAAA	CUCGUUGGCUUUACGGAAAtt	UUUCCGUAAAGCCAACGAGtt	448	467	5	6	Ib	moderate	-1.6	-9.7	-12.2	-8.1	47.37	-2
CK819206	UCCGUCACCUUUCACUUCA	UCCGUCACCUUUCACUUCAtt	UGAAGUGAAAGGUGACGGAtt	61	80	5	6	II	moderate	-2.8	-10.9	-9.4	-8.1	47.37	-1.7
CN264788	CUACGGCUCAAGGGUCAAA	CUACGGCUCAAGGGUCAAAtt	UUUGACCCUUGAGCCGUAGtt	108	127	5	4	Ib	high	-1.7	-8.6	-10.9	-6.9	52.63	-4.2
CN265155	UACCAUUUCUGGAUUUGGA	UACCAUUUCUGGAUUUGGAtt	UCCAAAUCCAGAAAUGGUAtt	455	474	5	6	II	high	-0.2	-9.5	-11.9	-9.3	36.84	-5.6
CN283506	GUUCCCAUGGUGUAGUGUU	GUUCCCAUGGUGUAGUGUUtt	AACACUACACCAUGGGAACtt	600	619	6	4	Ia	moderate	-2.6	-10	-11.4	-7.4	47.37	0
CN290841	GCAUUGAGGGACUUGUAGU	GCAUUGAGGGACUUGUAGUtt	ACUACAAGUCCCUCAAUGCtt	26	45	6	5	Ia	high	-0.9	-8.7	-14.5	-7.8	47.37	0
CN297919	GCCGGCUGAGAAAUUUCUU	GCCGGCUGAGAAAUUUCUUtt	AAGAAAUUUCUCAGCCGGCtt	40	59	5	4	Ia	moderate	-7.3	-13.6	-10.7	-6.3	47.37	-0.3
CN354487	GAAUGUACUCUGUGACAAA	GAAUGUACUCUGUGACAAAtt	UUUGUCACAGAGUACAUUCtt	145	164	7	6	Ia	high	-1	-7.7	-11.5	-6.7	36.84	0
CN354487	GCUCCUUCCUUGUACUUGU	GCUCCUUCCUUGUACUUGUtt	ACAAGUACAAGGAAGGAGCtt	457	476	5	5	Ia	moderate	-5.1	-12.4	-11.4	-7.3	47.37	0
CN354487	UCAUUGAAGGAACCACAUU	UCAUUGAAGGAACCACAUUtt	AAUGUGGUUCCUUCAAUGAtt	299	318	7	5	II	high	-0.8	-7.1	-10.1	-6.3	36.84	0
CN356362	AGAGAGCGCAGUUCUGAUU	AGAGAGCGCAGUUCUGAUUtt	AAUCAGAACUGCGCUCUCUtt	139	158	5	5	II	high	-2.5	-9	-12.2	-6.5	47.37	-2.5
CN356362	GGAAGUGGACGAAUUUAGA	GGAAGUGGACGAAUUUAGAtt	UCUAAAUUCGUCCACUUCCtt	193	212	5	6	Ia	high	-2.6	-9.9	-13.5	-7.3	42.11	0
CN356362	GUUGUUUAAGGCAGUUGGU	GUUGUUUAAGGCAGUUGGUtt	ACCAACUGCCUUAAACAACtt	228	247	7	4	Ib	high	-0.1	-8.6	-12.7	-8.5	42.11	-0.5
CN358600	CAUGCUUGCCAAUUGUCAU	CAUGCUUGCCAAUUGUCAUtt	AUGACAAUUGGCAAGCAUGtt	509	528	6	4	Ia	moderate	-1.5	-9.3	-12.4	-7.8	42.11	0
CN368109	GUCCAAACUUCCUCUUCGU	GUCCAAACUUCCUCUUCGUtt	ACGAAGAGGAAGUUUGGACtt	258	277	5	5	Ib	moderate	-3.3	-11.2	-12.1	-7.9	47.37	0
CN369702	GGGCUGGUAUUGAGAUCAA	GGGCUGGUAUUGAGAUCAAtt	UUGAUCUCAAUACCAGCCCtt	65	84	5	6	Ia	moderate	-6.2	-13.3	-8.7	-7.1	47.37	-0.6
CN389990	GCCAGUCAGAAAGAAAGAA	GCCAGUCAGAAAGAAAGAAtt	UUCUUUCUUUCUGACUGGCtt	256	275	5	4	Ia	moderate	-5.2	-12.1	-9.2	-6.9	42.11	0
CR590086	AGAGAAGGAGGGAAGUAUU	AGAGAAGGAGGGAAGUAUUtt	AAUACUUCCCUCCUUCUCUtt	706	725	5	5	II	high	-3.5	-9	-15.5	-5.5	42.11	0
CR590086	CCUGCAUUUCUCACUUUCA	CCUGCAUUUCUCACUUUCAtt	UGAAAGUGAGAAAUGCAGGtt	856	875	5	5	Ia	moderate	-4.6	-11.5	-10.4	-6.9	42.11	0
CR590086	UGUCCGUUAUCAUCUAUUA	UGUCCGUUAUCAUCUAUUAtt	UAAUAGAUGAUAACGGACAtt	974	993	5	6	II	moderate	-5.4	-10.6	-8.4	-5.2	31.58	0
CR590857	ACCUGCAGUUAGUAAAUCA	ACCUGCAGUUAGUAAAUCAtt	UGAUUUACUAACUGCAGGUtt	1558	1577	6	6	II	moderate	-2.6	-9.7	-9.2	-7.1	36.84	0
CR590857	CAGGUUGUUUGAAUAUAGU	CAGGUUGUUUGAAUAUAGUtt	ACUAUAUUCAAACAACCUGtt	1591	1610	5	5	Ia	moderate	-3.6	-10.3	-9.3	-6.7	31.58	0
CR590857	CUGUGGAUGUGGGUGACAA	CUGUGGAUGUGGGUGACAAtt	UUGUCACCCACAUCCACAGtt	1505	1524	6	4	Ib	high	-0.9	-9.1	-12.1	-8.2	52.63	-1.5
CR591264	AAGUGGCUAAGACUUAACA	AAGUGGCUAAGACUUAACAtt	UGUUAAGUCUUAGCCACUUtt	194	213	7	5	II	high	-0.2	-7.3	-9.3	-7.1	36.84	-0.2
CR591264	AGGAUUAGCUUGUGGUUUA	AGGAUUAGCUUGUGGUUUAtt	UAAACCACAAGCUAAUCCUtt	742	761	6	6	II	moderate	-3	-8.9	-11.2	-5.9	36.84	0
CR591264	CUCUUCUAGAUCAGUGUAA	CUCUUCUAGAUCAGUGUAAtt	UUACACUGAUCUAGAAGAGtt	511	530	7	5	Ia	high	-1	-8.1	-11	-7.1	36.84	0
CR591575	AGAUGCGCCCAACGAAGAA	AGAUGCGCCCAACGAAGAAtt	UUCUUCGUUGGGCGCAUCUtt	646	665	6	5	II	high	-0.8	-7.7	-13.5	-6.9	52.63	0
CR591575	AGGUGCCAAUAGGAAAGGA	AGGUGCCAAUAGGAAAGGAtt	UCCUUUCCUAUUGGCACCUtt	512	531	6	5	II	high	-0.4	-9.7	-8.8	-9.3	47.37	-0.7
CR591575	AUUGCAGGGAUCACAGAAA	AUUGCAGGGAUCACAGAAAtt	UUUCUGUGAUCCCUGCAAUtt	381	400	6	5	II	high	-0.6	-7.5	-14.2	-6.9	42.11	0
CR591956	CCUUGUAUCUUUACCCAUA	CCUUGUAUCUUUACCCAUAtt	UAUGGGUAAAGAUACAAGGtt	1817	1836	7	6	Ib	high	-0.6	-9	-9	-8.4	36.84	0
CR591956	CUAGAUGUCAUAAGCCAAA	CUAGAUGUCAUAAGCCAAAtt	UUUGGCUUAUGACAUCUAGtt	1638	1657	7	6	Ib	high	-0.7	-8.5	-9.9	-7.8	36.84	0
CR591956	GAAGGAGAACAGAUCUGGU	GAAGGAGAACAGAUCUGGUtt	ACCAGAUCUGUUCUCCUUCtt	1249	1268	6	4	Ib	high	-0.2	-9.9	-10.8	-9.7	47.37	-0.2
CR592178	AGUAGGACAUGGCCUUAGA	AGUAGGACAUGGCCUUAGAtt	UCUAAGGCCAUGUCCUACUtt	1008	1027	6	6	II	high	-0.4	-7.7	-11.2	-7.3	47.37	-2.1
CR592178	GUCUUCAGAGUCAGUGCUU	GUCUUCAGAGUCAGUGCUUtt	AAGCACUGACUCUGAAGACtt	889	908	7	4	Ib	high	-0.3	-8.8	-12.9	-8.5	47.37	-0.8
CR592178	UGACCAUUUCUCUACAAGA	UGACCAUUUCUCUACAAGAtt	UCUUGUAGAGAAAUGGUCAtt	83	102	6	6	II	high	-2.5	-10.6	-9.9	-8.1	36.84	0
CR592483	AGUAGGUGCUUUAGUAAAU	AGUAGGUGCUUUAGUAAAUtt	AUUUACUAAAGCACCUACUtt	51	70	5	5	II	moderate	-3.5	-7.7	-11	-4.2	31.58	-0.1
CR592483	CUGACUCUUCAGAGUAUGA	CUGACUCUUCAGAGUAUGAtt	UCAUACUCUGAAGAGUCAGtt	172	191	5	5	Ia	moderate	-1.9	-9.4	-10.7	-7.5	42.11	-6
CR592483	UGAUGGAGCUUCUCGACUU	UGAUGGAGCUUCUCGACUUtt	AAGUCGAGAAGCUCCAUCAtt	266	285	7	6	II	high	-0.7	-8.3	-12.1	-7.6	47.37	-0.5
CR594337	CAUGGGUGGAGGCAUAAUU	CAUGGGUGGAGGCAUAAUUtt	AAUUAUGCCUCCACCCAUGtt	783	802	5	4	Ia	moderate	-5	-9.2	-13.6	-4.2	47.37	0
CR594337	GUUUGGCCCUGCCAUCUUU	GUUUGGCCCUGCCAUCUUUtt	AAAGAUGGCAGGGCCAAACtt	897	916	5	4	Ia	high	-1	-7.3	-15	-6.3	52.63	-7.1
CR594337	UUGGUGACAAGAUUUGCAU	UUGGUGACAAGAUUUGCAUtt	AUGCAAAUCUUGUCACCAAtt	263	282	6	4	II	high	-0.4	-9.1	-10.3	-8.7	36.84	-3.1
CR594469	CCAAACCACAAGAAACUUU	CCAAACCACAAGAAACUUUtt	AAAGUUUCUUGUGGUUUGGtt	1326	1345	6	5	Ia	high	-1.7	-7.8	-10.5	-6.1	36.84	0
CR594469	GGUCAUAACUGCAUUUAUC	GGUCAUAACUGCAUUUAUCtt	GAUAAAUGCAGUUAUGACCtt	1056	1075	5	4	II	high	-4.3	-11.2	-12.4	-6.9	36.84	0
CR594469	UCAGACUUUGCCAUAAUGA	UCAGACUUUGCCAUAAUGAtt	UCAUUAUGGCAAAGUCUGAtt	1209	1228	6	6	II	high	-2.5	-9.6	-12.3	-7.1	36.84	0
CR594526	ACAGGAUAGGGACAUCAGA	ACAGGAUAGGGACAUCAGAtt	UCUGAUGUCCCUAUCCUGUtt	80	99	6	6	II	high	-0.1	-9.7	-12.9	-9.6	47.37	-0.1
CR594526	CAGAUGGACCCAGAAAGAA	CAGAUGGACCCAGAAAGAAtt	UUCUUUCUGGGUCCAUCUGtt	37	56	5	4	Ia	moderate	-1.4	-8.3	-14.1	-6.9	47.37	0
CR594526	UGCUGUUAAUUGGUAUUCA	UGCUGUUAAUUGGUAUUCAtt	UGAAUACCAAUUAACAGCAtt	147	166	5	5	II	moderate	-3.2	-10.3	-7.6	-7.1	31.58	-0.9
CR594841	CCACUGUCAUCUCAAAUAC	CCACUGUCAUCUCAAAUACtt	GUAUUUGAGAUGACAGUGGtt	493	512	6	5	II	high	-3.6	-10.3	-10.1	-6.7	42.11	0
CR594841	CUUUCUAGCUCAUGAACAU	CUUUCUAGCUCAUGAACAUtt	AUGUUCAUGAGCUAGAAAGtt	648	667	6	5	Ia	high	-0.6	-6.9	-12.7	-6.3	36.84	0
CR594841	GGAAUCACAUUGCUGCUUA	GGAAUCACAUUGCUGCUUAtt	UAAGCAGCAAUGUGAUUCCtt	347	366	6	7	Ib	high	-0.6	-8.9	-8.8	-8.3	42.11	-2.1
CR595030	GAUGGUUCUGCUUUAGUGA	GAUGGUUCUGCUUUAGUGAtt	UCACUAAAGCAGAACCAUCtt	147	166	6	5	Ia	high	-0.7	-10.1	-12.1	-9.4	42.11	0
CR595030	GCCAGUUCAUUGCAGAUGU	GCCAGUUCAUUGCAGAUGUtt	ACAUCUGCAAUGAACUGGCtt	328	347	5	5	Ib	moderate	-4.3	-12.1	-9	-7.8	47.37	0
CR595030	UCUUCACAAACCAGGCAUU	UCUUCACAAACCAGGCAUUtt	AAUGCCUGGUUUGUGAAGAtt	713	732	7	4	II	high	-0.9	-8.4	-11.1	-7.5	42.11	0
CR596106	CCAUUACGCUAAAGAUGAA	CCAUUACGCUAAAGAUGAAtt	UUCAUCUUUAGCGUAAUGGtt	203	222	7	7	Ia	high	-0.9	-8	-10.9	-7.1	36.84	-0.8
CR596106	CCCAAGAAGACCAUUCAGA	CCCAAGAAGACCAUUCAGAtt	UCUGAAUGGUCUUCUUGGGtt	355	374	6	5	Ia	high	-0.6	-10.2	-12.6	-9.6	47.37	-0.7
CR596106	GGAUGAAAUUCGACUGCUU	GGAUGAAAUUCGACUGCUUtt	AAGCAGUCGAAUUUCAUCCtt	466	485	6	6	Ib	high	-1.6	-10.1	-8.8	-8.5	42.11	0
CR596126	ACAGGCAGCAAUUGAUAAA	ACAGGCAGCAAUUGAUAAAtt	UUUAUCAAUUGCUGCCUGUtt	475	494	6	6	II	high	-4.9	-9.7	-9.6	-4.8	36.84	0
CR596126	AGGUGAAGUCCAUGCAGAU	AGGUGAAGUCCAUGCAGAUtt	AUCUGCAUGGACUUCACCUtt	639	658	5	4	II	moderate	-2	-9.7	-12.7	-7.7	47.37	-1.5
CR596126	UGAUGCUGGUCAUCGAUGU	UGAUGCUGGUCAUCGAUGUtt	ACAUCGAUGACCAGCAUCAtt	345	364	6	6	II	high	-0.5	-8.3	-12.7	-7.8	47.37	-5.5
CR596164	AAAGCAGCCACCACAUGAU	AAAGCAGCCACCACAUGAUtt	AUCAUGUGGUGGCUGCUUUtt	742	761	6	5	II	high	-0.6	-7.3	-16	-6.7	47.37	0
CR596164	CAUCGUGGUCAUCACUUCA	CAUCGUGGUCAUCACUUCAtt	UGAAGUGAUGACCACGAUGtt	368	387	6	5	Ib	high	-0.5	-8.6	-11.1	-8.1	47.37	-3.5
CR596164	UUGGGAGCUCUGAACUACU	UUGGGAGCUCUGAACUACUtt	AGUAGUUCAGAGCUCCCAAtt	562	581	5	4	II	moderate	-2.5	-10.2	-13.2	-7.7	47.37	0
CR596588	AGAUGCUCCAGACCAGUAA	AGAUGCUCCAGACCAGUAAtt	UUACUGGUCUGGAGCAUCUtt	524	543	7	6	II	high	-0.6	-7.7	-12.8	-7.1	47.37	-0.4
CR596588	CAGCUCUCAUUCAAAGGAA	CAGCUCUCAUUCAAAGGAAtt	UUCCUUUGAAUGAGAGCUGtt	411	430	6	6	Ia	high	-1	-10.3	-10.6	-9.3	42.11	-0.1
CR596588	CAUAGAGCGGGAAGAGAAA	CAUAGAGCGGGAAGAGAAAtt	UUUCUCUUCCCGCUCUAUGtt	244	263	6	5	Ia	high	-0.3	-7.2	-15.6	-6.9	47.37	0
CR596712	CUAUCCAACAACUCUACAA	CUAUCCAACAACUCUACAAtt	UUGUAGAGUUGUUGGAUAGtt	927	946	7	6	Ia	high	-0.4	-7.5	-9.5	-7.1	36.84	0
CR596712	UGCGAAUGAAGAAACUAAA	UGCGAAUGAAGAAACUAAAtt	UUUAGUUUCUUCAUUCGCAtt	1090	1109	5	5	II	moderate	-5.1	-10.9	-10.7	-5.8	31.58	0
CR596712	UUCGAGGAAAUUAGAGGUU	UUCGAGGAAAUUAGAGGUUtt	AACCUCUAAUUUCCUCGAAtt	828	847	7	4	II	high	-0.2	-8.7	-7.8	-8.5	36.84	0
CR597431	AAGGCCACUUCUACUACAA	AAGGCCACUUCUACUACAAtt	UUGUAGUAGAAGUGGCCUUtt	229	248	6	6	II	moderate	-2.6	-9.7	-11.3	-7.1	42.11	0
CR597431	CUACUGGUUCUUCUAUGAU	CUACUGGUUCUUCUAUGAUtt	AUCAUAGAAGAACCAGUAGtt	374	393	6	5	Ia	high	-1.6	-8.3	-8.5	-6.7	36.84	0
CR597431	GCAUUGACUAUUCCCUCAU	GCAUUGACUAUUCCCUCAUtt	AUGAGGGAAUAGUCAAUGCtt	697	716	6	5	II	high	-1	-8.7	-7.6	-7.7	42.11	0
CR597960	CACAACCUAAACCUUCUAA	CACAACCUAAACCUUCUAAtt	UUAGAAGGUUUAGGUUGUGtt	115	134	7	5	Ia	high	-0.6	-7.9	-8.2	-7.3	36.84	0
CR597960	CAUGUAGGGUCCAUCAGUU	CAUGUAGGGUCCAUCAGUUtt	AACUGAUGGACCCUACAUGtt	1326	1345	6	5	Ia	high	-0.8	-8.1	-16.2	-7.3	47.37	-0.3
CR597960	CCUGGGACAUUGAGUAGUU	CCUGGGACAUUGAGUAGUUtt	AACUACUCAAUGUCCCAGGtt	1145	1164	5	5	Ia	moderate	-4.9	-11.4	-9.5	-6.5	47.37	-0.1
CR598294	GGAUCCCUGUUCACUGCGU	GGAUCCCUGUUCACUGCGUtt	ACGCAGUGAACAGGGAUCCtt	612	631	5	4	II	high	-0.3	-10.4	-11.4	-10.1	57.89	-0.3
CR598294	UGACGCUGACACCUUCUCA	UGACGCUGACACCUUCUCAtt	UGAGAAGGUGUCAGCGUCAtt	430	449	6	5	II	high	-0.1	-9.7	-11.8	-9.6	52.63	-0.9
CR598294	UGGAUGCCUACAUCAUCGA	UGGAUGCCUACAUCAUCGAtt	UCGAUGAUGUAGGCAUCCAtt	758	777	6	5	II	high	-0.6	-9.5	-11.6	-8.9	47.37	-5.8
CR598519	AUACCACGGCUCACAACAU	AUACCACGGCUCACAACAUtt	AUGUUGUGAGCCGUGGUAUtt	1008	1027	5	5	II	high	-1.6	-7.9	-15.3	-6.3	47.37	-0.3
CR598519	CUAUCCUUCGUCUUUGUAA	CUAUCCUUCGUCUUUGUAAtt	UUACAAAGACGAAGGAUAGtt	766	785	7	6	Ia	high	-0.4	-7.5	-11.5	-7.1	36.84	-0.1
CR598519	UUAGGAAUCGGCUCCAGAA	UUAGGAAUCGGCUCCAGAAtt	UUCUGGAGCCGAUUCCUAAtt	633	652	5	6	II	high	-0.1	-8.2	-13.8	-8.1	47.37	-4.7
CR598625	ACAUGAUGGGUGAGACAUA	ACAUGAUGGGUGAGACAUAtt	UAUGUCUCACCCAUCAUGUtt	1113	1132	6	6	II	high	-0.2	-7.5	-14.1	-7.3	42.11	-0.3
CR598625	AGGCAUGCAUCUUACAGGA	AGGCAUGCAUCUUACAGGAtt	UCCUGUAAGAUGCAUGCCUtt	1225	1244	6	5	II	high	-0.4	-10.9	-11.1	-10.5	47.37	-0.5
CR598625	AGUAGGUUCUCCUCAUCUA	AGUAGGUUCUCCUCAUCUAtt	UAGAUGAGGAGAACCUACUtt	939	958	6	6	II	high	-0.2	-7.7	-12.3	-7.5	42.11	-3.5
CR599541	ACCUUGCUCUGUAGAGUUU	ACCUUGCUCUGUAGAGUUUtt	AAACUCUACAGAGCAAGGUtt	619	638	5	5	II	moderate	-2.4	-8.5	-12.5	-6.1	42.11	-4.4
CR599541	AGGGAGCUGAAAUGAGUGU	AGGGAGCUGAAAUGAGUGUtt	ACACUCAUUUCAGCUCCCUtt	756	775	5	4	II	moderate	-2.5	-11.1	-9	-8.6	47.37	-0.4
CR599541	UUAGACGACUGGCCAGUAU	UUAGACGACUGGCCAGUAUtt	AUACUGGCCAGUCGUCUAAtt	452	471	6	6	II	high	-0.6	-7.3	-12.5	-6.7	47.37	-1
CR600041	AGCACCAAGGGAACGGAAA	AGCACCAAGGGAACGGAAAtt	UUUCCGUUCCCUUGGUGCUtt	324	343	5	4	II	moderate	-1.7	-9.8	-12.8	-8.1	52.63	-1.9
CR600041	CUCUGAUACUGCCACAACA	CUCUGAUACUGCCACAACAtt	UGUUGUGGCAGUAUCAGAGtt	704	723	6	6	Ib	moderate	-1.4	-9.3	-11.9	-7.9	47.37	0
CR600041	GUGUCCUGAGAAUGGAUCU	GUGUCCUGAGAAUGGAUCUtt	AGAUCCAUUCUCAGGACACtt	834	853	5	4	Ib	moderate	-2.1	-10.1	-10.5	-8	47.37	-4.6
CR600415	UCAAGGAACCGUUGUGAAA	UCAAGGAACCGUUGUGAAAtt	UUUCACAACGGUUCCUUGAtt	1404	1423	6	6	II	high	-1.2	-8.1	-11	-6.9	42.11	-0.5
CR600451	AAUGGCAUCUAGAGUUUGA	AAUGGCAUCUAGAGUUUGAtt	UCAAACUCUAGAUGCCAUUtt	1179	1198	7	6	II	high	-0.5	-7.4	-10.1	-6.9	36.84	0
CR600451	CCCUACAGACAACCAAGCA	CCCUACAGACAACCAAGCAtt	UGCUUGGUUGUCUGUAGGGtt	1025	1044	5	4	II	moderate	-1.5	-10.6	-10.2	-9.1	52.63	0
CR600451	GAGAGAUGGCUAUAUUAAU	GAGAGAUGGCUAUAUUAAUtt	AUUAAUAUAGCCAUCUCUCtt	1311	1330	5	4	Ia	moderate	-6	-10.2	-12.8	-4.2	31.58	0
CR600782	AGAGGCAACAAUUGUGGUA	AGAGGCAACAAUUGUGGUAtt	UACCACAAUUGUUGCCUCUtt	654	673	5	6	II	high	-0.4	-9.9	-7.2	-9.5	42.11	-1.2
CR601350	CGGAAAGUAUGUUAUGCAU	CGGAAAGUAUGUUAUGCAUtt	AUGCAUAACAUACUUUCCGtt	50	69	7	5	Ia	high	-0.9	-9.6	-8.9	-8.7	36.84	-0.3
CR601375	CAAGGAAACUGAAGAAGCU	CAAGGAAACUGAAGAAGCUtt	AGCUUCUUCAGUUUCCUUGtt	671	690	6	6	Ib	high	-0.5	-9	-10.5	-8.5	42.11	-2.4
CR601375	CCCUGCAAACCAUGAAAUA	CCCUGCAAACCAUGAAAUAtt	UAUUUCAUGGUUUGCAGGGtt	128	147	5	5	Ia	moderate	-6.6	-11.4	-10	-4.8	42.11	0
CR601375	GACUUUAACCGCUGUAGAA	GACUUUAACCGCUGUAGAAtt	UUCUACAGCGGUUAAAGUCtt	326	345	5	5	Ia	moderate	-1.5	-8.8	-13.4	-7.3	42.11	0
CR602154	ACGUGAUGGUGACAGAAGA	ACGUGAUGGUGACAGAAGAtt	UCUUCUGUCACCAUCACGUtt	269	288	6	6	II	high	-0.5	-8.9	-12.6	-8.4	47.37	-2.5
CR602154	CCCACCAAGAACUUUGCAU	CCCACCAAGAACUUUGCAUtt	AUGCAAAGUUCUUGGUGGGtt	674	693	5	4	Ia	moderate	-2.8	-11.5	-9.7	-8.7	47.37	0
CR602154	CGAUCCCUUCACAGCAGUA	CGAUCCCUUCACAGCAGUAtt	UACUGCUGUGAAGGGAUCGtt	546	565	7	5	Ib	high	-0.6	-8.9	-11.4	-8.3	52.63	0
CR602380	ACGUUCCUGUUGAUUUACA	ACGUUCCUGUUGAUUUACAtt	UGUAAAUCAACAGGAACGUtt	237	256	7	6	II	high	-0.6	-7.7	-10.5	-7.1	36.84	0
CR602380	AUUCCUCUGGUUUGUUGAA	AUUCCUCUGGUUUGUUGAAtt	UUCAACAAACCAGAGGAAUtt	152	171	7	5	II	high	-0.8	-7.7	-10.6	-6.9	36.84	-0.4
CR602380	CUUCAACCCUUUCCCACAA	CUUCAACCCUUUCCCACAAtt	UUGUGGGAAAGGGUUGAAGtt	186	205	7	6	II	high	-0.2	-8.1	-10.5	-7.9	47.37	0
CR602817	CGGAAGCUAUUUCAUAGAU	CGGAAGCUAUUUCAUAGAUtt	AUCUAUGAAAUAGCUUCCGtt	382	401	5	5	Ia	moderate	-2.7	-9.6	-6.3	-6.9	36.84	-1.2
CR602817	GGAAGAUCUUAGCAAAGCA	GGAAGAUCUUAGCAAAGCAtt	UGCUUUGCUAAGAUCUUCCtt	222	241	6	7	Ib	high	-0.8	-9.9	-9.2	-9.1	42.11	0
CR602817	UAGUGGUGGUGAAACUCAA	UAGUGGUGGUGAAACUCAAtt	UUGAGUUUCACCACCACUAtt	530	549	7	6	II	high	-0.2	-8.3	-12.9	-8.1	42.11	-0.3
CR604036	CCAACCAGUAUCCUAUAAA	CCAACCAGUAUCCUAUAAAtt	UUUAUAGGAUACUGGUUGGtt	282	301	6	6	Ia	high	-4.3	-9.1	-9.9	-4.8	36.84	-0.5
CR604036	CCACUCCCUGAAAUCUAGA	CCACUCCCUGAAAUCUAGAtt	UCUAGAUUUCAGGGAGUGGtt	410	429	6	6	Ia	high	-1.8	-10.3	-11.6	-8.5	47.37	0
CR604036	CUAGUUCGAUGUCGUUUCA	CUAGUUCGAUGUCGUUUCAtt	UGAAACGACAUCGAACUAGtt	119	138	6	7	Ib	high	-1.4	-8.3	-10.2	-6.9	42.11	-0.9
CR604537	ACCUAUUGCAGCAGCUUCA	ACCUAUUGCAGCAGCUUCAtt	UGAAGCUGCUGCAAUAGGUtt	576	595	5	5	II	high	-0.8	-8.9	-14.8	-8.1	47.37	-2.2
CR604537	AUCUCCGAGAGGUAACAUA	AUCUCCGAGAGGUAACAUAtt	UAUGUUACCUCUCGGAGAUtt	199	218	6	5	II	high	-0.7	-8	-12.9	-7.3	42.11	-3.3
CR604537	CCAUCUGCACGCUGUUGUA	CCAUCUGCACGCUGUUGUAtt	UACAACAGCGUGCAGAUGGtt	463	482	5	5	Ia	high	-2.4	-9.5	-14.7	-7.1	52.63	-0.6
CR606058	AAGAGGGAAGACUAUGAAA	AAGAGGGAAGACUAUGAAAtt	UUUCAUAGUCUUCCCUCUUtt	361	380	7	5	II	high	-0.6	-7.5	-11.2	-6.9	36.84	0
CR606058	AGAAGUUCAUGGACCUAUA	AGAAGUUCAUGGACCUAUAtt	UAUAGGUCCAUGAACUUCUtt	913	932	6	7	II	high	-1.1	-7.5	-12.1	-6.4	36.84	-0.6
CR606058	GGAUGGAAUUGGAUGUAUU	GGAUGGAAUUGGAUGUAUUtt	AAUACAUCCAAUUCCAUCCtt	784	803	6	6	Ia	high	-4.6	-10.1	-9.4	-5.5	36.84	0
CR607361	AGAGGAUGAGGUUGGACAA	AGAGGAUGAGGUUGGACAAtt	UUGUCCAACCUCAUCCUCUtt	575	594	6	6	II	high	-1.7	-9.9	-12.1	-8.2	47.37	0
CR607361	GAAUGGGACAGAAGCGAAA	GAAUGGGACAGAAGCGAAAtt	UUUCGCUUCUGUCCCAUUCtt	347	366	7	6	Ib	high	-0.5	-7.7	-12	-7.2	47.37	0
CR607361	UGACAUCAACUCCCAAUUU	UGACAUCAACUCCCAAUUUtt	AAAUUGGGAGUUGAUGUCAtt	493	512	6	5	II	high	-5.6	-9.4	-10.5	-3.8	36.84	0
CR607695	AUCUGGUCGUAGAACCUUU	AUCUGGUCGUAGAACCUUUtt	AAAGGUUCUACGACCAGAUtt	117	136	6	5	II	high	-0.5	-7.7	-11.5	-7.2	42.11	-4.7
CR607695	GUCCUGUCUGUAUGAUCUA	GUCCUGUCUGUAUGAUCUAtt	UAGAUCAUACAGACAGGACtt	385	404	5	5	Ia	moderate	-3.7	-11.2	-10.7	-7.5	42.11	0
CR607695	GUUUGCAGUAUGCUUUCAA	GUUUGCAGUAUGCUUUCAAtt	UUGAAAGCAUACUGCAAACtt	657	676	6	5	Ia	high	-0.4	-7.3	-9.2	-6.9	36.84	-2.3
CR607995	AUCGCUGAGUUCAAGUGUA	AUCGCUGAGUUCAAGUGUAtt	UACACUUGAACUCAGCGAUtt	675	694	6	6	II	high	-0.9	-9.3	-11.7	-8.4	42.11	-2.2
CR607995	CAAGCUGGAUCAAGAGGAU	CAAGCUGGAUCAAGAGGAUtt	AUCCUCUUGAUCCAGCUUGtt	770	789	7	6	Ib	high	-0.2	-9.1	-12.1	-8.9	47.37	-0.8
CR607995	GUACACGAUCUCACAAGAA	GUACACGAUCUCACAAGAAtt	UUCUUGUGAGAUCGUGUACtt	893	912	6	6	Ia	high	-2.1	-9	-12.1	-6.9	42.11	0
CR609180	GAUGACUAGGACAGUCUGU	GAUGACUAGGACAGUCUGUtt	ACAGACUGUCCUAGUCAUCtt	238	257	5	4	Ib	high	-0.4	-9.2	-13	-8.8	47.37	-6
CR609408	UCUACGGCUUCAUCUUCUA	UCUACGGCUUCAUCUUCUAtt	UAGAAGAUGAAGCCGUAGAtt	303	322	6	6	II	moderate	-1.3	-8.6	-11.5	-7.3	42.11	0
CR609408	UGAGGGAACGCUAAGUAGU	UGAGGGAACGCUAAGUAGUtt	ACUACUUAGCGUUCCCUCAtt	69	88	6	5	II	high	-2.7	-10.5	-12.6	-7.8	47.37	-0.9
CR609408	UGGUGCACGUCUACUGAAA	UGGUGCACGUCUACUGAAAtt	UUUCAGUAGACGUGCACCAtt	474	493	6	6	II	moderate	-3.4	-10.3	-12.9	-6.9	47.37	-0.5
CR609778	CAAGGUUUGAUGAAGUGUU	CAAGGUUUGAUGAAGUGUUtt	AACACUUCAUCAAACCUUGtt	1937	1956	6	5	Ia	high	-1.6	-9	-9.7	-7.4	36.84	0
CR609778	UAGUCAUGAUGGAGCAGAU	UAGUCAUGAUGGAGCAGAUtt	AUCUGCUCCAUCAUGACUAtt	1606	1625	7	5	II	high	-0.9	-8.6	-12.1	-7.7	42.11	-0.5
CR609778	UGAGGUGCUUGAAGAUCAU	UGAGGUGCUUGAAGAUCAUtt	AUGAUCUUCAAGCACCUCAtt	1427	1446	6	6	II	high	-3.8	-10.5	-11.7	-6.7	42.11	0
CR609780	AAGCUACCUUUGAGAAUAA	AAGCUACCUUUGAGAAUAAtt	UUAUUCUCAAAGGUAGCUUtt	980	999	5	6	II	moderate	-3.7	-8.5	-10.4	-4.8	31.58	0
CR609780	CGCGGUGGUUAUAAAGGCA	CGCGGUGGUUAUAAAGGCAtt	UGCCUUUAUAACCACCGCGtt	699	718	5	4	Ib	high	-0.6	-12.1	-10.4	-11.5	52.63	-0.4
CR609780	GAGGGUUUAGGGCUUGUAU	GAGGGUUUAGGGCUUGUAUtt	AUACAAGCCCUAAACCCUCtt	1119	1138	5	4	Ia	moderate	-5.6	-12.3	-11.3	-6.7	47.37	-0.6
CR609953	CGGAGAGAUUGAAAGCACA	CGGAGAGAUUGAAAGCACAtt	UGUGCUUUCAAUCUCUCCGtt	686	705	6	5	Ib	high	-0.4	-10.8	-9.7	-10.4	47.37	0
CR609953	GGAAGGAGUGUAACUGAUA	GGAAGGAGUGUAACUGAUAtt	UAUCAGUUACACUCCUUCCtt	1144	1163	6	6	Ia	high	-2.4	-9.9	-10.7	-7.5	42.11	0
CR609953	UCUUGAAGGCUUUGGAGUU	UCUUGAAGGCUUUGGAGUUtt	AACUCCAAAGCCUUCAAGAtt	1028	1047	6	4	II	high	-0.5	-8.1	-11.8	-7.6	42.11	-1.4
CR610292	GACCAUCUCAUGACUUUAU	GACCAUCUCAUGACUUUAUtt	AUAAAGUCAUGAGAUGGUCtt	240	259	5	4	Ia	moderate	-7	-11.2	-10.9	-4.2	36.84	-0.2
CR610292	UGAGUAUCAGAGACUUCAA	UGAGUAUCAGAGACUUCAAtt	UUGAAGUCUCUGAUACUCAtt	106	125	6	6	II	high	-2.5	-9.4	-12.2	-6.9	36.84	-0.1
CR610292	UGAGUUGGACUAUGGAUCA	UGAGUUGGACUAUGGAUCAtt	UGAUCCAUAGUCCAACUCAtt	365	384	7	6	II	high	-0.8	-9.4	-11.9	-8.6	42.11	0
CR610566	CUACUAAUCUGGCUCUGAA	CUACUAAUCUGGCUCUGAAtt	UUCAGAGCCAGAUUAGUAGtt	363	382	7	7	Ib	high	-0.2	-8.3	-11.4	-8.1	42.11	0
CR610566	UCAACCUUCCAUUUCUUGA	UCAACCUUCCAUUUCUUGAtt	UCAAGAAAUGGAAGGUUGAtt	160	179	7	6	II	high	-0.1	-8.2	-9.8	-8.1	36.84	0
CR610566	UUGCAAGACCCUCUGUUUA	UUGCAAGACCCUCUGUUUAtt	UAAACAGAGGGUCUUGCAAtt	855	874	5	5	II	moderate	-3.2	-9.1	-13.3	-5.9	42.11	0
CR610886	UGCUCAGAGGUGCUUUGAA	UGCUCAGAGGUGCUUUGAAtt	UUCAAAGCACCUCUGAGCAtt	363	382	5	5	II	moderate	-3.7	-10.6	-12.5	-6.9	47.37	-4.4
CR611004	UUGCUGCCAUCGCAGUUCA	UUGCUGCCAUCGCAGUUCAtt	UGAACUGCGAUGGCAGCAAtt	684	703	6	5	II	high	-0.9	-9.1	-11.7	-8.2	52.63	-9.7
CR611129	AUUGCCAUAGAGAGAAGUA	AUUGCCAUAGAGAGAAGUAtt	UACUUCUCUCUAUGGCAAUtt	425	444	7	5	II	high	-0.4	-7.5	-10.1	-7.1	36.84	0
CR611129	CAGAAACCCUAAUGAUGAA	CAGAAACCCUAAUGAUGAAtt	UUCAUCAUUAGGGUUUCUGtt	241	260	6	6	Ia	moderate	-1	-8.1	-11.5	-7.1	36.84	0
CR611129	CUACAACACCAUCUUCAAA	CUACAACACCAUCUUCAAAtt	UUUGAAGAUGGUGUUGUAGtt	516	535	6	6	Ia	high	-1.4	-8.3	-10.8	-6.9	36.84	0
CR612029	AGAAGAGGAGAAACUGAAA	AGAAGAGGAGAAACUGAAAtt	UUUCAGUUUCUCCUCUUCUtt	292	311	7	6	II	high	-0.6	-7.5	-11.9	-6.9	36.84	0
CR612029	GUAGAGAGUUUGAAGAUCA	GUAGAGAGUUUGAAGAUCAtt	UGAUCUUCAAACUCUCUACtt	459	478	7	7	Ia	high	-0.6	-9.2	-9.3	-8.6	36.84	0
CR612029	UAGCGUGGAUUCAUAUUAU	UAGCGUGGAUUCAUAUUAUtt	AUAAUAUGAAUCCACGCUAtt	172	191	5	5	II	moderate	-5.4	-9.8	-11.8	-4.4	31.58	0
CR612592	ACCGAGGCAUGUUCAUGAA	ACCGAGGCAUGUUCAUGAAtt	UUCAUGAACAUGCCUCGGUtt	500	519	6	6	II	moderate	-3.2	-10.3	-10.9	-7.1	47.37	-0.4
CR612592	CGCAGCAUCUAUUUCUCAA	CGCAGCAUCUAUUUCUCAAtt	UUGAGAAAUAGAUGCUGCGtt	277	296	6	6	Ia	moderate	-2.5	-10.6	-8	-8.1	42.11	0
CR612592	UCAGUGUGGUCGACAGAGU	UCAGUGUGGUCGACAGAGUtt	ACUCUGUCGACCACACUGAtt	917	936	6	5	II	high	-0.6	-9.4	-13.5	-8.8	52.63	0
CR613362	AAUCCAAUCCAACAACUAU	AAUCCAAUCCAACAACUAUtt	AUAGUUGUUGGAUUGGAUUtt	1259	1278	6	4	II	high	-1	-7.7	-10.3	-6.7	31.58	0
CR613362	GGCUUCAUUUGAAAUUUCU	GGCUUCAUUUGAAAUUUCUtt	AGAAAUUUCAAAUGAAGCCtt	1545	1564	5	5	Ia	moderate	-4.6	-10.9	-8.2	-6.3	31.58	-0.4
CR613362	UAAGGGAAAUCACUUCUAA	UAAGGGAAAUCACUUCUAAtt	UUAGAAGUGAUUUCCCUUAtt	1366	1385	6	7	II	high	-0.9	-8.2	-7.9	-7.3	31.58	-0.9
CR613414	CUAGGUGCGAGCUGAGUCU	CUAGGUGCGAGCUGAGUCUtt	AGACUCAGCUCGCACCUAGtt	417	436	5	4	Ib	high	-0.6	-9.4	-14.9	-8.8	57.89	-0.8
CR613414	GUACGGGAACACCACAGAA	GUACGGGAACACCACAGAAtt	UUCUGUGGUGUUCCCGUACtt	886	905	5	5	Ib	high	-1.2	-9.3	-10.6	-8.1	52.63	-2.5
CR613414	UGAGGGUGGACAUUGAAGU	UGAGGGUGGACAUUGAAGUtt	ACUUCAAUGUCCACCCUCAtt	1122	1141	6	5	II	high	-2.9	-10.5	-12.7	-7.6	47.37	0
CR613592	ACACCUAGAGAUCAGUCAU	ACACCUAGAGAUCAGUCAUtt	AUGACUGAUCUCUAGGUGUtt	1536	1555	6	5	II	high	-2	-9.8	-10.1	-7.8	42.11	-0.1
CR613592	GUGUGGAGGAUUCACAUUU	GUGUGGAGGAUUCACAUUUtt	AAAUGUGAAUCCUCCACACtt	1727	1746	5	4	Ia	moderate	-4.8	-9.8	-9.8	-5	42.11	-6.3
CR613592	UGUGAGGGAUAAAGAGGAA	UGUGAGGGAUAAAGAGGAAtt	UUCCUCUUUAUCCCUCACAtt	1382	1401	6	6	II	high	-0.1	-9.4	-9.8	-9.3	42.11	0
CR613650	ACACGGCUAUAGAGGAAAU	ACACGGCUAUAGAGGAAAUtt	AUUUCCUCUAUAGCCGUGUtt	125	144	6	6	II	high	-3.6	-8.9	-9	-5.3	42.11	0
CR613650	GUCCUGAUGAUGCUGUUAU	GUCCUGAUGAUGCUGUUAUtt	AUAACAGCAUCAUCAGGACtt	416	435	5	4	Ia	moderate	-5.7	-11.2	-9.2	-5.5	42.11	0
CR613650	UUGCUCUUCUAGACAUCGA	UUGCUCUUCUAGACAUCGAtt	UCGAUGUCUAGAAGAGCAAtt	266	285	7	6	II	high	-0.2	-9.1	-9.9	-8.9	42.11	0
CR613691	AGCCAUGGAAGGUUCUUGA	AGCCAUGGAAGGUUCUUGAtt	UCAAGAACCUUCCAUGGCUtt	471	490	5	5	II	moderate	-2.8	-10.9	-12.6	-8.1	47.37	-2.9
CR613691	CACAUGGCCUCCUCUAUUU	CACAUGGCCUCCUCUAUUUtt	AAAUAGAGGAGGCCAUGUGtt	257	276	5	5	Ia	moderate	-3.9	-8.1	-15.7	-4.2	47.37	0
CR613691	UGAGCCUGUCUGCUGUACU	UGAGCCUGUCUGCUGUACUtt	AGUACAGCAGACAGGCUCAtt	1303	1322	5	4	II	high	-2.8	-10.6	-11.3	-7.8	52.63	-2.9
CR615992	ACUCUUGGAACCUGAUCUU	ACUCUUGGAACCUGAUCUUtt	AAGAUCAGGUUCCAAGAGUtt	240	259	5	4	II	moderate	-2.3	-8.8	-13.3	-6.5	42.11	0
CR616007	GCAGCGAGGACAAUAGAAU	GCAGCGAGGACAAUAGAAUtt	AUUCUAUUGUCCUCGCUGCtt	647	666	5	5	Ia	high	-5.7	-12.2	-12.9	-6.5	47.37	0
CR616007	UCAGCAAAGUGAAGUCUUU	UCAGCAAAGUGAAGUCUUUtt	AAAGACUUCACUUUGCUGAtt	756	775	6	6	II	high	-4.3	-10.6	-10.5	-6.3	36.84	0
CR616007	UGUGGGAACUAGAUGAGAA	UGUGGGAACUAGAUGAGAAtt	UUCUCAUCUAGUUCCCACAtt	404	423	6	6	II	moderate	-1.9	-10.3	-9.7	-8.4	42.11	0
CR616059	ACUGGAAGAGUUCAGGUUU	ACUGGAAGAGUUCAGGUUUtt	AAACCUGAACUCUUCCAGUtt	534	553	5	4	II	moderate	-2.4	-9.7	-9.7	-7.3	42.11	-4.5
CR616059	CUGGGAGAGGAUUACAUUU	CUGGGAGAGGAUUACAUUUtt	AAAUGUAAUCCUCUCCCAGtt	455	474	5	4	Ia	moderate	-6.4	-11.4	-11.3	-5	42.11	0
CR616059	GGGUUGUUGGGAUAAUUCA	GGGUUGUUGGGAUAAUUCAtt	UGAAUUAUCCCAACAACCCtt	680	699	5	5	Ia	moderate	-3.8	-10.9	-12.6	-7.1	42.11	-3.3
CR616222	AAGGAAACAGCGAUUCGAU	AAGGAAACAGCGAUUCGAUtt	AUCGAAUCGCUGUUUCCUUtt	613	632	5	4	II	high	-0.4	-8.7	-13.3	-8.3	42.11	-1.7
CR616222	CAGAGAAGCCACAUCAACU	CAGAGAAGCCACAUCAACUtt	AGUUGAUGUGGCUUCUCUGtt	85	104	5	4	Ia	moderate	-2	-9.3	-14.8	-7.3	47.37	0
CR616222	CUCGGACCUAUUUCCUCAA	CUCGGACCUAUUUCCUCAAtt	UUGAGGAAAUAGGUCCGAGtt	212	231	5	5	Ib	moderate	-2.7	-10.8	-8.7	-8.1	47.37	-4.5
CR616613	AGUUGUGACGCAUACUAUA	AGUUGUGACGCAUACUAUAtt	UAUAGUAUGCGUCACAACUtt	95	114	6	5	II	high	-0.9	-7.3	-13.1	-6.4	36.84	-0.3
CR616613	UAACUUUCCGGCACUACUU	UAACUUUCCGGCACUACUUtt	AAGUAGUGCCGGAAAGUUAtt	167	186	6	5	II	high	-0.6	-7.1	-16.5	-6.5	42.11	0
CR616613	UUCCUGCACUGAUAAACGA	UUCCUGCACUGAUAAACGAtt	UCGUUUAUCAGUGCAGGAAtt	122	141	7	6	II	high	-0.8	-9.3	-11.5	-8.5	42.11	0
CR616853	AGAGGCGAAAGGAAGUGUA	AGAGGCGAAAGGAAGUGUAtt	UACACUUCCUUUCGCCUCUtt	78	97	5	6	II	high	-1.5	-9.9	-10.7	-8.4	47.37	-1.1
CR618514	CAUGUGCCACAUUACUUGU	CAUGUGCCACAUUACUUGUtt	ACAAGUAAUGUGGCACAUGtt	1076	1095	7	4	Ia	high	-0.8	-8.1	-10.8	-7.3	42.11	0
CR618514	CGUGAAGAUGGACGACUGA	CGUGAAGAUGGACGACUGAtt	UCAGUCGUCCAUCUUCACGtt	1369	1388	6	4	II	high	-0.3	-9.7	-11.8	-9.4	52.63	-0.8
CR618514	GCUCACCCAAGUACGACAA	GCUCACCCAAGUACGACAAtt	UUGUCGUACUUGGGUGAGCtt	750	769	5	4	Ib	moderate	-3	-11.2	-12.2	-8.2	52.63	0
CR619011	ACGUGCUUAUUGAGGAUCA	ACGUGCUUAUUGAGGAUCAtt	UGAUCCUCAAUAAGCACGUtt	436	455	7	6	II	high	-0.3	-8.9	-7.4	-8.6	42.11	0
CR619011	GGAACAUUAUGCAGAGCUU	GGAACAUUAUGCAGAGCUUtt	AAGCUCUGCAUAAUGUUCCtt	710	729	6	6	Ib	high	-1.5	-10	-10.5	-8.5	42.11	0
CR619011	UCUUCCCGCUCUAUUACUU	UCUUCCCGCUCUAUUACUUtt	AAGUAAUAGAGCGGGAAGAtt	555	574	5	5	II	moderate	-1.9	-8.4	-14	-6.5	42.11	0
CR619143	AUGCCAGCUGUCAGGAUAA	AUGCCAGCUGUCAGGAUAAtt	UUAUCCUGACAGCUGGCAUtt	279	298	5	5	II	moderate	-3.6	-9.9	-13.9	-6.3	47.37	-0.7
CR619143	CAGAGAUAGAUACAGUAGA	CAGAGAUAGAUACAGUAGAtt	UCUACUGUAUCUAUCUCUGtt	526	545	7	5	Ib	high	-0.7	-9.3	-8.7	-8.6	36.84	0
CR619143	GCAAAUUAACAGACGAGAA	GCAAAUUAACAGACGAGAAtt	UUCUCGUCUGUUAAUUUGCtt	646	665	7	6	Ib	high	-0.1	-8.5	-9.7	-8.4	36.84	0
CR619219	CUAACGCAUGAAUGUUCUU	CUAACGCAUGAAUGUUCUUtt	AAGAACAUUCAUGCGUUAGtt	1215	1234	7	5	Ia	high	-0.8	-7.1	-9.2	-6.3	36.84	0
CR619219	CUGGAUUGUGGGAGAAGAA	CUGGAUUGUGGGAGAAGAAtt	UUCUUCUCCCACAAUCCAGtt	734	753	5	5	Ia	moderate	-3.6	-10.5	-14.1	-6.9	47.37	0
CR619219	GACUUCUUUGAUACGUGAA	GACUUCUUUGAUACGUGAAtt	UUCACGUAUCAAAGAAGUCtt	995	1014	7	5	Ib	high	-0.6	-8.8	-9	-8.2	36.84	0
CR619559	GAAAGUGAGAUUCGUGUUA	GAAAGUGAGAUUCGUGUUAtt	UAACACGAAUCUCACUUUCtt	703	722	7	6	Ib	high	-0.4	-7.5	-8.9	-7.1	36.84	0
CR619559	GAGAUGUCAGAACCGAGAA	GAGAUGUCAGAACCGAGAAtt	UUCUCGGUUCUGACAUCUCtt	555	574	7	5	II	high	-0.8	-9.2	-10.4	-8.4	47.37	0
CR619559	UAGCCACUAUGCACAUUGU	UAGCCACUAUGCACAUUGUtt	ACAAUGUGCAUAGUGGCUAtt	928	947	5	5	II	moderate	-4.4	-10.7	-11.7	-6.3	42.11	-1.3
CR620067	AUGGUUCUAUAAUGCAUCU	AUGGUUCUAUAAUGCAUCUtt	AGAUGCAUUAUAGAACCAUtt	731	750	5	5	II	moderate	-1	-8.7	-7.3	-7.7	31.58	0
CR620067	GCACUCAUGACCAACUUCA	GCACUCAUGACCAACUUCAtt	UGAAGUUGGUCAUGAGUGCtt	253	272	5	6	Ia	high	-2.9	-11	-12.8	-8.1	47.37	-0.3
CR620067	UCAGAAGUACAGACCAACA	UCAGAAGUACAGACCAACAtt	UGUUGGUCUGUACUUCUGAtt	607	626	6	6	II	high	-1.7	-9.6	-11	-7.9	42.11	0
CR620153	CGGAAAUGUUUGCUCCUUU	CGGAAAUGUUUGCUCCUUUtt	AAAGGAGCAAACAUUUCCGtt	370	389	5	5	Ib	moderate	-2.4	-9.6	-8.6	-7.2	42.11	-3.8
CR620153	GCACAGAGAAGUUCAAGAC	GCACAGAGAAGUUCAAGACtt	GUCUUGAACUUCUCUGUGCtt	507	526	5	4	II	high	-2.2	-11	-9.7	-8.8	47.37	-0.2
CR620153	GCACCAGUUCUUCGAGGAU	GCACCAGUUCUUCGAGGAUtt	AUCCUCGAAGAACUGGUGCtt	193	212	5	4	II	high	-3.3	-12.2	-8.5	-8.9	52.63	-0.8
CR620871	GCUAUCUCUCUCCUCUGUA	GCUAUCUCUCUCCUCUGUAtt	UACAGAGGAGAGAGAUAGCtt	1170	1189	7	5	Ib	high	-0.8	-9.1	-12.2	-8.3	47.37	0
CR621291	UGGUGGGAUAAUGCUACUA	UGGUGGGAUAAUGCUACUAtt	UAGUAGCAUUAUCCCACCAtt	794	813	5	4	II	moderate	-2.8	-10.3	-6.8	-7.5	42.11	-4
CR621396	CCAUGACGGGAAGCAAUAU	CCAUGACGGGAAGCAAUAUtt	AUAUUGCUUCCCGUCAUGGtt	94	113	5	4	Ia	high	-4.8	-9.2	-13.1	-4.4	47.37	-0.5
CR622527	CUCAUCUUACCAAGGAUUA	CUCAUCUUACCAAGGAUUAtt	UAAUCCUUGGUAAGAUGAGtt	704	723	5	5	Ia	moderate	-2	-8.3	-10.6	-6.3	36.84	-1
CR622527	GGUGCUGUGAUCUUCAAGU	GGUGCUGUGAUCUUCAAGUtt	ACUUGAAGAUCACAGCACCtt	321	340	5	4	Ia	moderate	-4.9	-12.2	-11.4	-7.3	47.37	-0.1
CR622527	UGGAAGGCAGCGAAGAGAA	UGGAAGGCAGCGAAGAGAAtt	UUCUCUUCGCUGCCUUCCAtt	509	528	6	4	II	high	-0.9	-9.3	-14.5	-8.4	52.63	0
CR623722	AUCCACCUCUCUAAAUCAA	AUCCACCUCUCUAAAUCAAtt	UUGAUUUAGAGAGGUGGAUtt	708	727	6	6	II	moderate	-1.8	-8.9	-12.7	-7.1	36.84	0
CR623722	UCAGCUGGAUACUCUUGUU	UCAGCUGGAUACUCUUGUUtt	AACAAGAGUAUCCAGCUGAtt	588	607	6	6	II	high	-4.5	-10.6	-11.5	-6.1	42.11	-0.6
CR623722	UUGCAAAUGUGCUGAGGAU	UUGCAAAUGUGCUGAGGAUtt	AUCCUCAGCACAUUUGCAAtt	143	162	6	5	II	high	-0.2	-9.1	-12.1	-8.9	42.11	-3.4
CR624046	CAACCAUGGCAGAGGACAA	CAACCAUGGCAGAGGACAAtt	UUGUCCUCUGCCAUGGUUGtt	953	972	5	5	Ib	high	-0.9	-9.1	-14.1	-8.2	52.63	-1.2
CR624046	CAGCAAAGGAAGAAUGGAA	CAGCAAAGGAAGAAUGGAAtt	UUCCAUUCUUCCUUUGCUGtt	1076	1095	6	5	Ia	high	-1	-10.3	-11.9	-9.3	42.11	0
CR624046	UUCUGUAUCUACUCGUGAU	UUCUGUAUCUACUCGUGAUtt	AUCACGAGUAGAUACAGAAtt	695	714	7	5	II	high	-0.3	-8.1	-10.3	-7.8	36.84	0
CR624167	CAACACUGGAUGAAUUAGA	CAACACUGGAUGAAUUAGAtt	UCUAAUUCAUCCAGUGUUGtt	492	511	7	6	Ia	high	-0.6	-7.9	-12.1	-7.3	36.84	0
CR624167	CUUGGAAAGCACAUCCUAA	CUUGGAAAGCACAUCCUAAtt	UUAGGAUGUGCUUUCCAAGtt	385	404	6	5	Ia	high	-0.8	-9	-12.4	-8.2	42.11	-4.1
CR624167	UUCGGGCUUUGGACCUUGA	UUCGGGCUUUGGACCUUGAtt	UCAAGGUCCAAAGCCCGAAtt	148	167	5	5	II	moderate	-1.5	-9.6	-10.4	-8.1	52.63	-3.2
CR624352	CACAGGUUAUCAAGACUCU	CACAGGUUAUCAAGACUCUtt	AGAGUCUUGAUAACCUGUGtt	1628	1647	7	5	Ib	high	-0.3	-9.1	-8.6	-8.8	42.11	-0.4
CR624352	GGAUCUCGCUUAAGUUAAC	GGAUCUCGCUUAAGUUAACtt	GUUAACUUAAGCGAGAUCCtt	288	307	6	5	II	high	-3.9	-10.4	-10.9	-6.5	42.11	0
CR624352	UGAAGGAUUCGUAGGAGUU	UGAAGGAUUCGUAGGAGUUtt	AACUCCUACGAAUCCUUCAtt	409	428	6	5	II	high	-0.5	-8.1	-10.6	-7.6	42.11	-2.6
CR624641	AUUGCCAUCUUCAGCUUGU	AUUGCCAUCUUCAGCUUGUtt	ACAAGCUGAAGAUGGCAAUtt	430	449	6	5	II	high	-0.2	-7.5	-10.6	-7.3	42.11	-2.7
CR624641	GACUUGUAGUUCUGGAGAU	GACUUGUAGUUCUGGAGAUtt	AUCUCCAGAACUACAAGUCtt	272	291	7	5	Ib	high	-0.8	-8.8	-10.1	-8	42.11	0
CR624641	UGGAAGUGCCUGAGAUCAA	UGGAAGUGCCUGAGAUCAAtt	UUGAUCUCAGGCACUUCCAtt	659	678	5	5	II	moderate	-2.2	-9.3	-14.1	-7.1	47.37	-0.3
CR624922	GAAAGGGUGUGCCUAGAUU	GAAAGGGUGUGCCUAGAUUtt	AAUCUAGGCACACCCUUUCtt	328	347	5	6	Ia	high	-1	-7.5	-12.8	-6.5	47.37	-2.8
CR624922	GUAGAAUGUUCGCUGAUGA	GUAGAAUGUUCGCUGAUGAtt	UCAUCAGCGAACAUUCUACtt	553	572	7	7	Ib	high	-0.6	-9.2	-10.4	-8.6	42.11	0
CR624922	GUGAGGAAACGGCUUUGUA	GUGAGGAAACGGCUUUGUAtt	UACAAAGCCGUUUCCUCACtt	711	730	5	5	Ia	moderate	-2.9	-10	-10.1	-7.1	47.37	-1.9
CR624969	UGCUCAGAGGUGCUUUGAA	UGCUCAGAGGUGCUUUGAAtt	UUCAAAGCACCUCUGAGCAtt	363	382	5	5	II	moderate	-3.7	-10.6	-12.5	-6.9	47.37	-4.4
CR625148	CCAUGGGAUUGAUGUGAAA	CCAUGGGAUUGAUGUGAAAtt	UUUCACAUCAAUCCCAUGGtt	1348	1367	6	7	Ia	high	-2.3	-9.2	-9.5	-6.9	42.11	0
CR625148	GGCAUGAAGUACUGAUAAU	GGCAUGAAGUACUGAUAAUtt	AUUAUCAGUACUUCAUGCCtt	1399	1418	5	5	Ia	moderate	-6.7	-11.1	-9.9	-4.4	36.84	0
CR625148	GUGACCUCAGCAAAGUUGU	GUGACCUCAGCAAAGUUGUtt	ACAACUUUGCUGAGGUCACtt	1285	1304	6	4	Ia	moderate	-2.7	-10.1	-12.9	-7.4	47.37	-0.6
CR625625	UUGGAAUGAAGGUGGCAUU	UUGGAAUGAAGGUGGCAUUtt	AAUGCCACCUUCAUUCCAAtt	1418	1437	5	4	II	moderate	-1.8	-9.3	-11.4	-7.5	42.11	-1
CR626245	AGAGAGAGAAACCUUGUCU	AGAGAGAGAAACCUUGUCUtt	AGACAAGGUUUCUCUCUCUtt	1088	1107	6	5	II	high	-0.2	-9	-9.3	-8.8	42.11	-2
CR626245	CCACAUGUGAAACAAGAUA	CCACAUGUGAAACAAGAUAtt	UAUCUUGUUUCACAUGUGGtt	770	789	6	6	Ia	high	-2.8	-10.3	-9	-7.5	36.84	0
CR626245	CUUCGCCUUCUUCUGUCAA	CUUCGCCUUCUUCUGUCAAtt	UUGACAGAAGAAGGCGAAGtt	1529	1548	7	5	Ib	high	-0.2	-8.4	-8.4	-8.2	47.37	0
CR627053	CCAGACCCUUUCUCCAUAU	CCAGACCCUUUCUCCAUAUtt	AUAUGGAGAAAGGGUCUGGtt	524	543	6	6	Ia	high	-4.9	-10.5	-10.8	-5.6	47.37	0
CR627053	GGACAAAGAGGACUAAGUU	GGACAAAGAGGACUAAGUUtt	AACUUAGUCCUCUUUGUCCtt	84	103	5	5	Ia	high	-5.1	-11.2	-12.8	-6.1	42.11	0
CR627053	UCUCCCUCUUAACUCCAUA	UCUCCCUCUUAACUCCAUAtt	UAUGGAGUUAAGAGGGAGAtt	248	267	6	6	II	moderate	-2.4	-10.8	-8.1	-8.4	42.11	0
CR627469	AGUUCUGCUCAGCAAAUCA	AGUUCUGCUCAGCAAAUCAtt	UGAUUUGCUGAGCAGAACUtt	495	514	6	5	II	high	-0.5	-7.6	-12.5	-7.1	42.11	-2.5
CR627469	CAGCAGAUGAUCCAAACCU	CAGCAGAUGAUCCAAACCUtt	AGGUUUGGAUCAUCUGCUGtt	784	803	6	4	Ib	moderate	-1.8	-10.3	-9.9	-8.5	47.37	0
CR627469	CUUGUGAAUUACUCCUGAU	CUUGUGAAUUACUCCUGAUtt	AUCAGGAGUAAUUCACAAGtt	193	212	6	5	Ib	high	-0.2	-7.9	-7.6	-7.7	36.84	-1.7
CR739627	CCAUAGAGAAGAACGUAUA	CCAUAGAGAAGAACGUAUAtt	UAUACGUUCUUCUCUAUGGtt	438	457	6	6	Ia	high	-1.9	-8.4	-10.7	-6.5	36.84	0
CR739627	CUUAGUAAUCGCCUAGAAU	CUUAGUAAUCGCCUAGAAUtt	AUUCUAGGCGAUUACUAAGtt	23	42	6	4	Ia	high	-0.5	-7	-11	-6.5	36.84	-0.3
CR739627	GAAUGAAUGGCGAUAUACA	GAAUGAAUGGCGAUAUACAtt	UGUAUAUCGCCAUUCAUUCtt	38	57	6	6	Ia	high	-0.4	-7.7	-13.4	-7.3	36.84	-0.8
CR748637	CCACGCCAACUCUGUUAAA	CCACGCCAACUCUGUUAAAtt	UUUAACAGAGUUGGCGUGGtt	304	323	6	6	Ia	high	-6	-10.6	-10.9	-4.6	47.37	0
CR748637	CUAUGGAACAGAACAAUCA	CUAUGGAACAGAACAAUCAtt	UGAUUGUUCUGUUCCAUAGtt	204	223	7	6	Ia	high	-0.1	-7.2	-10.5	-7.1	36.84	0
CR748637	GAAGCUCCGUUUAGAAAUA	GAAGCUCCGUUUAGAAAUAtt	UAUUUCUAAACGGAGCUUCtt	149	168	6	7	Ia	high	-5.2	-10	-11.3	-4.8	36.84	0
H22722	UCGUGGCACUUUCUUCAGA	UCGUGGCACUUUCUUCAGAtt	UCUGAAGAAAGUGCCACGAtt	355	374	6	6	II	high	-0.1	-9.7	-8.2	-9.6	47.37	0
H25391	CACUUGAGAUCUUGAUACA	CACUUGAGAUCUUGAUACAtt	UGUAUCAAGAUCUCAAGUGtt	51	70	7	6	Ia	high	-0.6	-7.9	-10.1	-7.3	36.84	0
H25391	CCAUCUUAUACAUGCAGUU	CCAUCUUAUACAUGCAGUUtt	AACUGCAUGUAUAAGAUGGtt	233	252	6	5	Ib	high	-2.2	-9.5	-8.6	-7.3	36.84	0
H25391	GUCCCACUGAUGCUCAAGA	GUCCCACUGAUGCUCAAGAtt	UCUUGAGCAUCAGUGGGACtt	176	195	5	4	Ib	moderate	-4.3	-12.4	-10.2	-8.1	52.63	0
M62218	CAGGUAUUUCUUAGGCAAU	CAGGUAUUUCUUAGGCAAUtt	AUUGCCUAAGAAAUACCUGtt	375	394	6	4	Ib	moderate	-2.8	-10.3	-8.8	-7.5	36.84	0
R27426	GCAUCUGACCUUCCUAGUU	GCAUCUGACCUUCCUAGUUtt	AACUAGGAAGGUCAGAUGCtt	45	64	6	5	Ib	high	-3.7	-10.2	-10.9	-6.5	47.37	0
T03735	AGCUGAGCGGACAUCGAAA	AGCUGAGCGGACAUCGAAAtt	UUUCGAUGUCCGCUCAGCUtt	354	373	5	4	II	moderate	-2.5	-9.7	-15.4	-7.2	52.63	0
T08160	GAACUGGGUAACUUGUCAA	GAACUGGGUAACUUGUCAAtt	UUGACAAGUUACCCAGUUCtt	294	313	6	6	Ia	high	-0.6	-8.8	-11.1	-8.2	42.11	-1.1
T53932	AUUGCUGCCUAUGCAAAGA	AUUGCUGCCUAUGCAAAGAtt	UCUUUGCAUAGGCAGCAAUtt	14	33	6	5	II	high	-0.6	-7.5	-11.2	-6.9	42.11	-5.4
T53932	CAUCUAUGGAACAGCAAGU	CAUCUAUGGAACAGCAAGUtt	ACUUGCUGUUCCAUAGAUGtt	263	282	7	4	Ib	high	-1	-8.3	-12.6	-7.3	42.11	-0.2
T53932	GGCAUUUCAUGGGAUUUCA	GGCAUUUCAUGGGAUUUCAtt	UGAAAUCCCAUGAAAUGCCtt	334	353	5	5	Ia	moderate	-4.2	-11.1	-12.3	-6.9	42.11	-0.5
U92980	AGACUGAUGAGGAUGAAGA	AGACUGAUGAGGAUGAAGAtt	UCUUCAUCCUCAUCAGUCUtt	303	322	7	6	II	high	-0.4	-8.8	-12.1	-8.4	42.11	0
U92980	CAACGAGUUUGAUACAGUU	CAACGAGUUUGAUACAGUUtt	AACUGUAUCAAACUCGUUGtt	128	147	7	6	Ia	high	-0.9	-8.2	-9.1	-7.3	36.84	0
U92980	GACUAUUAAGGAAGAGGAU	GACUAUUAAGGAAGAGGAUtt	AUCCUCUUCCUUAAUAGUCtt	424	443	7	4	Ib	high	-0.3	-9.2	-10.8	-8.9	36.84	0
W03645	AACGGGAUGAGCUAGGAAA	AACGGGAUGAGCUAGGAAAtt	UUUCCUAGCUCAUCCCGUUtt	35	54	7	5	II	high	-0.7	-8.8	-12.3	-8.1	47.37	0
W52420	GCUAGCUAGUUUCUUUCUA	GCUAGCUAGUUUCUUUCUAtt	UAGAAAGAAACUAGCUAGCtt	36	55	6	6	Ia	moderate	-2.8	-10.1	-7.4	-7.3	36.84	0
W85900	AGAGGAUAGUUGUAGAGAA	AGAGGAUAGUUGUAGAGAAtt	UUCUCUACAACUAUCCUCUtt	420	439	6	7	II	high	-1.5	-9.9	-9.2	-8.4	36.84	0
W85900	AGGAGUUGAUGAAACCAAA	AGGAGUUGAUGAAACCAAAtt	UUUGGUUUCAUCAACUCCUtt	223	242	6	6	II	moderate	-2.1	-9.9	-10.9	-7.8	36.84	-0.1
W85900	CAGUGGUCAUACCCACAAU	CAGUGGUCAUACCCACAAUtt	AUUGUGGGUAUGACCACUGtt	91	110	5	5	Ib	moderate	-2.8	-9.1	-9.9	-6.3	47.37	-10.9
W91901	AGAAGGAAUACAGUUAAGA	AGAAGGAAUACAGUUAAGAtt	UCUUAACUGUAUUCCUUCUtt	534	553	6	5	II	high	-0.2	-7.5	-8.4	-7.3	31.58	0
Z43533	AAGGAAGGUUCGUGUUUCA	AAGGAAGGUUCGUGUUUCAtt	UGAAACACGAACCUUCCUUtt	186	205	6	6	II	moderate	-1.8	-8.7	-11.8	-6.9	42.11	-0.8
Z43533	CAUCUGGCGGUCUGAAUUU	CAUCUGGCGGUCUGAAUUUtt	AAAUUCAGACCGCCAGAUGtt	294	313	5	4	Ia	moderate	-4.5	-8.3	-14.9	-3.8	47.37	0
[truncated: 1 more rows]

## Sheet: Library
	1 siRNA	2 siRNA	3 siRNA	Total
Targets	180	31	586	797
# siRNA	180	62	1758	2000
	1 siRNA	2 siRNA	3 siRNA	Total
coding	57	9	106	172
non-coding	123	22	480	625
total siRNAs	180	31	586	797

## Sheet: sense siRNA for the 8 targets
Accession	Sense Strand	Guide Strand	Gene Symbol	siRNA#
NM_020739	GCU UCA AGC AUU GCA GAU A	UAU CUG CAA UGC UUG AAG C	CCPG1	1
NM_020739	CCA CCU AAG UUA GAA GAA A	UUU CUU CUA ACU UAG GUG G		2
NM_020739	GCU AGG AAG AAG ACC GUU U	AAA CGG UCU UCU UCC UAG C		3
NM_006105	GCA CUU CGU GGU ACA UUA U	AUA AUG UAC CAC GAA GUG C	RAPGEF3	1
NM_006105	CCA CUC AGA AGC CGA GUU U	AAA CUC GGC UUC UGA GUG G		2
NM_006105	CCU UCA UUC AUG AGG GAA A	UUU CCC UCA UGA AUG AAG G		3
NM_014595	GAA CGA AUU AUC CUG ACA A	UUG UCA GGA UAA UUC GUU C	NT5C	1
NM_014595	CCU GCU CAU UGA UGA CAA G	CUU GUC AUC AAU GAG CAG G		2
NM_014595	GGG AGA UCU UAG AUA GCA A	UUG CUA UCU AAG AUC UCC C		3
NM_173596	GCA GAC AAU UCC ACA CAC A	UGU GUG UGG AAU UGU CUG C	SLC39A5	1
NM_173596	UCC UUC ACA GGC UUC UGU U	AAC AGA AGC CUG UGA AGG A		2
NM_173596	GCA CUG CUA CAU CUG CUA C	GUA GCA GAU GUA GCA GUG C		3
U11960	CCACCCAGUUUAAAGUCAU	AUGACUUUAAACUGGGUGG	FGD1	1
U11960	GCUUCUUCUCAAAGGACUAU	AUAGUCCUUGAGAAGAAGC		2

## Sheet: Taqman primers and probes 
Assay ID	Forward Primer Seq.	Reverse Primer Seq.	Probe Sequence	Context Sequence	Gene Symbol	Gene Name	NCBI Gene Reference
Hs00328567_s1				CCCTCTCCAACCCCAGCCATGGCCC	ANKRD52	ankyrin repeat domain 52	AK056831.1
Hs00393715_m1				TAGAGCAAGGAGAAAGCAGCCAAAA	CCPG1	cell cycle progression 1	NM_020739.2,NM_004748.3,AB033080.2,AK022459.1,AF212228.1,BC027621.1,BC015203.1,AL705964.1,BC039871.1
Hs00228559_m1				CTCCAGAATACAAGGTCCTGGAAGA	ELL3	elongation factor RNA polymerase II-like 3	NM_025165.2,AK026290.1,AF276512.1,CR457358.1,CR599724.1,CR604506.1,CR606239.1,BC006548.2,AK057528.1,BC019293.1,AK126384.1
Hs00215575_m1				TCCTGCTCGGCCAAAATCTCATGCC	C12orf48	chromosome 12 open reading frame 48	NM_017915.2,AK000648.1,BC070270.1,BC030962.1,BC098313.1
Hs00159552_m1				GACGAGAACGACGGTGGGCAGCCTC	NCBP1	nuclear cap binding protein subunit 1, 80kDa	NM_002486.4,D32002.1,X80030.1,BC001450.2,AB209233.1,DB086376.1
Hs01055601_m1				TTATTACAGCCATGTTCACTGCCCA	PIGB	phosphatidylinositol glycan anchor biosynthesis, class B	NM_004855.4,D42138.1,CR591869.1,BC017711.1,AK093138.1,AK223330.1
Hs00974687_m1				CAGCCACAGCCCCACTCCACAGCGC	DNM2	dynamin 2	NM_001005360.1,NM_001005361.1,NM_001005362.1,NM_004945.2,L36983.1,AK023207.1,BC054501.1,AK097875.1,AK097967.1,AK097989.1,BC039596.1
Hs00379938_m1				TGAATGAGGATTGTCTGAACGGCTC	SLC39A5	solute carrier family 39 (metal ion transporter), member 5	NM_173596.1,AK172768.1,CR592568.1,BC027884.1
Hs00274359_m1				GGCCCGACCTGGCGGATAAAGTGGC	NT5C	5', 3'-nucleotidase, cytosolic	NM_014595.1,AF154829.2,AK000419.1,BC002516.2,BC008183.1,BC017454.1,BC022334.1
Hs00183449_m1				TCCTCAGATGAAGGCCCGGAACTTG	RAPGEF3	Rap guanine nucleotide exchange factor (GEF) 3	NM_001098531.1,NM_001098532.1,NM_006105.4,AF103905.1,U78168.1,BC040534.1,BC068477.1,BC092404.1,BC017728.1,AK092448.1
Hs00173595_m1				GAGATTTTGACATGCTCAGATGTAT	PMCH	pro-melanin-concentrating hormone	NM_002674.2,M57703.1,AV723033.1,BC018048.1
Hs00373747_m1				CTCAAAGCCAAGGGAGTGTGCAAGG	C9orf97	chromosome 9 open reading frame 97	NM_139246.4,AF258575.1,AK056453.1,AK056752.1,BX538308.1,BX648493.1,AK122809.1,AK128615.1,AK094043.1,BC035604.1
Hs00183648_m1				CGAATACCAGGTGATCGGAGGTGCT	TMED1	transmembrane emp24 protein transport domain containing 1	NM_006858.2,U41804.1,BC002443.1,CR612632.1,CR616116.1,CR618553.1,CR623047.1,BF794897.1,BC018831.1
RAPGEF3-AS-X1	CTTTGCCTTCCACCATGATTGTG	GAAGAATGAAGACATCCAGACAAATACG	CTTCAGGGCCGTTCCAC		RAPGEF3-AS
NT5C-AS-X1	TGCAGGGACGGCTTTGG	GGCTGGGTCCCGAAGAAG	CAGGGTCAGAAAAGTG		NT5C-AS
FGD1-AS-x1	ggagaggtcaaggactggatct	ctgaaaggacccgaaggagtag	ggctttgccaggtg		FGD1-AS
FGD1				gctccaggccaggactgaggaggag	FGD1

## Sheet: siRNA for the 8 NAT targets
siRNA#	Accession	Target	Sense Strand	Guide Strand	Gene Symbol	siSearch score	Reynolds score	Ui-tei classification	SiSearch classifier	energyDifference	startEnergy	middleEnergy	endEnergy	GC content	Hairpin energy
1	AK056831	TCACCTTTGCCTTCAATAT	UCACCUUUGCCUUCAAUAUtt	AUAUUGAAGGCAAAGGUGAtt	ANKRD52	6	5	II	high	-6.2	-10.6	-11.8	-4.4	36.84	0
2	AK056831	GAACGGTTCTACAGCTGTA	GAACGGUUCUACAGCUGUAtt	UACAGCUGUAGAACCGUUCtt	ANKRD52	6	7	Ib	high	-0.8	-9.1	-10.6	-8.3	47.37	-3.9
3	AK056831	TTCCCTCTCAGCCATTTCT	UUCCCUCUCAGCCAUUUCUtt	AGAAAUGGCUGAGAGGGAAtt	ANKRD52	5	4	II	moderate	-4.2	-10.5	-12.9	-6.3	47.37	-1.3
4	AK093138	GTGATATTCCAACTCATGA	GUGAUAUUCCAACUCAUGAtt	UCAUGAGUUGGAAUAUCACtt	CCPG1-AS	7	5	Ib	high	-0.7	-9	-10.1	-8.3	36.84	0
5	AK093138	AGGTTTGGATGAAGAATAC	AGGUUUGGAUGAAGAAUACtt	GUAUUCUUCAUCCAAACCUtt	CCPG1-AS	6	4	III	low	-1.8	-8.5	-12.1	-6.7	36.84	0
6	AK093138	AAAGGCCTGTTCTTTGTAT	AAAGGCCUGUUCUUUGUAUtt	AUACAAAGAACAGGCCUUUtt	CCPG1-AS	7	6	II	high	-0.5	-7.2	-10.9	-6.7	36.84	-0.2
7	AK095876	CAGAGTGCTATTACTTCAT	CAGAGUGCUAUUACUUCAUtt	AUGAAGUAAUAGCACUCUGtt	ELL3-AS	5	4	Ia	moderate	-2.8	-9.3	-10.4	-6.5	36.84	-1.1
8	AK095876	TAGACGTCATTCAGGTTGA	UAGACGUCAUUCAGGUUGAtt	UCAACCUGAAUGACGUCUAtt	ELL3-AS	6	6	II	high	-0.4	-8.6	-10.6	-8.2	42.11	-1
9	AK095876	TGTCGGGTTAGGTCTGAGA	UGUCGGGUUAGGUCUGAGAtt	UCUCAGACCUAACCCGACAtt	ELL3-AS	5	4	II	high	-0.1	-9.7	-10.4	-9.6	52.63	-2.7
10	AK094291	AAAGGGATGCTCTGAAATA	AAAGGGAUGCUCUGAAAUAtt	UAUUUCAGAGCAUCCCUUUtt	NT5C-AS	6	6	II	high	-2.4	-7.2	-12.3	-4.8	36.84	-0.5
11	AK094291	AACCGATTCTCTTGCTTCA	AACCGAUUCUCUUGCUUCAtt	UGAAGCAAGAGAAUCGGUUtt	NT5C-AS	7	6	II	high	-0.7	-8.8	-9.9	-8.1	42.11	0
12	AK094291	TGGTCTCAGTGGATTGCTT	UGGUCUCAGUGGAUUGCUUtt	AAGCAAUCCACUGAGACCAtt	NT5C-AS	5	5	II	moderate	-2.1	-10.6	-12.9	-8.5	47.37	-1.2
13	AK097967	AGCTGATCCAACAGAAACA	AGCUGAUCCAACAGAAACAtt	UGUUUCUGUUGGAUCAGCUtt	DNM2	5	5	II	moderate	-3	-9.7	-12.6	-6.7	42.11	-2
14	AK097967	TTGGGTTCCTGATCAGTCA	UUGGGUUCCUGAUCAGUCAtt	UGACUGAUCAGGAACCCAAtt	DNM2	6	6	II	high	-0.8	-10.2	-12.9	-9.4	47.37	-0.9
15	AK097967	CGACCTTTCTTCTGAGCTT	CGACCUUUCUUCUGAGCUUtt	AAGCUCAGAAGAAAGGUCGtt	DNM2	6	6	Ib	high	-2.4	-10.9	-9.9	-8.5	47.37	0
16	AL831948	TCTGGATGTCTTCATTCTT	UCUGGAUGUCUUCAUUCUUtt	AAGAAUGAAGACAUCCAGAtt	RAPGEF3-AS	5	4	II	moderate	-4.2	-10.5	-9.7	-6.3	36.84	-3.1
17	AL831948	GTACCTCTTCTCTGCTTCT	GUACCUCUUCUCUGCUUCUtt	AGAAGCAGAGAAGAGGUACtt	RAPGEF3-AS	6	5	Ib	high	-2.7	-10.2	-11.1	-7.5	47.37	0
18	AL831948	GAACCCTGAAAGTGACAAA	GAACCCUGAAAGUGACAAAtt	UUUGUCACUUUCAGGGUUCtt	RAPGEF3-AS	6	6	Ia	high	-3.3	-10	-9	-6.7	42.11	0
19	BG105175	TTGAGCCATGGTCTTATTT	UUGAGCCAUGGUCUUAUUUtt	AAAUAAGACCAUGGCUCAAtt	C12orf48	5	4	II	moderate	-3.9	-8.1	-10.8	-4.2	36.84	-1.6
20	BG105175	AAGACTACTCACTGTCAAA	AAGACUACUCACUGUCAAAtt	UUUGACAGUGAGUAGUCUUtt	C12orf48	6	5	II	high	-0.7	-7.6	-12.2	-6.9	36.84	-4.6
21	BG105175	AGAGAAGGTTGATTTGGTT	AGAGAAGGUUGAUUUGGUUtt	AACCAAAUCAACCUUCUCUtt	C12orf48	7	6	II	high	-0.5	-9	-11.5	-8.5	36.84	0
