# Supplementary material for: RNAi Screen Indicates Widespread Biological Function for Human Natural Antisense Transcripts
Source: PLoS One. 2010 Oct 4;5(10):e13177. doi: 10.1371/journal.pone.0013177 (PMC2949395; doi:10.1371/journal.pone.0013177)
Supplement: Table S3 — Normalized data from the RNAi screen. Normalized luciferase intensities are listed for each target along with some metrics used for ranking the targets. See legend on the second sheet of the Excel file for details. (0.25 MB XLS) [file pone.0013177.s003.xls]

## Sheet: Signals by target
target	position	s1r1	s1r2	s2r1	s2r2	s3r1	s3r2	max	am1	am2	am3	sign	validated	name
AK094291	2:A13,2:A15,2:A17	1.90373	-1.96379	4.18477	6.33319	4.88847	2.11021	5.25898	5.25898	3.49934	NA	+	yes	NT5C-AS
AF147311	1:K07,1:K09,1:K11	1.56167	1.04908	1.92929	2.74564	2.09068	2.92469	2.50768	2.50768	2.33747	1.30537	+
BX647209	5:C06,5:C08,5:C10	1.42776	2.75921	-0.975407	-1.35457	2.55856	2.55673	2.55764	2.55764	2.09349	NA	+
AK056831	1:N13,1:N15,1:N17	-2.02084	NA	-2.03281	NA	-1.9393	NA	-2.03281	2.03281	2.02084	1.9393	-	yes	ANKRD52
BU177253	5:A09,5:A11,5:A13	2.98878	5.05999	1.47923	2.4544	0.0954219	2.37849	4.02438	4.02438	1.96681	1.23696	+
BC039670	3:L23,3:N01,3:N03	2.7501	-0.602176	-1.50282	-2.47656	-2.44262	-1.41635	-1.98969	1.98969	1.92949	NA	-
CR594526	5:F02,5:F04,5:F06	-2.5046	-1.34482	-2.43663	-1.62984	-0.665921	-0.672384	-2.03323	2.03323	1.92471	0.669152	-
AK093138	1:N08,1:N10,1:N12	-1.81526	NA	-2.15911	NA	-1.91633	NA	-2.15911	2.15911	1.91633	1.81526	-	yes	CCPG1-AS
BC051746	3:N02,3:N04,3:N06	-2.10284	-1.89905	-2.26077	-1.5658	-2.2788	-0.96622	-2.00095	2.00095	1.91329	1.62251	-
AK093233	1:N14,1:N16,1:N18	-2.45579	NA	-1.9066	NA	-1.87309	NA	-2.45579	2.45579	1.9066	1.87309	-	no	ELL3-AS
AK056642	1:N07,1:N09,1:N11	-1.89115	NA	-1.84293	NA	-1.88191	NA	-1.89115	1.89115	1.88191	1.84293	-
AI833003	1:C14,1:C16,1:C18	2.62355	1.12864	4.03647	2.08272	2.43746	0.642652	3.05959	3.05959	1.87609	1.54006	+
CD171782	5:F03,5:F05,5:F07	-2.27032	-1.84883	-2.12494	-1.56221	-1.45633	-1.33477	-2.05957	2.05957	1.84358	1.39555	-
AK124913	2:B21,2:B23,2:D01	2.32768	1.30859	1.66074	1.99544	-1.02563	-0.741747	1.82809	1.82809	1.81814	NA	+
AK124792	2:B09,2:B11,2:B13	0.139959	0.862158	0.213713	3.6825	1.62775	1.98294	1.94811	1.94811	1.80534	0.501059	+
BM981128	4:H10,4:H12,4:H14	0.815036	2.45114	-1.14819	-0.202166	1.96636	1.74188	1.85412	1.85412	1.63309	NA	+
BQ007699	4:L06,4:L08,4:L10	1.69851	1.44743	-0.437305	-0.250387	3.01201	1.34752	2.17977	2.17977	1.57297	NA	+
CR592178	5:D02,5:D04,5:D06	-1.23212	-1.8325	-2.062	-1.47091	-0.619821	-0.151906	-1.76645	1.76645	1.53231	0.385863	-
AK095568	2:C07,2:C09,2:C11	2.66344	0.30039	2.43666	-0.583863	2.2728	0.80359	1.53819	1.53819	1.48191	NA	+
BI758673	4:F07,4:F09,4:F11	-1.00165	0.0969144	0.90079	1.98396	1.67354	1.30818	1.49086	1.49086	1.44238	NA	+
BI763942	4:F23,4:H01,4:H03	0.440825	-0.213878	-2.14546	-1.33696	-1.83733	-1.00962	-1.74121	1.74121	1.42348	NA	-
AK025790	1:M16,1:M18,1:M20	-0.607927	NA	-1.41984	NA	-1.70343	NA	-1.70343	1.70343	1.41984	0.607927	-
CR596126	5:H02,5:H04,5:H06	-1.41671	-0.798396	-2.38812	-0.442117	-2.09759	-1.14508	-1.62134	1.62134	1.41512	1.10755	-
BU852969	5:E09,5:E11,5:E13	1.19254	1.61908	2.29998	1.4692	-0.901399	-0.413604	1.88459	1.88459	1.40581	NA	+
AK023699	1:K12,1:K14,1:K16	1.46217	1.33916	0.472761	2.54202	-0.293068	0.518978	1.50739	1.50739	1.40067	NA	+
AK098124	2:C04,2:C06,2:C08	1.87066	0.879324	2.05347	1.22484	-0.901382	-1.49866	1.63915	1.63915	1.37499	NA	+
AX747518	3:O09,3:O11,3:O13	1.48291	1.74274	0.59106	-0.238433	1.5412	1.20197	1.61282	1.61282	1.37158	NA	+
AK055389	1:F23,1:H01,1:H03	0.583251	NA	-1.42652	-1.59572	-0.965451	-1.75344	-1.51112	1.51112	1.35945	NA	-
BM473700	4:N01,4:N03,4:N05	-1.90784	-0.7922	-1.33781	-1.30672	-1.1775	-1.75865	-1.46807	1.46807	1.35002	1.32227	-
AK056849	1:N19,1:P01,1:P03	-2.39848	NA	-0.243211	-2.45214	-0.106935	0.488845	-2.39848	2.39848	1.34768	NA	-
H25391	6:G22,6:G24,6:I02	-0.959788	0.051017	-2.21804	-0.475048	-0.712924	-2.21841	-1.46567	1.46567	1.34654	NA	-
AI742769	1:A22,1:A24,1:C02	-1.18863	-1.50055	-1.67045	-1.15578	1.20364	1.05884	-1.41312	1.41312	1.34459	NA	-
AK055354	1:F11,1:F13,1:F15	2.7103	NA	1.33243	NA	0.392909	NA	2.7103	2.7103	1.33243	0.392909	+
BF972193	4:O07,4:O09,4:O11	-1.17866	0.460859	2.14695	0.513736	2.60052	0.72394	1.66223	1.66223	1.33034	NA	+
CD520440	5:H15,5:H17,5:H19	-0.409325	0.424096	-1.56882	-1.06218	-1.60584	-2.219	-1.91242	1.91242	1.3155	NA	-
AK022798	1:I12,1:I14,1:I16	1.16034	3.20612	0.306235	0.89292	0.881813	1.74136	2.18323	2.18323	1.31158	0.599578	+
AK023682	1:K06,1:K08,1:K10	0.332424	2.22772	0.596628	3.98608	1.22194	1.12966	2.29135	2.29135	1.28007	1.1758	+
CR624167	6:C04,6:C06,6:C08	1.4219	1.10798	-1.05727	-0.216667	0.689551	1.88759	1.28857	1.28857	1.26494	NA	+
CR612029	6:G03,6:G05,6:G07	-0.908145	-2.36181	0.399394	-0.569763	-1.10832	-1.36888	-1.63497	1.63497	1.2386	NA	-
AK026524	1:O08,1:O10,1:O12	1.69162	4.51208	0.340645	1.65918	1.67475	0.794366	3.10185	3.10185	1.23456	0.999913	+
BC004474	3:A24,3:C02,3:C04	0.26126	3.51044	1.21736	1.23135	-0.697351	-1.18733	1.88585	1.88585	1.22436	NA	+
BX648637	5:I22,5:I24,5:K02	2.78768	3.2351	-0.810136	-0.623988	0.821011	1.6011	3.01139	3.01139	1.21106	NA	+
CR591956	5:B20,5:B22,5:B24	0.281746	2.15494	0.00105411	2.13249	0.724131	1.67065	1.21834	1.21834	1.19739	1.06677	+
AK128017	2:N15,2:N17,2:N19	-0.925337	-0.341096	-1.06456	-1.52731	-0.851859	-1.52014	-1.29594	1.29594	1.186	0.633217	-
AK057183	1:P05,1:P07,1:P09	-0.421453	-0.0105347	1.09387	1.26793	1.03989	2.42663	1.73326	1.73326	1.1809	NA	+
AW183704	3:K15,3:K17,3:K19	1.26478	1.27787	0.201879	-0.442713	1.6837	0.656203	1.27132	1.27132	1.16995	NA	+
AK125857	2:F21,2:F23,2:H01	-0.37021	-1.96876	-0.57946	-1.43908	-1.76696	-0.855236	-1.3111	1.3111	1.16948	1.00927	-
CD105088	5:D21,5:D23,5:F01	-2.32144	-0.0120698	-0.113063	2.04805	-3.00793	-2.84621	-2.92707	2.92707	1.16676	NA	-
AK097710	2:A04,2:A06,2:A08	2.74864	1.87155	-0.977331	-1.2765	1.48905	0.836126	2.3101	2.3101	1.16259	NA	+
BC040532	3:N13,3:N15,3:N17	-1.13213	0.372356	-1.19033	-1.08381	-1.59094	-1.11829	-1.35462	1.35462	1.13707	NA	-
AL831948	3:A13,3:A15,3:A17	0.86641	1.38574	3.50984	3.14376	-0.778286	0.425327	3.3268	3.3268	1.12608	NA	+	yes	RAPGEF3-AS
AK124787	2:B03,2:B05,2:B07	0.731502	1.52052	-1.29437	0.735983	1.88469	0.682796	1.28374	1.28374	1.12601	NA	+
AK055438	1:H05,1:H07,1:H09	-0.78674	-2.14431	-0.747831	-1.50355	1.16788	-0.835932	-1.46553	1.46553	1.12569	NA	-
BC040208	3:N07,3:N09,3:N11	-1.79742	-0.451804	-1.79358	-0.839596	-1.50652	-0.54176	-1.31659	1.31659	1.12461	1.02414	-
BX647258	5:C18,5:C20,5:C22	-1.0329	1.47762	3.6984	3.29886	1.65178	0.568808	3.49863	3.49863	1.1103	NA	+
BC031588	3:O10,3:O12,3:O14	0.761945	1.53192	0.544869	0.0230729	1.46019	0.753035	1.14693	1.14693	1.10661	0.283971	+
AW161256	3:K03,3:K05	2.03097	0.915405	0.902591	1.30033			1.47319	1.47319	1.10146	NA	+
AK075399	1:B18,1:B20,1:B22	1.75628	-0.808918	-0.925503	-1.26484	-1.17414	-1.3056	-1.23987	1.23987	1.09517	NA	-
CR597431	5:J02,5:J04,5:J06	0.0293299	0.667627	-1.03141	-1.14455	-1.01327	-1.58348	-1.29837	1.29837	1.08798	NA	-
BC029297	3:K22,3:K24,3:M02	3.05359	0.192685	1.14028	1.00025	-0.744425	0.316317	1.62314	1.62314	1.07026	NA	+
AK055364	1:F17,1:F19,1:F21	1.0692	NA	-0.376876	NA	1.1617	NA	1.1617	1.1617	1.0692	NA	+
CR610292	6:E05,6:E07,6:E09	-0.71716	-0.0113972	2.03479	0.390146	0.621995	1.48495	1.21247	1.21247	1.05347	NA	+
AK091674	1:H04,1:H06,1:H08	-0.102875	-1.91998	-0.747787	-1.59258	-0.274701	-1.83083	-1.17018	1.17018	1.05277	1.01143	-
AK125532	2:F03,2:F05,2:F07	-1.42745	-0.627483	-1.35966	-1.16121	-1.03493	-0.126684	-1.26044	1.26044	1.02747	0.580807	-
BG773262	4:K06,4:K08,4:K10	0.408076	-0.983843	1.58641	1.3571	0.807057	1.22449	1.47176	1.47176	1.01577	NA	+
AK172808	2:D24,2:F02,2:F04	1.00375	-0.987713	-1.40172	-0.618694	-1.81439	-1.11786	-1.46612	1.46612	1.01021	NA	-
BE220031	4:E23,4:G01,4:G03	0.346503	0.634364	3.83225	1.56011	0.911079	1.10866	2.69618	2.69618	1.00987	0.490433	+
CD365509	5:H03,5:H05,5:H07	-1.93598	-0.573876	-1.60578	-0.122958	-1.262	-0.754554	-1.25493	1.25493	1.00828	0.864369	-
AK091644	1:F22,1:F24,1:H02	-1.00407	NA	-0.675511	NA	-0.686462	-1.55401	-1.12024	1.12024	1.00407	0.675511	-
AK055282	1:F05,1:F07,1:F09	0.758924	NA	1.00267	NA	2.36399	NA	2.36399	2.36399	1.00267	0.758924	+
CR604537	5:P18,5:P20,6:A01	1.18443	0.818731	1.86185	1.56594	-0.619781	0.949812	1.71389	1.71389	1.00158	NA	+
BM564298	4:P05,4:P07,4:P09	0.378834	0.893384	0.845824	1.15336	1.64815	0.464723	1.05644	1.05644	0.99959	0.636109	+
BC034962	3:F01,3:F03,3:F05	-2.24582	-2.28678	-0.431125	-0.648638	-0.462297	-1.53534	-2.2663	2.2663	0.998821	0.539882	-
AF143875	1:K01,1:K03,1:K05	-2.15408	-1.0279	1.02859	3.44913	1.23835	0.75319	2.23886	2.23886	0.995772	NA	+
AU142677	3:G21,3:G23,3:I01	1.41528	2.88187	0.352147	1.6159	-0.830896	-0.383821	2.14858	2.14858	0.984023	NA	+
CR618514	6:M01,6:M03,6:M05	-0.0262894	-1.91952	-0.587231	0.281588	-0.443768	-1.49116	-0.972903	0.972903	0.967466	NA	-
AK093026	1:N02,1:N04,1:N06	-0.955862	NA	-0.859815	NA	-1.30104	NA	-1.30104	1.30104	0.955862	0.859815	-
CR594841	5:F08,5:F10,5:F12	-1.48639	-1.01049	-0.830499	0.812778	-1.18545	-0.715368	-1.24844	1.24844	0.950411	NA	-
BQ220962	4:N12,4:N14,4:N16	-0.350694	-0.00208587	-1.12768	-1.04068	-0.473449	-1.41748	-1.08418	1.08418	0.945464	0.17639	-
U92980	6:I18,6:I20,6:I22	0.615117	1.27499	0.478817	-1.33096	1.13799	1.1754	1.1567	1.1567	0.945054	NA	+
BM802003	4:D16,4:D18,4:D20	0.783641	-0.779683	-1.57334	-0.845692	-0.829549	-1.02879	-1.20951	1.20951	0.929168	NA	-
AL040447	2:F06,2:F08,2:F10	-1.61513	-1.01906	0.0679264	1.78953	1.24305	1.09696	-1.3171	1.17001	0.928728	NA	+
AK124449	2:O12,2:O14,2:O16	0.101337	0.528154	1.00554	0.843238	1.56843	2.11961	1.84402	1.84402	0.924388	0.314746	+
BC044232	3:F14,3:F16,3:F18	-0.313842	-1.5325	2.02192	0.5953	-1.18419	-1.06165	1.30861	1.12292	0.923173	NA	-
AW341698	3:M13,3:M15,3:M17	-0.87472	0.696819	-1.07176	-0.770186	-1.31781	-1.36156	-1.33969	1.33969	0.920971	NA	-
AW181942	3:K09,3:K11,3:K13	1.32783	0.513912	0.544366	-0.151765	2.10693	0.450586	1.27876	1.27876	0.920871	NA	+
BX103104	5:G03,5:G05,5:G07	-1.42157	-0.412183	-1.1432	-1.58296	-1.24976	-0.252176	-1.36308	1.36308	0.916878	0.750969	-
Z43533	6:K12,6:K14,6:K16	-1.05602	-0.491085	-1.78877	-0.0371772	-1.65533	-1.31924	-1.48729	1.48729	0.912974	0.77355	-
AK126088	2:H21,2:H23,2:J01	-1.5221	-0.510328	0.263327	0.14219	-0.190303	-1.63534	-1.01621	1.01621	0.912823	NA	-
BC040562	3:N19,3:P01,3:P03	-0.70197	-1.10745	-1.64733	-0.526378	-1.26531	0.145238	-1.08686	1.08686	0.904708	NA	-
AA426598	1:E11,1:E13,1:E15	-0.0964265	0.931033	1.02002	1.26129	1.24159	0.557152	1.14066	1.14066	0.899373	NA	+
AI208901	1:M15,1:M17,1:M19	-0.811831	NA	-0.898716	NA	-1.22743	NA	-1.22743	1.22743	0.898716	0.811831	-
BF979634	4:O13,4:O15,4:O17	1.05146	0.725972	0.097646	1.1707	2.41644	2.02494	2.22069	2.22069	0.888718	0.634175	+
AK092113	1:J18,1:J20,1:J22	0.161313	-0.297634	-0.986622	-0.78866	-1.26474	-0.992412	-1.12858	1.12858	0.887641	NA	-
BI118180	4:M20,4:O02,4:O04	-1.18605	-0.589034	-1.45668	-0.999066	1.62976	-1.08507	-1.22787	1.22787	0.88754	NA	-
BC051759	3:N08,3:N10,3:N12	-1.84356	-0.011043	-1.0862	-0.685619	-0.940528	-0.291077	-0.9273	0.9273	0.885908	0.615802	-
BC045573	3:H02,3:H04,3:H06	-1.31127	-1.44904	-1.09656	-0.670967	-0.98864	-0.44592	-1.38015	1.38015	0.883764	0.71728	-
BQ000843	4:J24,4:L02,4:L04	1.24968	-0.758867	-0.619344	-1.14156	-1.39233	-1.12251	-1.25742	1.25742	0.880452	NA	-
AK025189	1:K24,1:M02,1:M04	-1.69585	-0.0648169	-0.480743	NA	-0.962058	NA	-0.962058	0.962058	0.880334	0.480743	-
AK091545	1:F10,1:F12,1:F14	-0.235641	NA	0.876325	NA	1.40293	NA	1.40293	1.40293	0.876325	NA	+
AL583533	2:P04,2:P06,2:P08	-0.725109	0.41479	0.870054	0.874168	1.10344	0.733719	0.918579	0.918579	0.872111	NA	+
AK097967	2:A16,2:A18,2:A20	-0.256679	4.33354	4.56029	1.89443	0.261773	1.47441	3.22736	3.22736	0.868089	NA	+	no	DNM2
BG829700	4:M02,4:M04,4:M06	-1.20505	-1.29283	0.3563	-1.26974	-1.33896	-0.383087	-1.24894	1.24894	0.861021	NA	-
BC070067	4:C11,4:C13,4:C15	0.559592	1.20748	-1.91287	-1.20294	0.967398	0.754464	-1.55791	0.883537	0.860931	NA	+
BG719278	4:I20,4:I22,4:I24	-0.370034	-0.624656	-1.48949	-0.482387	-1.18577	-0.533446	-0.985937	0.985937	0.859606	0.497345	-
BX648990	5:K22,5:K24,5:M02	0.707018	0.995847	1.86203	1.33475	-0.182588	-0.569525	1.59839	1.59839	0.851433	NA	+
BX537526	5:O01,5:O03,5:O05	0.485827	-0.617481	0.976818	0.685253	1.66798	1.83769	1.75283	1.75283	0.831035	NA	+
AL137656	2:N02,2:N04,2:N06	-1.31427	0.0617479	-0.392836	-1.26163	-0.89235	-0.779751	-0.836051	0.836051	0.827232	NA	-
BX403622	5:K03,5:K05,5:K07	0.980871	0.642441	1.28603	1.57179	0.0891566	0.656035	1.42891	1.42891	0.811656	0.372596	+
AK098324	2:C14,2:C16,2:C18	2.80956	-0.372052	0.940952	3.08252	1.18681	0.43079	2.01174	2.01174	0.808798	NA	+
BU154247	5:A03,5:A05,5:A07	0.0341832	1.5459	0.681284	2.61172	-1.32642	1.55843	1.6465	1.6465	0.790041	NA	+
BC046101	3:H14,3:H16,3:H18	-0.469354	-1.18847	-0.511231	-1.06232	0.591912	0.771615	-0.828911	0.828911	0.786775	NA	-
AI081835	1:M05,1:M07,1:M09	-0.443605	NA	-1.51234	NA	-0.785783	NA	-1.51234	1.51234	0.785783	0.443605	-
BI829394	4:H23,4:J01,4:J03	-0.902114	-0.860421	-0.247965	-1.31051	-0.74357	0.407004	-0.881268	0.881268	0.779238	NA	-
AL713723	3:A01,3:A03,3:A05	0.781913	1.86501	0.308452	1.24823	-0.11965	0.444786	1.32346	1.32346	0.778342	NA	+
AW205448	3:K21,3:K23,3:M01	1.03746	0.509838	2.57389	2.65584	-1.33417	-0.790251	2.61487	2.61487	0.773651	NA	+
T53932	6:I12,6:I14,6:I16	-0.934943	-0.579559	-1.36241	-1.74892	-0.522583	-0.0784474	-1.55567	1.55567	0.757251	0.300515	-
AK097723	2:A10,2:A12,2:A14	1.02582	0.276355	0.410464	1.09969	2.78791	2.18108	2.48449	2.48449	0.755075	0.651088	+
BE302996	4:G11,4:G13,4:G15	0.810674	1.54018	0.434619	0.146008	0.346867	1.15605	1.17543	1.17543	0.75146	0.290314	+
CR620067	6:O11,6:O13,6:O15	1.26749	0.234494	-0.619633	0.165465	1.45325	0.430152	0.941699	0.941699	0.75099	NA	+
AA131530	1:A21,1:A23,1:C01	-0.815275	-0.68353	-1.31213	-0.658891	-0.0265768	1.41775	-0.985513	0.985513	0.749403	NA	-
BI761521	4:F13,4:F15	0.616243	2.45955	0.447076	1.05096			1.5379	1.5379	0.749016	NA	+
BC072670	4:E05,4:E07,4:E09	0.893986	-1.96267	0.494721	0.969945	0.917658	0.861473	0.889566	0.889566	0.732333	NA	+
CR596164	5:H08,5:H10,5:H12	-1.28861	-1.17784	-0.947439	-0.511609	-0.791962	-0.478119	-1.23323	1.23323	0.729524	0.635041	-
CB960709	5:B17,5:B19,5:B21	1.06983	2.24457	0.420816	1.03187	-1.29111	-0.770052	1.6572	1.6572	0.726343	NA	+
AL713774	3:A07,3:A09,3:A11	-0.396013	1.02096	-0.660496	-1.4582	-1.27666	-0.175577	-1.05935	1.05935	0.726121	NA	-
AK027721	1:B23,1:D01,1:D03	-0.19813	-1.24592	-1.07112	-2.38877	0.769314	-0.520586	-1.72995	1.72995	0.722023	NA	-
AK095229	2:C01,2:C03,2:C05	1.17612	2.73384	-0.133822	-1.52637	1.33467	0.102041	1.95498	1.95498	0.718355	NA	+
AB096248	1:G17,1:G19,1:G21	0.84977	0.128084	0.757813	0.677394	1.57117	0.539597	1.05538	1.05538	0.717604	0.488927	+
CR624046	6:A22,6:A24,6:C02	-0.200205	1.18071	1.64552	2.392	1.29647	0.13509	2.01876	2.01876	0.715782	NA	+
BX647083	5:A18,5:A20,5:A22	0.0613713	1.35935	4.36178	3.94346	-2.1745	-0.00570128	4.15262	4.15262	0.710359	NA	+
CR623722	6:A16,6:A18,6:A20	-2.49567	-1.1135	0.948637	-0.638538	-0.170589	-1.23606	-1.80458	1.80458	0.703326	NA	-
AK123707	2:K20,2:K22,2:K24	-0.636674	0.316545	0.569602	0.822339	1.12732	0.704424	0.915872	0.915872	0.69597	NA	+
AF339775	1:K15,1:K17,1:K19	0.835009	0.674911	0.842399	0.546825	-0.400343	0.288408	0.75496	0.75496	0.694612	NA	+
CF137512	5:J15,5:J17,5:J19	-0.80675	-4.07369	-0.753513	-0.286353	-0.874429	-0.506642	-2.44022	2.44022	0.690535	0.519933	-
BI828738	4:H17,4:H19,4:H21	-0.394409	0.671993	0.64747	0.730301	0.68439	1.6693	1.17684	1.17684	0.688885	NA	+
BM682632	4:B02,4:B04,4:B06	0.882018	0.495612	0.983849	1.78199	1.56422	-0.314237	1.38292	1.38292	0.688815	NA	+
BC042390	3:D06,3:D08,3:D10	-1.28708	-1.79295	-0.342932	-1.02841	1.60123	-0.876007	-1.54002	1.54002	0.68567	NA	-
BG431163	4:G02,4:G04,4:G06	-0.847859	-0.854067	-1.08831	-0.269438	-0.307419	0.202248	-0.850963	0.850963	0.678872	NA	-
CR627469	6:G02,6:G04,6:G06	-0.962606	-0.385614	1.24	2.43286	-0.293194	-1.29075	1.83643	0.79197	0.67411	NA	-
BE467111	4:I07,4:I09,4:I11	-0.836595	-0.509897	-0.254714	-1.48023	0.387461	-1.58452	-0.867471	0.867471	0.673246	NA	-
CR591264	5:B08,5:B10,5:B12	1.33448	1.91191	0.778847	-1.30409	0.921814	0.415745	1.6232	1.6232	0.66878	NA	+
CB960814	5:B23,5:D01,5:D03	1.70407	2.53781	-2.51268	-0.409197	-1.20444	-0.132914	2.12094	1.46094	0.668675	NA	-
BG422817	4:E20,4:E22,4:E24	-0.421874	-0.914821	-1.32754	1.77174	-1.76712	-1.73697	-1.75204	1.75204	0.668348	NA	-
AK056250	1:L07,1:L09,1:L11	1.58056	1.95142	0.0292071	0.543311	0.803207	0.517343	1.76599	1.76599	0.660275	0.286259	+
AK025706	1:M08,1:M10,1:M12	-0.915596	NA	-0.658037	NA	0.239306	NA	-0.915596	0.915596	0.658037	NA	-
BG431910	4:G08,4:G10,4:G12	-0.368439	-1.36775	-0.618021	-0.371306	-0.914363	-0.396679	-0.868095	0.868095	0.655521	0.494664	-
BC041011	3:P05,3:P07,3:P09	-1.99142	-2.04525	2.59244	0.779588	0.987406	0.321402	-2.01834	1.68601	0.654404	NA	+
AK127319	2:L15,2:L17,2:L19	0.587671	0.735972	-0.759833	-1.49729	-0.94245	-0.363167	-1.12856	1.12856	0.652808	NA	-
BQ215910	4:N06,4:N08,4:N10	-1.14657	-1.58378	-0.142831	-0.185178	-0.448238	-0.846774	-1.36518	1.36518	0.647506	0.164004	-
CD387847	5:H09,5:H11,5:H13	-0.646451	0.0899501	-0.871664	-0.419792	-0.961473	-0.557485	-0.759479	0.759479	0.645728	NA	-
AK125930	2:H15,2:H17,2:H19	-0.562693	-1.11898	-0.761008	-0.23727	-1.2015	-0.0862041	-0.840837	0.840837	0.643851	0.499139	-
BX648486	5:I04,5:I06,5:I08	-0.86355	-1.1365	-0.810301	-0.451188	0.571861	0.813258	-1.00002	1.00002	0.630744	NA	-
BX538249	5:O13,5:O15,5:O17	0.295918	0.951148	0.594905	-0.555003	0.32613	0.939387	0.632759	0.632759	0.623533	NA	+
BU507999	5:A19,5:A21,5:A23	1.17877	1.90387	0.788373	0.452797	0.287054	-1.1845	1.54132	1.54132	0.620585	NA	+
BX433886	5:K09,5:K11,5:K13	0.823517	0.410535	0.619512	0.918548	-0.656859	1.17154	0.76903	0.76903	0.617026	NA	+
AK128740	2:B06,2:B08,2:B10	0.793201	-0.286313	0.633233	0.598011	2.03414	0.870761	1.45245	1.45245	0.615622	NA	+
AK126369	2:J03,2:J05,2:J07	-0.331814	-0.895585	-1.22697	-0.12287	1.34506	0.108911	0.726988	0.674919	0.6137	NA	-
AK123759	2:M02,2:M04,2:M06	0.435031	1.04438	-0.326118	-0.48291	0.254958	0.95368	0.739707	0.739707	0.604319	NA	+
AI570582	1:A10,1:A12,1:A14	-0.692679	-0.515192	-1.28062	-0.274072	1.172	-1.44195	-0.777347	0.777347	0.603936	NA	-
AA258335	1:C11,1:C13,1:C15	1.09667	0.110122	1.27549	1.0106	0.503518	0.0158144	1.14305	1.14305	0.603398	0.259666	+
BX647371	5:E18,5:E20,5:E22	0.0677421	1.11961	0.0541584	-0.0318417	1.10179	0.338837	0.720313	0.720313	0.593675	NA	+
BF982335	4:A12,4:A14,4:A16	0.852522	0.741264	-0.0160278	-0.726001	0.411506	0.761818	0.796893	0.796893	0.586662	NA	+
AK056186	1:L01,1:L03,1:L05	0.419083	1.46126	1.00285	0.161997	-0.115617	0.000957461	0.94017	0.94017	0.582426	NA	+
CR748637	6:G14,6:G16,6:G18	0.493631	0.264676	-0.964376	-0.199221	-0.145762	-3.17449	-1.66013	1.66013	0.581798	NA	-
AK125876	2:H03,2:H05,2:H07	-0.843589	-0.28721	-1.30445	-0.595702	-0.397383	-0.29264	-0.950077	0.950077	0.565399	0.345012	-
BC038786	3:L07,3:L09,3:L11	-0.775029	-0.351156	1.21686	0.752304	-0.359036	-1.02123	0.984584	0.690131	0.563092	NA	-
AL049447	2:F16,2:F18,2:F20	-2.41923	2.96116	-0.986196	-0.482906	-0.854337	-0.255278	-0.734551	0.734551	0.554808	NA	-
AI026698	1:K23,1:M01,1:M03	-1.08675	-0.0222608	-0.758245	NA	-0.335778	NA	-0.758245	0.758245	0.554504	0.335778	-
CR604036	5:P12,5:P14,5:P16	-1.01778	-0.780231	-0.82033	-0.287784	0.079333	0.255861	-0.899003	0.899003	0.554057	NA	-
BC022420	3:G04,3:G06,3:G08	-0.648166	-0.554474	0.608862	1.1517	1.08168	0.0261051	0.880282	0.880282	0.553894	NA	+
BC010081	3:C18,3:C20,3:C22	0.0300546	1.07404	1.31178	3.19689	-0.316552	1.47795	2.25433	2.25433	0.552045	NA	+
AK027139	1:B03,1:B05,1:B07	-0.316833	-0.833208	-0.0284354	0.164359	-0.544553	-0.555544	-0.57502	0.57502	0.550049	NA	-
AK095813	2:E01,2:E03,2:E05	0.910979	0.394304	0.355233	0.728703	-0.383329	0.344081	0.652641	0.652641	0.541968	NA	+
BX647402	5:E24,5:G02,5:G04	-0.723316	-0.357949	-1.69623	-0.484318	0.416312	0.259172	-1.09027	1.09027	0.540632	NA	-
BC043441	3:F02,3:F04,3:F06	-0.974167	-1.02985	-0.801004	-0.18515	-0.368877	-0.707201	-1.00201	1.00201	0.538039	0.493077	-
CD176148	5:F09,5:F11,5:F13	-1.34063	-0.453457	0.264656	-0.649182	-0.612603	-0.460371	-0.897042	0.897042	0.536487	NA	-
AK055939	1:J07,1:J09,1:J11	-0.993328	-0.932062	0.51342	0.120576	-0.69073	-0.380804	-0.962695	0.962695	0.535767	NA	-
AK091985	1:H18,1:H20,1:H22	-0.061065	-0.696448	-0.416333	-1.18769	-0.0155784	-1.0517	-0.80201	0.80201	0.533637	0.378757	-
CA430007	5:O06,5:O08,5:O10	1.46014	0.873471	0.967229	0.0995417	0.111143	0.485808	1.16681	1.16681	0.533386	0.298475	+
BM920013	4:H02,4:H04,4:H06	-1.0064	-0.467329	-1.58411	0.251565	-0.450052	-0.614275	-0.736866	0.736866	0.532163	NA	-
BI562397	4:D15,4:D17,4:D19	-1.07664	-0.955695	-0.870862	-0.191516	-0.323334	2.74415	1.21041	1.01617	0.531189	NA	-
CK819206	5:L23,5:N01,5:N03	2.19911	1.41455	-2.57417	-0.76503	-0.737646	-0.323112	1.80683	1.6696	0.530379	NA	-
BI838705	4:J17,4:J19,4:J21	-0.152215	-1.36626	-0.0501667	-1.00435	0.068446	0.239253	-0.759237	0.759237	0.527256	NA	-
AK056377	1:L13,1:L15,1:L17	0.803801	0.0529737	0.178237	1.12724	0.545345	0.504542	0.652737	0.652737	0.524944	0.428388	+
CR598519	5:J20,5:J22,5:J24	-0.510379	-0.539351	-0.840729	-0.433794	1.71698	0.01722	0.867101	0.637261	0.524865	NA	-
BC036482	3:H01,3:H03,3:H05	-1.61251	-1.75809	-0.821909	0.28834	-0.959563	-0.0900446	-1.6853	1.6853	0.524804	NA	-
AK092738	1:L20,1:L22,1:L24	0.5448	1.10256	0.267301	0.775853	0.223678	-2.17202	-0.974171	0.82368	0.521577	NA	+
BC048992	3:L08,3:L10,3:L12	0.246551	-0.397012	2.00069	1.59532	0.266718	0.770005	1.798	1.798	0.518361	NA	+
AK096921	2:K19,2:K21,2:K23	0.389985	0.618551	0.780442	1.77649	-0.630173	-1.01955	1.27847	1.27847	0.504268	NA	+
AK056405	1:L19,1:L21,1:L23	-0.434937	0.343865	1.62442	1.32055	0.128421	0.873753	1.47248	1.47248	0.501087	NA	+
CR602380	5:N20,5:P02,5:P04	-0.512348	-1.21943	-0.73816	-0.255224	-0.549694	1.94288	-0.865887	0.865887	0.496692	NA	-
BI751989	4:F03,4:F05	-0.93196	-0.0603387	-0.571809	-0.646038			-0.608923	0.608923	0.496149	NA	-
BC028062	3:I24,3:K02,3:K04	0.82579	0.163346	2.56886	1.85144	-0.126891	0.5781	2.21015	2.21015	0.494568	NA	+
BC041581	3:B02,3:P17,3:P19	0.781188	0.206621	-0.316475	-0.730366	2.35553	1.49261	1.92407	1.92407	0.493904	NA	+
AK056550	1:N01,1:N03,1:N05	-0.493847	NA	-0.196213	NA	-0.97958	NA	-0.97958	0.97958	0.493847	0.196213	-
BI086262	4:M08,4:M10,4:M12	-0.383583	-0.602183	-0.408949	-0.540996	-1.06642	-1.27506	-1.17074	1.17074	0.492883	0.474973	-
BX438453	5:K15,5:K17,5:K19	0.376213	0.421992	-1.01803	-0.34575	-0.762217	-0.211977	-0.681888	0.681888	0.487097	NA	-
BG177516	4:C18,4:C20,4:C22	-0.0996452	1.33684	-0.755649	-1.35382	-0.431304	-0.542398	-1.05474	1.05474	0.486851	NA	-
AK125601	2:F15,2:F17,2:F19	-1.14153	0.79868	-0.962431	-0.00952905	-0.351	-1.12149	-0.736244	0.736244	0.48598	NA	-
BC044307	3:F20,3:F22,3:F24	0.481322	-0.602911	-0.301402	-0.666494	-0.240702	-1.49637	-0.868538	0.868538	0.483948	NA	-
BC031867	3:B01,3:O18,3:O20	-0.958294	-1.85892	-0.174267	-0.773339	0.303797	0.371912	-1.40861	1.40861	0.473803	NA	-
BU150229	4:P12,4:P14,4:P16	-0.485646	-0.860862	0.109816	0.831701	1.38156	0.0615176	0.721538	0.721538	0.470759	NA	+
CR598294	5:J14,5:J16,5:J18	0.653532	0.28761	0.695073	0.305853	-0.822245	0.396155	0.500463	0.500463	0.470571	NA	+
BM149750	4:L13,4:L15,4:L17	0.590616	0.702688	-0.399167	-0.00338433	0.819358	0.0890479	0.646652	0.646652	0.454203	NA	+
AK075145	1:B12,1:B14,1:B16	2.50429	1.32292	-0.601733	-0.297328	-0.413506	-0.816212	1.91361	0.614859	0.44953	NA	-
BI832169	4:J11,4:J13,4:J15	0.208876	0.689549	0.589716	1.29785	-0.00666825	-0.17341	0.943781	0.943781	0.449212	NA	+
BI255921	4:O06,4:O08,4:O10	1.85889	2.71643	-0.142387	-0.771678	0.0687293	0.828976	2.28766	2.28766	0.448853	NA	+
CR619559	6:O05,6:O07,6:O09	0.823376	0.0695342	0.785104	0.944075	0.0161408	0.423318	0.864589	0.864589	0.446455	0.21973	+
BX647197	5:A24,5:C02,5:C04	0.280685	0.599723	-1.61693	2.63671	1.62613	3.16397	2.39505	2.39505	0.440204	NA	+
AL833171	3:C15,3:C17,3:C19	1.63334	2.63556	-0.10925	0.920228	0.198498	0.678015	2.13445	2.13445	0.438257	NA	+
BM474343	4:N07,4:N09,4:N11	-0.621297	-1.1776	-0.0399729	-0.831808	-0.153848	-0.558417	-0.89945	0.89945	0.435891	0.356133	-
AL525401	2:N16,2:N18,2:N20	-0.259706	-0.606877	-0.00445055	-0.0802316	-0.129169	-1.5652	-0.847185	0.847185	0.433291	0.0423411	-
BC021999	3:E22,3:E24,3:G02	0.37232	-0.147651	-0.149409	-0.707841	-1.43031	-0.357823	-0.894069	0.894069	0.428625	NA	-
BC051689	3:L20,3:L22,3:L24	2.55563	1.67951	0.166908	0.686974	-1.16214	-0.219778	2.11757	2.11757	0.426941	NA	+
AK092035	1:J06,1:J08,1:J10	-0.858636	0.0209943	-0.415796	-0.43119	-1.09133	-0.485202	-0.788267	0.788267	0.423493	NA	-
AK093733	1:P08,1:P10,1:P12	0.67347	-0.201566	-0.868056	-0.777754	-0.547951	-0.29888	-0.822905	0.822905	0.423416	NA	-
AA019366	1:A09,1:A11,1:A13	-0.165342	-0.679345	-1.51242	-0.695014	0.416079	-1.07805	-1.10372	1.10372	0.422344	NA	-
AK122738	2:E22,2:E24,2:G02	-0.830567	-0.30959	-0.628722	-0.210211	-0.237661	-0.19287	-0.570079	0.570079	0.419466	0.215265	-
CR612592	6:G09,6:G11,6:G13	-0.377801	-1.43587	0.566797	-0.650514	-0.0877647	-0.740791	-0.906833	0.906833	0.414278	NA	-
BX647352	5:E12,5:E14,5:E16	-0.58425	-0.563953	0.422885	0.404678	0.416595	1.01036	0.713475	0.713475	0.413781	NA	+
AK128696	2:B02,2:B04,2:P19	0.251749	1.66807	-0.614994	-0.309332	-0.567953	-0.251566	0.959911	0.462163	0.409759	NA	-
CF994282	5:L11,5:L13,5:L15	0.10482	-0.633911	-0.72357	-0.799185	-0.725701	-0.0927059	-0.761378	0.761378	0.409203	NA	-
BM997053	4:H16,4:H18,4:H20	-0.21038	-0.604918	0.359541	1.96303	-0.749259	-0.21234	1.16128	0.480799	0.407649	NA	-
BC047792	3:J20,3:J22,3:J24	0.745117	0.644664	0.0248391	0.789459	-1.56186	-2.38483	-1.97334	0.69489	0.407149	NA	+
AK093627	1:P02,1:P04,1:P06	-0.703553	-0.107234	-0.954169	-0.77352	-0.0898223	0.50896	-0.863844	0.863844	0.405393	NA	-
BM459353	4:L19,4:L21,4:L23	-0.374597	0.0910462	0.401849	0.552921	0.395881	0.411762	0.477385	0.477385	0.403821	NA	+
AF070642	1:I11,1:I13,1:I15	0.361911	0.899877	0.185528	0.620066	-0.0978532	-0.536343	0.630894	0.630894	0.402797	NA	+
AL050203	2:H14,2:H16,2:H18	-1.07137	-0.20671	-0.371838	0.754214	-0.79709	0	-0.63904	0.63904	0.398545	NA	-
AK056019	1:J13,1:J15,1:J17	-0.411551	-0.377951	-0.399273	-0.888556	-0.0301821	-0.562576	-0.643914	0.643914	0.394751	0.296379	-
CD358294	5:F21,5:F23,5:H01	-0.22184	0.7654	-0.557827	-0.229599	-3.00216	-3.16423	-3.0832	3.0832	0.393713	NA	-
BC045668	3:H08,3:H10,3:H12	-0.595891	0.524738	0.0876484	0.698569	0.426827	1.30484	0.865834	0.865834	0.393109	NA	+
AK024764	1:K18,1:K20,1:K22	-0.481109	0.00724133	-0.833886	-0.774358	-0.782817	-0.000957461	-0.804122	0.804122	0.391887	NA	-
AK092163	1:J24,1:L02,1:L04	-1.72568	-1.5472	-0.139951	-0.635255	-0.159193	0.180849	-1.63644	1.63644	0.387603	NA	-
CR627053	6:E20,6:E22,6:E24	-0.590386	-0.167137	-0.717144	-0.32277	0.00648636	0.120865	-0.519957	0.519957	0.378762	NA	-
AK096807	2:K07,2:K09,2:K11	1.20856	1.35434	0.194382	0.560833	-0.0326759	-0.154962	1.28145	1.28145	0.377607	NA	+
BC037797	3:J09,3:J11,3:J13	1.67993	2.17716	0.323348	0.423196	-0.196461	0.49363	1.92855	1.92855	0.373272	NA	+
CR597960	5:J08,5:J10,5:J12	-0.675388	-0.0484495	-1.54618	-0.6467	-0.0392766	-0.707102	-1.09644	1.09644	0.373189	0.361919	-
BC037167	3:J03,3:J05,3:J07	-1.0669	-1.57225	-0.400698	-0.334981	0.293309	1.28371	-1.31958	1.31958	0.367839	NA	-
CA426799	5:M20,5:O02,5:O04	0.734474	0.322377	0.160606	-2.11944	0.21204	0.515413	-0.979415	0.528426	0.363726	NA	+
BC026157	3:I18,3:I20,3:I22	-0.367457	-0.813404	0.604155	0.313947	0.341213	0.378981	-0.59043	0.459051	0.360097	NA	+
AK096880	2:K13,2:K15,2:K17	-0.378298	-1.61337	0.835853	1.27888	0.00499019	0.702949	1.05737	1.05737	0.353969	NA	+
AK123825	2:M08,2:M10,2:M12	-0.263128	-1.19551	0.20245	-0.872523	-0.629314	-0.0761087	-0.729318	0.729318	0.352711	NA	-
AK091371	1:F04,1:F06,1:F08	-0.409189	NA	-0.352035	NA	0.0876496	NA	-0.409189	0.409189	0.352035	NA	-
AK091635	1:F16,1:F18,1:F20	2.96782	NA	0.350114	NA	0.162085	NA	2.96782	2.96782	0.350114	0.162085	+
BE253544	4:G05,4:G07,4:G09	0.452075	1.27141	0.365903	0.330296	0.639531	0.0141663	0.861742	0.861742	0.3481	0.326849	+
CR613362	6:G15,6:G17,6:G19	-0.71503	0.116741	0.481875	0.586779	0.0249359	0.669187	0.534327	0.534327	0.347062	NA	+
AK054731	1:D11,1:D13,1:D15	0.439121	0.247082	2.11313	0.34764	0.791434	-1.94142	1.23038	1.23038	0.343102	NA	+
CR610566	6:E11,6:E13,6:E15	0.699643	0.0316999	-1.67856	-2.33751	-0.607425	-0.0686943	-2.00804	2.00804	0.338059	NA	-
BM662912	4:P13,4:P15,4:P17	-0.0165069	-1.05177	0.87491	0.4589	-0.230895	-0.444321	0.666905	0.534136	0.337608	NA	-
BC054514	3:N20,3:P02,3:P04	-1.88289	-1.59961	0.0149503	-0.609476	-0.412711	-0.246572	-1.74125	1.74125	0.329641	NA	-
CR620153	6:A02,6:O17,6:O19	3.12906	3.27981	-1.31522	-0.244552	0.41052	0.246818	3.20444	3.20444	0.328669	NA	+
BG329805	4:E10,4:E12,4:E14	-0.541553	-0.110978	0.6144	0.976043	-0.3471	-0.734595	0.795222	0.540847	0.326265	NA	-
CR595030	5:F14,5:F16,5:F18	-0.455529	-0.190639	-0.169338	-0.907974	1.87518	1.01338	1.44428	0.538656	0.323084	NA	-
BC038570	3:J19,3:J21,3:J23	-0.509306	-0.122554	0.980453	0.277164	-0.520913	-0.497447	0.628809	0.50918	0.31593	NA	-
BX647327	5:E06,5:E08,5:E10	-0.452339	0.175625	-0.741355	-0.611217	-0.21011	-0.401638	-0.676286	0.676286	0.305874	NA	-
AK025856	1:O02,1:O04,1:O06	-0.650773	-0.438372	0.325636	2.63042	0.0755042	0.529243	1.47803	1.47803	0.302373	NA	+
BC047369	3:J02,3:J04,3:J06	0.533567	0.55997	-0.344663	-0.920832	-0.0114531	-0.583534	-0.632747	0.632747	0.297494	NA	-
CR609953	6:C23,6:E01,6:E03	2.28073	-0.23942	-0.438849	-0.14875	-0.692879	-1.63865	-1.16576	1.16576	0.2938	NA	-
BE393203	4:I01,4:I03,4:I05	-1.67015	-2.79701	0.435462	1.20081	0.162988	0.420934	-2.23358	0.818135	0.291961	NA	+
CR609408	6:C05,6:C07,6:C09	-0.550724	1.3085	-0.541514	-1.35468	-0.0905632	-0.491135	-0.948096	0.948096	0.290849	NA	-
AL050172	2:H08,2:H10,2:H12	-0.532543	-0.808467	-0.432445	-0.147486	-0.0812675	-0.0755133	-0.670505	0.670505	0.289965	0.0783904	-
AK096470	2:I01,2:I03,2:I05	0.406564	-0.302333	0.328636	0.244048	2.00393	0.831559	1.41774	1.41774	0.286342	NA	+
BC021162	3:E10,3:E12,3:E14	0.479492	0.0809518	0.998319	-0.428346	1.25872	0.319062	0.788892	0.788892	0.280222	NA	+
AK096309	2:G13,2:G15,2:G17	0.0107356	0.490195	0.435729	0.112	1.3111	0.640632	0.975866	0.975866	0.273864	0.250465	+
CF126629	5:J09,5:J11,5:J13	1.31152	0.287639	-0.486561	-0.0104414	0.129756	0.407412	0.799577	0.799577	0.268584	NA	+
AI915980	1:E02,1:E04,1:E06	0.347039	-1.45785	0.461907	0.118083	0.393109	0.128537	-0.555405	0.289995	0.260823	NA	+
CR592483	5:D08,5:D10,5:D12	0.252178	-2.45679	0.0773448	0.442571	1.94829	2.81114	2.37971	2.37971	0.259958	NA	+
CR613414	6:G21,6:G23,6:I01	0.107644	0.409929	-0.0950713	-0.0650133	0.300179	0.295959	0.298069	0.298069	0.258787	NA	+
AK096268	2:G07,2:G09,2:G11	3.49679	-0.724761	0.209164	0.282444	0.532126	0.84447	1.38601	0.688298	0.245804	NA	+
BC029301	3:M04,3:M06,3:M08	-0.769647	-0.758559	-1.52618	1.04802	-0.436141	-0.0513409	-0.764103	0.764103	0.243741	NA	-
AW629502	3:O03,3:O05,3:O07	0.0558339	-0.422977	-0.11088	-0.36345	-0.656447	-1.02238	-0.839414	0.839414	0.237165	NA	-
CR596712	5:H20,5:H22,5:H24	0.777974	-1.27933	-0.0204838	-0.448788	-0.61271	-0.317273	-0.464991	0.464991	0.234636	NA	-
BX537706	5:O07,5:O09,5:O11	0.892473	-0.0576861	-0.0792948	-0.383364	-0.604656	-0.258537	-0.431596	0.431596	0.23133	NA	-
BC070103	4:C17,4:C19,4:C21	0.445242	0.0144067	0.0364711	0.671629	1.75676	-0.0881338	0.834312	0.35405	0.229824	NA	+
AK097453	2:M01,2:M03,2:M05	-1.44739	1.33854	0.198634	0.253787	0.151226	0.410927	0.281077	0.281077	0.226211	NA	+
AK092039	1:J12,1:J14,1:J16	-0.0509777	-0.163714	-0.519714	-0.657527	-0.27505	-0.148445	-0.588621	0.588621	0.211748	0.107346	-
BX280692	5:G11,5:G13,5:G15	-0.904121	-0.847289	0.954683	0.562618	0.0256743	0.370534	-0.875705	0.75865	0.198104	NA	+
BX538250	5:A02,5:A04,5:O19	-0.660097	0.571956	1.74291	2.32059	0.277027	0.107696	2.03175	2.03175	0.192361	NA	+
CR600041	5:L14,5:L16,5:L18	-0.676939	-0.0646597	-0.234365	-0.1265	-0.183919	0.312455	-0.370799	0.370799	0.180433	NA	-
BC033833	3:B15,3:B17,3:B19	0.0723048	0.279945	1.81619	1.82934	1.89212	-2.56727	1.82277	1.82277	0.176125	NA	+
BG703444	4:I08,4:I10,4:I12	-0.0777777	-0.267874	0.426727	0.168126	-0.307322	-0.0930868	0.297426	0.200204	0.172826	NA	-
AK057676	1:P13,1:P15,1:P17	-1.50987	-0.765433	0.187309	0.144902	0.0872756	0.658185	-1.13765	0.37273	0.166105	NA	+
CR602817	5:P06,5:P08,5:P10	0.175371	0.139665	-0.47954	0.99134	2.16089	0.289824	1.22536	1.22536	0.157518	NA	+
BX648569	5:I16,5:I18,5:I20	0.24574	0.0602889	-0.581642	-0.206201	0.256929	1.68037	0.968648	0.968648	0.153015	NA	+
BC021231	3:E16,3:E18,3:E20	0.0826845	0.13836	0.889443	0.494977	0.140233	0.000103744	0.69221	0.69221	0.110522	0.0701682	+
BC065828	4:A23,4:C01,4:C03	-0.0124669	-0.0695144	-0.636809	-0.433306	-0.395159	1.47259	0.538717	0.535057	0.0409906	NA	-
AL833295	3:E15,3:E17,3:E19	0.3042	-1.09914	-0.739973	-0.643109	-0.0454525	-0.0333436	-0.691541	0.691541	0.0393981	NA	-
BC058547	3:P12,3:P14,3:P16	0.0516372	0.109127	-0.951506	-1.14075	-0.0013868	-0.00962436	-1.04613	1.04613	0.00550558	NA	-
CR590857	5:B02,5:B04,5:B06	-0.39707	0.950279	0.314448	1.51006	-2.05202	-4.04922	-3.05062	NA	NA	NA	.
BG827246	4:K20,4:K22,4:K24	-0.0651096	0.407524	0.555289	1.44014	-2.97682	-2.4519	-2.71436	NA	NA	NA	.
BG105175	4:A24,4:C02,4:C04	-3.04424	-2.13472	0.300207	0.935171	-0.0135977	0.421685	-2.58948	NA	NA	NA	.	no	C12orf48
AK093397	1:N20	-2.31667	NA					-2.31667	NA	NA	NA	.
BG697350	4:G24	-2.66647	-1.71954					-2.19301	NA	NA	NA	.
BI464251	4:B15,4:B17	1.13921	0.187609	-1.56004	-2.75759			-2.15881	NA	NA	NA	.
CR624352	6:C10,6:C12,6:C14	1.01455	1.42239	-1.48695	-2.72673	-0.327866	0.56594	-2.10684	NA	NA	NA	.
BU189319	5:A17	-2.58536	-1.42443					-2.0049	NA	NA	NA	.
AK090466	1:B24,1:D02	-1.65241	-1.92034	0.528191	-1.23398			-1.78638	NA	NA	NA	.
AK125392	2:D21,2:D23,2:F01	-0.426656	0.0911818	-0.0296928	0.290508	-2.41372	-1.03483	-1.72427	NA	NA	NA	.
BQ082534	4:N02	-1.67049	-1.57405					-1.62227	NA	NA	NA	.
AF015188	1:I01	-1.34352	-1.8532					-1.59836	NA	NA	NA	.
CF593672	5:J23,5:L01,5:L03	0.190142	0.18085	-2.4657	-0.689553	0.0735694	-0.103159	-1.57762	NA	NA	NA	.
BC032497	3:B03,3:B05,3:B07	1.30575	-1.43378	-0.276584	0.0879658	-1.47299	-1.62677	-1.54988	NA	NA	NA	.
BC052627	3:N14,3:N16,3:N18	-1.47807	-1.59749	-1.1985	0.137267	-1.84252	0.363099	-1.53778	NA	NA	NA	.
AK075038	1:B06,1:B08,1:B10	-1.32662	-1.72345	0.999345	-0.0141605	-0.246507	0.11833	-1.52503	NA	NA	NA	.
BI596851	4:D21,4:D23,4:F01	0.536775	0.737764	-0.73699	0.1334	-1.58888	-1.40964	-1.49926	NA	NA	NA	.
BC034000	3:B21,3:B23,3:D01	0.311519	1.13633	-1.5424	0.302332	-1.52635	-1.46724	-1.4968	NA	NA	NA	.
AK129624	2:B24,2:D02,2:D04	1.05806	-0.494973	-0.56171	0.656403	-2.00383	-0.882712	-1.44327	NA	NA	NA	.
BQ182661	4:N04	-1.34004	-1.52716					-1.4336	NA	NA	NA	.
BX099352	5:G01	-2.16822	-0.67494					-1.42158	NA	NA	NA	.
AL050376	2:H20,2:H22,2:H24	-0.939569	-1.8995	0.165777	-1.1824	0.00987596	0.893638	-1.41953	NA	NA	NA	.
T08160	6:I10	-0.462144	-2.3753					-1.41872	NA	NA	NA	.
BI761530	4:F17,4:F19,4:F21	-1.77889	-1.0356	0.659659	0.120164	0.430993	-0.085191	-1.40724	NA	NA	NA	.
CR626245	6:E14,6:E16,6:E18	0.107991	0.739091	-1.82151	-0.984096	-0.470576	0.838956	-1.40281	NA	NA	NA	.
CR607995	6:A21,6:A23,6:C01	-0.700835	2.58921	0.8433	0.913303	-1.08545	-1.70702	-1.39623	NA	NA	NA	.
BC036509	3:H07,3:H09,3:H11	-1.66286	-1.07571	-0.0512758	0.241555	0.496375	-0.257473	-1.36928	NA	NA	NA	.
BC036929	3:J01	-0.794751	-1.90368					-1.34921	NA	NA	NA	.
BX391057	5:K01	-3.56364	0.903494					-1.33007	NA	NA	NA	.
BC029905	3:M12,3:M14,3:M16	-0.925034	0.859708	-0.997578	-1.64401	-0.695154	0.709047	-1.32079	NA	NA	NA	.
CB046508	5:B01	-1.39673	-1.22972					-1.31323	NA	NA	NA	.
AK096738	2:I19,2:I21,2:I23	0.545843	0.585486	0.377398	-0.776536	-2.26971	-0.336431	-1.30307	NA	NA	NA	.
AI018197	1:K21	-1.53435	-1.06886					-1.30161	NA	NA	NA	.
CR602154	5:N14,5:N16,5:N18	1.81443	-2.16928	-1.21069	-1.38633	0.134195	0.436271	-1.29851	NA	NA	NA	.
BM723462	4:B24,4:D02,4:D04	-1.29819	1.23826	0.166583	-0.507979	-1.62002	-0.927438	-1.27373	NA	NA	NA	.
AK123181	2:I12,2:I14,2:I16	-0.258061	0.0333297	-1.06927	-1.45581	0.733606	0.142428	-1.26254	NA	NA	NA	.
AK095951	2:E19,2:E21,2:E23	0.784197	-0.157892	-2.12375	0.285361	-0.794944	-1.72979	-1.26237	NA	NA	NA	.
AL536768	2:P02	-1.50347	-0.991332					-1.2474	NA	NA	NA	.
CN389990	5:P13	-1.81511	-0.612465					-1.21379	NA	NA	NA	.
CR590086	5:P15,5:P17,5:P19	-1.09706	0.114578	-0.914936	-1.50929	-0.373626	0.455479	-1.21211	NA	NA	NA	.
AK127256	2:L03,2:L05,2:L07	0	1.03649	-1.08496	-1.3317	-0.449946	0.00264818	-1.20833	NA	NA	NA	.
AK130583	2:D16,2:D18,2:D20	-0.852826	-1.55646	-1.28692	2.13456	0.0658526	-1.06634	-1.20464	NA	NA	NA	.
BM717234	4:B18,4:B20,4:B22	-0.717734	-1.68721	0.26679	-1.80993	0.765792	-1.09318	-1.20247	NA	NA	NA	.
AK128337	2:P01,2:P03,2:P05	-0.454085	-1.93586	-1.16347	0.68688	0.154927	1.94172	-1.19497	NA	NA	NA	.
CF126154	5:J07	-1.40697	-0.904819					-1.15589	NA	NA	NA	.
BC040022	3:N05	-2.27354	-0.0066964					-1.14012	NA	NA	NA	.
AL832142	3:A21,3:A23,3:C01	-0.105015	1.33656	-0.952978	-1.31763	0.574806	0.401774	-1.13531	NA	NA	NA	.
AK094428	2:A19,2:A21,2:A23	2.29876	-0.522455	0.21206	-1.42848	-1.24088	-1.02616	-1.13352	NA	NA	NA	.
BC013021	3:C24,3:E02	0.471606	0.00767376	-2.27817	0.0133738			-1.1324	NA	NA	NA	.
AK097621	2:O05,2:O07,2:O09	0.863784	1.3731	-0.761111	-1.48152	0.115728	-0.159924	-1.12132	NA	NA	NA	.
AK096334	2:G19,2:G21,2:G23	0.674217	-0.563358	0.799239	-0.761814	-0.711265	-1.52243	-1.11685	NA	NA	NA	.
R27426	6:I06	-1.45858	-0.771435					-1.11501	NA	NA	NA	.
BG718375	4:I14,4:I16,4:I18	0.496319	0.393231	-2.46333	0.233467	-0.95543	0.610333	-1.11493	NA	NA	NA	.
BC036879	3:H13,3:H15,3:H17	-0.529464	0.0032803	-0.521789	0.171246	-0.992227	-1.23462	-1.11342	NA	NA	NA	.
BF964791	4:O03,4:O05	0.356966	0.530431	-0.801598	-1.40221			-1.1019	NA	NA	NA	.
CN354487	5:N15,5:N17,5:N19	-0.290464	-1.86916	0.69885	-1.11676	0.629847	-1.55536	-1.07981	NA	NA	NA	.
CF594101	5:L05,5:L07,5:L09	0.488754	-0.287102	-1.35318	-0.7983	0.460339	0.743233	-1.07574	NA	NA	NA	.
AK123201	2:I18	-3.43123	1.28516					-1.07303	NA	NA	NA	.
BG701915	4:I02,4:I04,4:I06	-2.45059	0.326194	-0.141131	1.18598	1.6674	-0.0652104	-1.0622	NA	NA	NA	.
BF313701	4:K19	-1.01888	-1.10188					-1.06038	NA	NA	NA	.
BM825411	4:F04,4:F06,4:F08	-1.95814	-0.155709	-1.35988	0.0128183	-0.303276	0.0763259	-1.05692	NA	NA	NA	.
CR739627	6:G08,6:G10,6:G12	0.116964	-0.517221	0.301827	-1.97595	-1.43372	-0.678346	-1.05603	NA	NA	NA	.
BX444320	5:M05,5:M07,5:M09	1.03204	0.077935	0.0797294	-0.0446389	-0.864797	-1.22795	-1.04637	NA	NA	NA	.
BM550311	4:N19,4:P01,4:P03	-0.144711	-1.93268	-1.19012	0.451866	-0.821432	0.177011	-1.0387	NA	NA	NA	.
AK027791	1:D05,1:D07,1:D09	0.0829349	-2.14623	-0.515491	-0.598055	1.91534	-0.793909	-1.03165	NA	NA	NA	.
BM803139	4:D22,4:D24,4:F02	1.59527	0.0270021	-0.0693263	0.315175	-0.875223	-1.18573	-1.03048	NA	NA	NA	.
BC042182	3:B24,3:D02,3:D04	-1.51563	0.777518	0.532405	-1.24938	-1.755	-0.303502	-1.02925	NA	NA	NA	.
AK025739	1:M14	-1.02338	NA					-1.02338	NA	NA	NA	.
AK055656	1:H23	0.0315422	-2.07639					-1.02242	NA	NA	NA	.
BC035936	3:F19,3:F21,3:F23	-0.450552	-1.59053	0.178526	-0.370067	1.23841	-0.0576761	-1.02054	NA	NA	NA	.
BC034295	3:D03,3:D05,3:D07	0.111218	-0.371563	-0.598311	-1.43449	0.453206	-0.360945	-1.0164	NA	NA	NA	.
AL050082	2:F24,2:H02,2:H04	0.779255	1.19776	-1.55387	-0.466113	-0.815561	0.452368	-1.00999	NA	NA	NA	.
AK127616	2:L21,2:L23,2:N01	-0.353642	1.797	0.111317	-0.146253	-1.62483	-0.371829	-0.99833	NA	NA	NA	.
AW303426	3:M07,3:M09,3:M11	-1.02292	0.443146	-1.33558	0.179962	-1.36757	-0.628631	-0.998103	NA	NA	NA	.
AK129723	2:D06,2:D08,2:D10	-0.275118	0.598087	-0.0724014	1.835	-0.766228	-1.20792	-0.987072	NA	NA	NA	.
BG031574	4:A18,4:A20,4:A22	1.56842	-0.571661	0.251595	-2.02702	-0.957105	-0.99263	-0.974868	NA	NA	NA	.
BM505055	4:N13,4:N15,4:N17	-0.433507	0.237826	-0.545464	-1.37846	0.669048	-0.309477	-0.961959	NA	NA	NA	.
BQ679860	4:P04	-0.474881	-1.4279					-0.951392	NA	NA	NA	.
AK027096	1:B01	-0.768407	-1.12644					-0.947423	NA	NA	NA	.
AK098497	2:E02,2:E04,2:E06	0.095753	-1.98236	-0.538907	-0.674491	0.235858	0.10293	-0.943305	NA	NA	NA	.
BX648657	5:K04,5:K06,5:K08	0.51543	-2.39494	0.136486	0.580309	0.100792	-0.473601	-0.939757	NA	NA	NA	.
AK056178	1:J19,1:J21,1:J23	1.27112	-0.399728	0.0308004	-1.50937	-1.39394	-0.472481	-0.933209	NA	NA	NA	.
CR624922	6:C22,6:C24,6:E02	-0.316258	-1.54493	1.13595	-0.0497763	-0.76705	0.308208	-0.930593	NA	NA	NA	.
CN264788	5:N05	-0.921744	-0.90895					-0.915347	NA	NA	NA	.
BI548336	4:B21,4:B23,4:D01	0.524429	0.00208587	-1.57397	0.0714968	-0.790538	-1.04006	-0.915301	NA	NA	NA	.
BE731425	4:I21,4:I23,4:K01	1.15943	0.0794104	-0.232771	0.480362	0.0707638	-1.87536	-0.902296	NA	NA	NA	.
AK123142	2:I06,2:I08,2:I10	-0.259984	1.41599	0.0368351	0.411394	-0.289291	-1.51408	-0.901684	NA	NA	NA	.
M62218	6:I04	-1.93387	0.155204					-0.889333	NA	NA	NA	.
AK027412	1:B09,1:B11,1:B13	-0.452694	0.651264	-0.218324	-0.567614	0.145526	-1.91126	-0.882868	NA	NA	NA	.
BC030292	3:O04,3:O06,3:O08	-1.40119	-0.358509	-0.173399	1.22895	-1.44539	2.06951	-0.879847	NA	NA	NA	.
BC042826	3:D18	-1.28644	-0.451122					-0.868782	NA	NA	NA	.
CD557459	5:H21	-0.875536	-0.858018					-0.866777	NA	NA	NA	.
BC050569	3:L14,3:L16,3:L18	-0.570481	-1.14588	1.0443	-0.224349	1.19885	0.330666	-0.858178	NA	NA	NA	.
AK091226	1:D22,1:D24,1:F02	1.80293	-0.715429	0.239548	-1.94434	0.15342	NA	-0.852396	NA	NA	NA	.
BG184610	4:C24	-1.99005	0.313243					-0.838402	NA	NA	NA	.
BX365986	5:I19,5:I21,5:I23	-0.458651	0.479996	0.653244	-0.128657	-0.66813	-1.00153	-0.83483	NA	NA	NA	.
BQ432431	4:N18,4:N20,4:P02	0.552044	0.907351	-0.927765	-0.736182	-0.580617	0.827782	-0.831973	NA	NA	NA	.
BG723928	4:K02	-0.859256	-0.801306					-0.830281	NA	NA	NA	.
AL133017	2:L02,2:L04,2:L06	0.10819	-0.492722	0.0890574	-0.826376	-0.15279	-1.49397	-0.823381	NA	NA	NA	.
CD300479	5:F15,5:F17,5:F19	-0.568227	-1.07829	-1.26581	0.197548	0.186068	-0.149301	-0.82326	NA	NA	NA	.
BM685299	4:B08	-0.95138	-0.676988					-0.814184	NA	NA	NA	.
AK098628	2:E08,2:E10,2:E12	0.130955	-0.819675	0.102376	-0.0482233	-0.8681	-0.755835	-0.811967	NA	NA	NA	.
AW246550	3:M03,3:M05	-1.1099	-0.48495	-1.28691	0.098471			-0.797424	NA	NA	NA	.
CR601375	5:N08,5:N10,5:N12	0.923587	-0.853054	-0.537817	-1.02907	0.493456	-0.187774	-0.783446	NA	NA	NA	.
AL117425	2:J14,2:J16,2:J18	-0.494663	1.00044	0.154263	-0.528543	-0.50627	-1.02111	-0.76369	NA	NA	NA	.
BG489265	4:G14,4:G16	-0.18979	-1.30763	0.0323553	-0.0467605			-0.748711	NA	NA	NA	.
AK126784	2:J15,2:J17,2:J19	-0.916204	0.19327	-0.111642	0.0310791	-1.01015	-0.475652	-0.7429	NA	NA	NA	.
CR607695	6:A15,6:A17,6:A19	0.406455	-1.86252	0.0243526	-0.672707	0.796358	0.168534	-0.728032	NA	NA	NA	.
BC019904	3:E04,3:E06,3:E08	0.465323	-0.175292	0.976455	-0.282667	-0.327073	-1.11894	-0.723008	NA	NA	NA	.
BP220387	4:J02	-1.29177	-0.140993					-0.71638	NA	NA	NA	.
AI142075	1:M11	-0.710319	NA					-0.710319	NA	NA	NA	.
AL080152	2:J02,2:J04,2:J06	-0.366345	1.11842	-0.874759	0.185225	-1.26413	-0.154358	-0.709245	NA	NA	NA	.
BX647947	5:G24	-0.734292	-0.681666					-0.707979	NA	NA	NA	.
BC055092	3:P06,3:P08,3:P10	-0.739291	-0.669371	0.505173	0.874513	0.435722	-0.0483953	-0.704331	NA	NA	NA	.
BU150385	4:P18,4:P20,5:A01	0.00153263	0.344822	-1.94876	0.547532	0.00448859	-0.985852	-0.700614	NA	NA	NA	.
AU144340	3:I07	-0.462632	-0.931887					-0.69726	NA	NA	NA	.
AK027703	1:B17,1:B19,1:B21	1.07418	0.139887	0.50417	-0.971407	0.853272	-2.19593	-0.671332	NA	NA	NA	.
BF678123	4:M17,4:M19,4:O01	0.696269	-0.315323	0.72092	-0.222451	0.454602	-1.78735	-0.666374	NA	NA	NA	.
CR619219	6:M19,6:O01,6:O03	0.519449	-0.189764	0.963812	-2.29355	0.883024	-0.0631479	-0.664869	NA	NA	NA	.
CR613650	6:I09,6:I11,6:I13	0.580018	-1.7517	-0.373048	0.0706545	-1.21287	-0.114609	-0.663741	NA	NA	NA	.
CR596106	5:F20,5:F22,5:F24	-0.457796	-0.0299767	0.0959525	-0.638089	0.484585	-1.81054	-0.662977	NA	NA	NA	.
BG818213	4:K14,4:K16,4:K18	-0.00153263	-1.30522	-1.0544	0.432251	0.13244	-0.536984	-0.653376	NA	NA	NA	.
BX647755	5:G06,5:G08,5:G10	-0.162912	0.403641	0.102898	-0.404201	-0.570729	-0.731988	-0.651359	NA	NA	NA	.
AA005024	1:A01	-0.905941	-0.375913					-0.640927	NA	NA	NA	.
BX441483	5:M03	-0.610603	-0.646047					-0.628325	NA	NA	NA	.
BX649017	5:M04,5:M06,5:M08	-0.0511137	0.969916	-0.537171	-0.696146	1.25444	-0.273366	-0.616658	NA	NA	NA	.
BI768875	4:H05	-1.08242	-0.136645					-0.609534	NA	NA	NA	.
AK127967	2:N09,2:N11,2:N13	0.724436	-0.206221	-0.373898	0.526237	-1.05717	-0.11684	-0.587003	NA	NA	NA	.
AK093737	1:P14,1:P16,1:P18	-0.947813	-0.209688	0.185693	-0.475036	-0.694739	0.695563	-0.578751	NA	NA	NA	.
CN297919	5:N13	0.744225	-1.87607					-0.565923	NA	NA	NA	.
AK123315	2:K02,2:K04,2:K06	0.983998	-0.251332	-0.0224162	-0.0639623	0.358049	-1.48439	-0.563173	NA	NA	NA	.
AW169893	3:K07	-0.290608	-0.802127					-0.546368	NA	NA	NA	.
AK129969	2:D14	-0.97776	-0.103523					-0.540641	NA	NA	NA	.
CN356362	5:P01,5:P03,5:P05	-0.376651	0.143584	-0.350613	1.20735	-0.267172	-0.806807	-0.53699	NA	NA	NA	.
AK025262	1:M06	-0.533131	NA					-0.533131	NA	NA	NA	.
AK026929	1:O20	-1.6545	0.594158					-0.53017	NA	NA	NA	.
BX441012	5:K21,5:K23,5:M01	0.31826	-0.404133	0.663752	0.113667	-0.102043	-0.95623	-0.529137	NA	NA	NA	.
AK124977	2:D03,2:D05,2:D07	0.18139	-0.212872	-1.00519	-0.0504035	-0.0198909	0.793698	-0.527799	NA	NA	NA	.
BC034792	3:D13,3:D15,3:D17	-1.38846	0.334387	0.394406	-0.614657	-0.443231	0.247256	-0.527035	NA	NA	NA	.
AK090594	1:D04,1:D06,1:D08	0.901649	-1.72532	1.48237	-1.11437	-0.209995	-0.839583	-0.524789	NA	NA	NA	.
BX508466	5:M15	-0.0584689	-0.990138					-0.524304	NA	NA	NA	.
AL117548	2:J20,2:J22,2:J24	-0.518087	-0.506875	0.155676	-0.314099	-0.641564	0.159649	-0.512481	NA	NA	NA	.
AL833326	3:E21,3:E23,3:G01	0.226088	-0.227585	0.638859	-1.28652	-0.521474	-0.500774	-0.511124	NA	NA	NA	.
CN265155	5:N07	-0.381335	-0.635298					-0.508317	NA	NA	NA	.
AJ420436	1:G06	-0.933544	-0.0729859					-0.503265	NA	NA	NA	.
AL359625	2:N08	-0.851309	-0.137565					-0.494437	NA	NA	NA	.
BM975869	4:H08	-0.95365	-0.018454					-0.486052	NA	NA	NA	.
BC035759	3:F13,3:F15,3:F17	1.12849	-0.609562	0.211688	-1.14992	0.186192	0.371829	-0.469116	NA	NA	NA	.
AK092448	1:L08,1:L10,1:L12	-0.473982	-0.462289	-0.116092	0.214183	-0.354148	0.293067	-0.468135	NA	NA	NA	.
BG207204	4:E02,4:E04,4:E06	-0.570101	-0.36582	0.258608	0.390135	-0.795475	0.545471	-0.46796	NA	NA	NA	.
AK128611	2:P13,2:P15,2:P17	0.295436	-0.362517	0.241606	0.510817	0.190367	-1.12046	-0.465045	NA	NA	NA	.
CR621396	6:A08	-1.39646	0.489618					-0.453422	NA	NA	NA	.
CR596588	5:H14,5:H16,5:H18	0.038042	-0.365812	-0.423426	-0.0239379	-0.961134	0.0623856	-0.449374	NA	NA	NA	.
AK093774	1:P20	-1.1187	0.22974					-0.444479	NA	NA	NA	.
AK091858	1:H12,1:H14,1:H16	0.03473	-0.896983	0.489741	0.362443	0.203739	-0.930334	-0.431127	NA	NA	NA	.
CD613382	5:H23	-0.322996	-0.533483					-0.42824	NA	NA	NA	.
AI859398	1:C20,1:C22,1:C24	0.217744	-1.06981	-0.147294	0.256258	0.405718	-0.393812	-0.426032	NA	NA	NA	.
BX647304	5:C24,5:E02,5:E04	0.497024	-1.348	-0.703628	0.430487	0.106567	0.283885	-0.42549	NA	NA	NA	.
AL691606	2:P16	0.0346717	-0.884469					-0.424899	NA	NA	NA	.
AI580817	1:A16,1:A18,1:A20	-1.21165	0.42763	0.356982	-1.08799	-0.3839	0.067614	-0.39201	NA	NA	NA	.
AK055458	1:H11,1:H13,1:H15	0.75725	-0.897072	1.02514	-0.488897	0.268375	-1.0418	-0.38671	NA	NA	NA	.
BC039399	3:L17,3:L19,3:L21	-0.651608	-0.120571	0.120384	-0.864155	0.757683	-0.114657	-0.386089	NA	NA	NA	.
BC029846	3:M10	-0.593424	-0.167093					-0.380259	NA	NA	NA	.
BF435750	4:M03,4:M05	-0.375732	0.014257	-0.184132	-0.562091			-0.373112	NA	NA	NA	.
AK074733	1:B04	0.473302	-1.21394					-0.370318	NA	NA	NA	.
AK091692	1:H10	-0.111763	-0.615442					-0.363602	NA	NA	NA	.
AK096625	2:I07,2:I09,2:I11	-0.448685	-0.277197	0.267684	0.162405	-0.526853	0.000101232	-0.362941	NA	NA	NA	.
CR619143	6:M13,6:M15,6:M17	-0.739934	0.183287	-0.973322	0.265641	0.0228161	-0.0437451	-0.353841	NA	NA	NA	.
AW444926	3:M19,3:O01	-1.29464	0.588923	0.301434	-0.126211			-0.352858	NA	NA	NA	.
BU633092	5:C19	1.15688	-1.854					-0.348557	NA	NA	NA	.
AA394287	1:E05	0.0489675	-0.739455					-0.345244	NA	NA	NA	.
BC038594	3:L01,3:L03,3:L05	0.609588	-1.296	-0.0257385	0.68186	0.204272	-0.0260364	-0.343206	NA	NA	NA	.
AK097483	2:M13,2:M15,2:M17	-0.526677	-0.158309	0.61465	-0.0214862	0.937537	-0.28941	-0.342493	NA	NA	NA	.
W91901	6:K10	-0.926404	0.244523					-0.34094	NA	NA	NA	.
AK095815	2:E07,2:E09,2:E11	-0.922651	0.261976	2.96265e-05	-0.622568	-0.448709	0.920669	-0.330338	NA	NA	NA	.
BI909891	4:L01,4:L03,4:L05	-0.459007	0.339156	-0.154841	-0.201713	-0.710904	0.0568823	-0.327011	NA	NA	NA	.
BX648806	5:K16,5:K18,5:K20	0.705383	-0.138237	-0.199029	-0.429652	0.882471	-0.274445	-0.314341	NA	NA	NA	.
CR611004	6:E19	-0.238304	-0.382568					-0.310436	NA	NA	NA	.
AL044613	2:F14	-0.189244	-0.416169					-0.302706	NA	NA	NA	.
AI567466	1:A04,1:A06,1:A08	0.509806	0.0319722	-0.812129	0.212221	-0.0883569	-0.0260867	-0.299954	NA	NA	NA	.
BF508344	4:M07,4:M09	0.611879	-1.20861	0.651847	-0.282484			-0.298367	NA	NA	NA	.
AV655948	3:I09,3:I11	-1.78512	1.31283	-0.978063	0.382762			-0.29765	NA	NA	NA	.
AL833241	3:E09,3:E11,3:E13	0.261084	-0.772611	0.0872075	0.420558	-0.0514816	-0.509352	-0.280417	NA	NA	NA	.
BG771920	4:K04	0.839419	-1.36231					-0.261444	NA	NA	NA	.
BC047467	3:J08,3:J10,3:J12	0.0676561	-0.322935	-0.17299	0.169696	-0.585771	0.0644411	-0.260665	NA	NA	NA	.
BU740481	5:E03,5:E05,5:E07	0.00760755	0.469934	-0.460231	0.55288	-0.169611	-0.347918	-0.258765	NA	NA	NA	.
BI114370	4:M14,4:M16,4:M18	0.334176	-0.847498	0.309429	-0.552508	0.185472	-0.52264	-0.256661	NA	NA	NA	.
AK057964	1:B02	0.21253	-0.722566					-0.255018	NA	NA	NA	.
AL833189	3:E03,3:E05,3:E07	0.195265	-0.467113	0.972885	-1.29211	-0.175823	-0.329557	-0.25269	NA	NA	NA	.
AK098311	2:C12	-0.0323545	-0.470801					-0.251578	NA	NA	NA	.
BX364432	5:I13,5:I15,5:I17	-0.0299546	-0.439106	0.373309	-0.340066	-0.484961	0.0109856	-0.236988	NA	NA	NA	.
BX349946	5:G21	-0.464197	0.0236535					-0.220272	NA	NA	NA	.
BP309323	4:J12,4:J14	-0.801852	0.374125	0.0105381	0.262173			-0.213864	NA	NA	NA	.
BM844241	4:F16	-0.0747438	-0.294725					-0.184734	NA	NA	NA	.
BX334837	5:G17	-0.673594	0.325373					-0.17411	NA	NA	NA	.
CB989594	5:D07	-0.319206	0.025312					-0.146947	NA	NA	NA	.
AK127752	2:N03,2:N05,2:N07	-0.195235	0.245988	-0.0999174	-0.18663	0.097614	0.111498	-0.143274	NA	NA	NA	.
CA419762	5:M18	-0.262559	-0.00956767					-0.136063	NA	NA	NA	.
AL040483	2:F12	-0.88539	0.61898					-0.133205	NA	NA	NA	.
AA262100	1:C17,1:C19,1:C21	0.302821	-0.539049	1.00348	-1.17249	0.00480643	-0.241693	-0.118443	NA	NA	NA	.
BC007288	3:C06,3:C08,3:C10	0.430277	-0.649549	0.777374	-0.82651	0.36992	-0.242535	-0.109636	NA	NA	NA	.
BG215466	4:E08	0.761376	-0.980625					-0.109624	NA	NA	NA	.
CN358600	5:P07	0.0292646	-0.227003					-0.0988692	NA	NA	NA	.
BI544251	4:B19	0.0981953	-0.29303					-0.0974173	NA	NA	NA	.
BX502596	5:M13	0.253967	-0.442055					-0.0940439	NA	NA	NA	.
CR609180	6:C03	-0.633219	0.462334					-0.0854427	NA	NA	NA	.
AI936688	1:E10,1:E12	-0.0713205	-0.0826838	0.00230381	0.147506			-0.0770022	NA	NA	NA	.
AK001838	1:G22,1:G24,1:I02	0.106482	-0.217382	0.386714	-0.522394	-0.506015	0.492103	-0.0678398	NA	NA	NA	.
CR600782	5:N04	-0.213864	0.105675					-0.0540945	NA	NA	NA	.
BP358103	4:J20	-0.00216407	-0.0965435					-0.0493538	NA	NA	NA	.
CR601350	5:N06	0.236322	-0.332123					-0.0479004	NA	NA	NA	.
BM679630	4:P19	0.572247	-0.665031					-0.046392	NA	NA	NA	.
AK098655	2:E20	-0.673809	0.6479					-0.0129544	NA	NA	NA	.
BX338266	5:G19	-0.192751	0.224331					0.0157902	NA	NA	NA	.
AL050131	2:H06	-0.872692	0.915207					0.0212573	NA	NA	NA	.
AI344951	1:O07	-0.118166	0.177185					0.0295095	NA	NA	NA	.
CN283506	5:N09	0.094388	-0.0167852					0.0388014	NA	NA	NA	.
BI828209	4:H15	0.0944674	-0.0138978					0.0402848	NA	NA	NA	.
T03735	6:I08	-0.0947527	0.184853					0.0450502	NA	NA	NA	.
AA286944	1:C23	0.630682	-0.507527					0.0615779	NA	NA	NA	.
CR620871	6:A04	0.225424	-0.0869345					0.0692446	NA	NA	NA	.
BP872654	4:J22	-0.0996258	0.320471					0.110423	NA	NA	NA	.
BU182495	5:A15	-0.164529	0.395116					0.115294	NA	NA	NA	.
BC058910	3:P18	0.835372	-0.602776					0.116298	NA	NA	NA	.
BC038383	3:J15,3:J17	0.343655	-0.102964	-0.201519	0.0971153			0.120346	NA	NA	NA	.
BM752795	4:D06	-1.07368	1.32461					0.125463	NA	NA	NA	.
AK001491	1:G14	0.32748	-0.0474701					0.140005	NA	NA	NA	.
CR625625	6:E12	-0.102124	0.383307					0.140591	NA	NA	NA	.
BC031638	3:O16	-0.281272	0.564544					0.141636	NA	NA	NA	.
AA331511	1:E01	-0.943001	1.25352					0.155257	NA	NA	NA	.
CR615992	6:I21	0.361335	-0.022629					0.169353	NA	NA	NA	.
AI205792	1:M13	0.172679	NA					0.172679	NA	NA	NA	.
CR621291	6:A06	-0.342871	0.709666					0.183398	NA	NA	NA	.
AX810704	3:A02,3:A04,3:A06	-2.38234	2.6919	1.20489	-1.51469	0.682115	-0.293917	0.194099	NA	NA	NA	.
AA442575	1:E19,1:E21,1:E23	0.537296	-0.147005	-0.206829	0.0704294	0.438331	-0.627611	0.195146	NA	NA	NA	.
CA847782	5:O16	1.2135	-0.81542					0.19904	NA	NA	NA	.
BX353756	5:G23,5:I01,5:I03	1.03426	-1.15763	-0.515859	0.926788	0.151563	-0.246961	0.205465	NA	NA	NA	.
AK096649	2:I13,2:I15,2:I17	1.15085	-1.22903	-0.397079	0.451781	-0.518628	0.996764	0.239068	NA	NA	NA	.
AI962439	1:E18,1:E20,1:E22	0.435966	0.053293	0.316459	-0.705769	-0.191679	0.439303	0.244629	NA	NA	NA	.
AA211156	1:C09	-0.523588	1.04363					0.260024	NA	NA	NA	.
AI802084	1:C04	0.677045	-0.152233					0.262406	NA	NA	NA	.
AK126820	2:J21,2:J23,2:L01	0.243975	0.29719	1.64164	-1.21523	-0.171081	0.455831	0.270582	NA	NA	NA	.
W52420	6:K02	1.51076	-0.957689					0.276536	NA	NA	NA	.
AA187445	1:C03,1:C05,1:C07	-0.0106982	0.571506	0.39803	-0.148744	-0.123376	0.121475	0.280404	NA	NA	NA	.
AI942468	1:E14,1:E16	0.73785	-0.170007	0.00290044	0.228382			0.283921	NA	NA	NA	.
BX648432	5:I02	0.382914	0.199681					0.291298	NA	NA	NA	.
BF306383	4:K13,4:K15,4:K17	-0.104244	-0.0728155	-0.100626	0.688075	-0.707044	0.607127	0.293724	NA	NA	NA	.
BC043645	3:F08,3:F10,3:F12	-0.566134	0.00987995	0.795481	-0.310169	0.929725	-0.3245	0.302612	NA	NA	NA	.
BX510229	5:M19	1.08125	-0.466478					0.307385	NA	NA	NA	.
AK125920	2:H09,2:H11,2:H13	0.462946	-0.323594	-0.169287	0.784061	-0.610392	0.236486	0.307387	NA	NA	NA	.
AL597577	2:P10,2:P12,2:P14	0.0623452	-0.305678	0.753778	-0.128734	-0.204953	-0.0225443	0.312522	NA	NA	NA	.
BC047605	3:J14,3:J16,3:J18	0.946556	-0.303529	-0.101175	0.242175	0.0673985	0.427251	0.321513	NA	NA	NA	.
BI829778	4:J05,4:J07,4:J09	0.279888	0.367571	-0.201165	-0.0219687	0.549739	-0.0584462	0.32373	NA	NA	NA	.
AA393374	1:E03	0.162869	0.489924					0.326397	NA	NA	NA	.
BX097319	5:E23	-0.0938165	0.758067					0.332125	NA	NA	NA	.
AL833636	3:G09,3:G11,3:G13	0.680899	-0.0144517	-0.044073	0.305402	-0.750046	0.439519	0.333224	NA	NA	NA	.
BX090868	5:E15	0.93648	-0.261197					0.337641	NA	NA	NA	.
BI551905	4:D03,4:D05,4:D07	-0.203498	-0.436037	0.319266	0.404942	-0.507161	0.275172	0.362104	NA	NA	NA	.
BI462164	4:B03,4:B05,4:B07	-1.54159	2.27068	0.716812	-1.15175	0.260157	0.0113462	0.364546	NA	NA	NA	.
CB989077	5:D05	0.266573	0.465227					0.3659	NA	NA	NA	.
CA941380	5:O18	-0.328171	1.06674					0.369284	NA	NA	NA	.
BX108565	5:G09	0.431543	0.318792					0.375167	NA	NA	NA	.
BM760073	4:D08	0.695855	0.0702921					0.383073	NA	NA	NA	.
BG401569	4:E16,4:E18	0.0382856	0.731831	-0.569584	0.764309			0.385058	NA	NA	NA	.
BX355581	5:I05,5:I07,5:I09	-0.436233	0.166412	-0.470316	0.0753447	0.0175942	0.759401	0.388497	NA	NA	NA	.
AK124129	2:M20,2:O02,2:O04	0.531236	0.25204	-0.00774238	0.426296	-1.50096	0.726703	0.391638	NA	NA	NA	.
AK123139	2:G24,2:I02,2:I04	0.149831	-0.32099	0.157483	0.647046	-0.390299	0.545024	0.402265	NA	NA	NA	.
BC039240	3:L13,3:L15	0.182229	-0.000103744	1.23509	-0.419591			0.40775	NA	NA	NA	.
AI928047	1:E08	0.940599	-0.119309					0.410645	NA	NA	NA	.
AL049932	2:F22	-0.25404	1.08279					0.414375	NA	NA	NA	.
BC041412	3:P11,3:P13,3:P15	-0.132756	0.440007	-0.371399	0.215798	0.0013868	0.828844	0.415115	NA	NA	NA	.
AK097455	2:M07,2:M09,2:M11	0.656594	0.182848	-0.2001	0.170873	-0.438312	-0.323216	0.419721	NA	NA	NA	.
BC022457	3:G10,3:G12,3:G14	0.303172	0.539074	-0.420567	0.0370822	-0.132918	-0.0131585	0.421123	NA	NA	NA	.
AK129888	2:D12	1.39911	-0.556516					0.421295	NA	NA	NA	.
AK001497	1:G16,1:G18,1:G20	-0.0963585	-0.347918	0.865082	-0.0152865	0.840072	-0.135373	0.424898	NA	NA	NA	.
BE901447	4:K09,4:K11	-0.825401	1.08609	-0.295457	1.16804			0.436293	NA	NA	NA	.
CB121890	5:B03	0.2055	0.702482					0.453991	NA	NA	NA	.
AK127259	2:L09,2:L11,2:L13	1.18136	-0.259425	-0.114547	-0.0774076	0.111609	0.430838	0.46097	NA	NA	NA	.
AK124468	2:B01,2:O18,2:O20	-0.797951	0.561035	0.994191	-0.0588852	0.961737	-0.942641	0.467653	NA	NA	NA	.
AA825341	1:G07,1:G09,1:G11	-0.213799	0.711489	0.0416178	-0.0849356	0.462482	0.480797	0.47164	NA	NA	NA	.
BC043236	3:D20,3:D22,3:D24	0.561126	0.0285726	-0.00771688	0.954196	-0.552206	1.09303	0.473239	NA	NA	NA	.
BQ015193	4:L12,4:L14,4:L16	-0.783177	0.434381	-0.0331781	0.991179	0.340156	-0.522262	0.479001	NA	NA	NA	.
AK123921	2:M14,2:M16	0.693494	0.307341	-0.534015	-0.238443			0.500418	NA	NA	NA	.
CR619011	6:M07,6:M09,6:M11	-0.785324	0.103624	0.112794	-0.87332	0.198477	0.813431	0.505954	NA	NA	NA	.
BM873557	4:F18,4:F20	1.11237	-0.0710856	0.265077	-0.0205576			0.520644	NA	NA	NA	.
AA009975	1:A03,1:A05,1:A07	-0.346543	1.38862	0.571716	0.0988331	-0.486717	0.289105	0.521041	NA	NA	NA	.
CA944404	5:O20	0.590553	0.463195					0.526874	NA	NA	NA	.
AL832745	3:C03,3:C05,3:C07	-0.420481	0.172789	-0.653297	1.71159	0.23391	0.715242	0.529147	NA	NA	NA	.
AK022993	1:I18,1:I20,1:I22	-0.600742	-0.1515	-0.494847	1.5612	-0.164356	0.477496	0.533178	NA	NA	NA	.
AK095876	2:E13,2:E15,2:E17	0.687975	-0.00935544	-0.0653113	1.1451	-0.0476492	-0.639756	0.539895	NA	NA	NA	.
AL833172	3:C21,3:C23,3:E01	0.491246	-0.0692799	1.01355	0.0802862	0.0645671	-0.152777	0.546916	NA	NA	NA	.
CR616613	6:K17,6:K19,6:K21	1.19058	-0.424535	0.190769	0.906095	0.175962	-0.514273	0.548432	NA	NA	NA	.
AL833496	3:G03,3:G05,3:G07	-0.423592	0.0697942	0.25661	0.846005	-0.296901	0.197745	0.551308	NA	NA	NA	.
AK055014	1:D23,1:F01,1:F03	-0.60687	0.225203	-0.414071	NA	0.5667	NA	0.5667	NA	NA	NA	.
AA043058	1:A15,1:A17,1:A19	0.630544	-0.104112	1.43256	-0.299056	-0.0584344	-0.542152	0.566753	NA	NA	NA	.
BI825654	4:H13	0.153058	0.993635					0.573346	NA	NA	NA	.
BM909559	4:F24	0.627068	0.521463					0.574266	NA	NA	NA	.
AK098201	2:C10	1.83723	-0.670355					0.583438	NA	NA	NA	.
BC065221	4:A19	1.268	-0.0865978					0.5907	NA	NA	NA	.
BX648556	5:I10,5:I12,5:I14	-0.302921	1.18524	-0.0562959	0.159984	0.551675	0.648227	0.599951	NA	NA	NA	.
AK122959	2:G22	0.636229	0.571396					0.603812	NA	NA	NA	.
AK091030	1:D10,1:D12,1:D14	0.30913	-0.812416	1.53457	-0.426322	1.81925	-0.5728	0.623225	NA	NA	NA	.
BM909113	4:F22	0.338557	0.946301					0.642429	NA	NA	NA	.
AK092372	1:L06	0.97165	0.319758					0.645704	NA	NA	NA	.
CR616853	6:K23	0.444869	0.85					0.647434	NA	NA	NA	.
H22722	6:G20	0.614037	0.692998					0.653517	NA	NA	NA	.
BE048858	4:E19,4:E21	-1.4629	0.633485	0.727572	0.588372			0.657972	NA	NA	NA	.
BI770775	4:H07,4:H09,4:H11	0.427451	-0.102681	1.49369	-0.173956	-0.759347	0.739537	0.659867	NA	NA	NA	.
AI492449	1:A02,1:O17,1:O19	0.120203	0.769743	-0.799745	0.903736	-0.120763	1.45034	0.664789	NA	NA	NA	.
BE798820	4:K03,4:K05,4:K07	0.370781	0.964332	-1.2766	0.0662279	1.04809	-1.17065	0.667557	NA	NA	NA	.
CR616059	6:K05,6:K07,6:K09	-0.36808	1.70777	-0.254341	0.9852	0.954259	-1.16427	0.669846	NA	NA	NA	.
AK002006	1:I04	-0.108275	1.44982					0.670773	NA	NA	NA	.
BI462408	4:B09,4:B11,4:B13	0.0343439	-0.668916	-0.209126	-0.507362	0.0792724	1.27154	0.675404	NA	NA	NA	.
AK096757	2:K01,2:K03,2:K05	0.529705	0.831855	1.80881	-1.41107	-0.166162	-0.813242	0.68078	NA	NA	NA	.
AA526937	1:G01,1:G03,1:G05	-0.819776	2.18389	0.612458	-0.289992	0.0383698	-0.0670715	0.682056	NA	NA	NA	.
BC041872	3:B10,3:B12,3:B14	-0.509187	-0.293275	0.260732	0.283574	-0.92367	2.28905	0.682692	NA	NA	NA	.
AK057528	1:P11	0.793644	0.573295					0.683469	NA	NA	NA	.
CN369702	5:P11	0.733185	0.647593					0.690389	NA	NA	NA	.
BC034669	3:D11	2.07001	-0.682774					0.693616	NA	NA	NA	.
AL705375	2:P20	0.31495	1.07511					0.695029	NA	NA	NA	.
CR598625	5:L02,5:L04,5:L06	0.527962	0.8657	-0.566022	-0.243099	0.293952	-0.0387082	0.696831	NA	NA	NA	.
CR624969	6:E04	-0.301819	1.70335					0.700763	NA	NA	NA	.
CF147345	5:J21	0.55798	0.84737					0.702675	NA	NA	NA	.
AF070604	1:I09	0.377357	1.03054					0.70395	NA	NA	NA	.
AX748356	3:O17,3:O19	0.740514	0.69268	-0.618949	0.392706			0.716597	NA	NA	NA	.
BX508946	5:M17	1.43144	0.00963894					0.720542	NA	NA	NA	.
AK123570	2:K14,2:K16,2:K18	0.819748	-0.400642	0.436593	-0.178241	0.18575	1.27036	0.728055	NA	NA	NA	.
BC023578	3:G16,3:G18,3:G20	1.61652	-1.51264	0.349103	1.15961	-0.338356	-0.370029	0.754358	NA	NA	NA	.
BC034928	3:D19,3:D21,3:D23	0.0806186	-0.031312	0.462073	-0.301963	0.581586	0.931742	0.756664	NA	NA	NA	.
BC073157	4:E11,4:E13,4:E15	-0.679934	-0.632788	-0.739953	0.229416	0.106055	1.41718	0.761619	NA	NA	NA	.
CA440406	5:O12	1.0301	0.539587					0.784844	NA	NA	NA	.
AL133022	2:L08,2:L10,2:L12	1.88617	-0.288267	0.643476	0.553598	-0.674491	-0.00698748	0.798952	NA	NA	NA	.
BF673043	4:M11,4:M13,4:M15	2.10946	-0.508687	-0.0154544	-0.243342	1.99719	-0.818838	0.800385	NA	NA	NA	.
AK055459	1:H17,1:H19,1:H21	1.11696	-0.0537414	-0.231576	0.589614	1.67332	-0.0725284	0.800395	NA	NA	NA	.
BC025287	3:I04	1.00699	0.599919					0.803452	NA	NA	NA	.
BC002482	3:A08,3:A10,3:A12	-0.481822	1.06496	-0.0465499	-0.854436	1.15034	0.460601	0.80547	NA	NA	NA	.
BQ057854	4:L24	0.574846	1.03641					0.805627	NA	NA	NA	.
W03645	6:I24	0.155313	1.45824					0.806779	NA	NA	NA	.
AL832138	3:A19	0.471629	1.15199					0.811809	NA	NA	NA	.
AA441812	1:E17	0.665736	0.987188					0.826462	NA	NA	NA	.
BG548248	4:G18,4:G20,4:G22	1.25802	-0.616987	2.00992	-0.769415	1.22417	0.429573	0.826871	NA	NA	NA	.
BQ024805	4:L18,4:L20,4:L22	0.647718	-0.638154	-0.689004	0.21801	1.94857	-0.291369	0.8286	NA	NA	NA	.
BC028370	3:K12,3:K14,3:K16	-0.637939	1.15996	0.582535	1.08249	0.318578	-0.768946	0.832512	NA	NA	NA	.
AK055691	1:J01,1:J03,1:J05	-0.531543	-0.390137	0.311634	1.36188	-0.976176	0.164765	0.836758	NA	NA	NA	.
AK123360	2:K08,2:K10,2:K12	-0.0313039	-0.757185	-0.71806	0.0622922	-0.101426	1.77833	0.838451	NA	NA	NA	.
BC002572	3:A14,3:A16,3:A18	-0.118682	-0.256763	0.312063	-1.02405	-1.49215	3.17697	0.842409	NA	NA	NA	.
CR613592	6:I03,6:I05,6:I07	0.72579	0.959055	0.533333	-0.532528	1.65224	-0.228084	0.842422	NA	NA	NA	.
BM999307	4:H22,4:H24	-0.0198408	1.5574	-0.0374667	1.72841			0.84547	NA	NA	NA	.
AK125571	2:F09,2:F11,2:F13	-0.291578	0.423373	-0.280455	-0.49531	0.765505	0.937829	0.851667	NA	NA	NA	.
AK091145	1:D16,1:D18,1:D20	0.663055	-0.684748	0.580531	-0.629945	1.91441	-0.210961	0.851726	NA	NA	NA	.
AL133091	2:L20,2:L22,2:L24	-0.06668	0.146519	1.23778	0.477245	1.83231	-1.80041	0.857513	NA	NA	NA	.
BG107047	4:C06,4:C08,4:C10	-0.440274	-0.134691	1.12131	0.602953	0.0349098	-0.051369	0.862131	NA	NA	NA	.
BC008711	3:C12,3:C14	-0.0900144	-1.1631	0.309299	1.4159			0.862602	NA	NA	NA	.
BF339050	4:K21,4:K23,4:M01	-1.06042	0.489841	0.716925	1.01524	-0.00734605	-0.906482	0.866082	NA	NA	NA	.
AK123292	2:I20,2:I22,2:I24	-0.384425	0.3573	0.512108	1.2201	-0.731594	-0.56903	0.866102	NA	NA	NA	.
CD722170	5:J01,5:J03,5:J05	-1.3917	0.581085	-1.33536	-0.218774	0.776803	0.957386	0.867094	NA	NA	NA	.
AK122947	2:G16,2:G18,2:G20	0.304199	-1.02603	-1.54586	0.00536239	1.15644	0.580918	0.868677	NA	NA	NA	.
AL703906	2:P18	1.52076	0.240876					0.880816	NA	NA	NA	.
AF054996	1:I03,1:I05,1:I07	0.257492	-1.08904	-0.66357	1.44973	-0.0589868	1.82135	0.881181	NA	NA	NA	.
BU587659	5:C09,5:C11,5:C13	-0.0755912	1.67909	0.660204	1.10733	-0.738726	1.51752	0.883765	NA	NA	NA	.
BF979636	4:A02,4:A04,4:O19	-0.314604	-0.734866	1.30832	-1.02919	-0.283727	2.06436	0.890316	NA	NA	NA	.
BU732008	5:C21,5:C23,5:E01	0.466906	-0.0692549	-0.0861882	1.16117	0.205637	1.58656	0.896098	NA	NA	NA	.
AK096066	2:G01,2:G03,2:G05	1.01021	-0.665747	0.506536	1.28804	1.38141	-0.802079	0.897288	NA	NA	NA	.
CR606058	6:A03,6:A05,6:A07	1.1432	0.683494	1.54101	-0.281263	-0.274929	0.676274	0.913349	NA	NA	NA	.
CB995072	5:D09,5:D11,5:D13	-1.77328	0.389421	0.0233969	-0.10971	0.64033	1.1891	0.914713	NA	NA	NA	.
CR599541	5:L08,5:L10,5:L12	0.644518	1.20088	-0.179018	-0.20019	0.0773436	-0.505964	0.9227	NA	NA	NA	.
CR594337	5:D14,5:D16,5:D18	2.34164	-1.53712	-1.41035	0.135461	1.08283	0.763458	0.923141	NA	NA	NA	.
BI909810	4:J23	0.591192	1.25862					0.924905	NA	NA	NA	.
CR600451	5:L22,5:L24,5:N02	0.38826	-0.848464	0.424331	1.42591	-0.157765	-0.33882	0.925122	NA	NA	NA	.
BC004198	3:A20,3:A22	0.991956	0.886006	-0.321301	0.390635			0.938981	NA	NA	NA	.
BX491165	5:M11	2.60282	-0.717531					0.942645	NA	NA	NA	.
AB096251	1:G23	1.48143	0.40574					0.943583	NA	NA	NA	.
BX648738	5:K10,5:K12,5:K14	-0.4114	0.248782	1.6763	0.222025	0.271106	-0.0465434	0.949163	NA	NA	NA	.
AK098638	2:E14,2:E16,2:E18	0.697924	1.20533	-0.207394	0.961068	-0.839042	0.736915	0.951627	NA	NA	NA	.
BC065514	4:A21	0.0671814	1.8378					0.95249	NA	NA	NA	.
BC068567	4:C05,4:C07,4:C09	-0.213576	-0.864907	2.08187	-0.170011	0.664849	0.381022	0.955929	NA	NA	NA	.
AK097691	2:O11,2:O13,2:O15	0.741723	1.17637	0.431832	-1.02276	-0.15457	0.0560334	0.959044	NA	NA	NA	.
BI460399	4:O12,4:O14,4:O16	0.358757	1.56495	0.245612	-0.581938	-0.363483	-0.227006	0.961853	NA	NA	NA	.
AL390148	2:N10,2:N12,2:N14	2.01755	-0.074768	-0.731171	0.626659	-0.751302	-0.754286	0.971391	NA	NA	NA	.
AW005639	3:I13	0.245614	1.70628					0.975946	NA	NA	NA	.
AK002073	1:I06,1:I08,1:I10	-0.657012	0.479423	-0.518161	-0.227809	0.056063	1.90103	0.978545	NA	NA	NA	.
AA405140	1:E07	1.02117	0.938494					0.979834	NA	NA	NA	.
BF980328	4:A06,4:A08,4:A10	2.42511	-0.454944	0.425989	1.41088	-0.407364	0.702341	0.985081	NA	NA	NA	.
BX647788	5:G12,5:G14,5:G16	-0.757612	-0.394362	0.892414	-0.10132	0.964225	1.01111	0.987668	NA	NA	NA	.
BE676309	4:I15,4:I17,4:I19	-0.0487944	0.927123	-0.703953	0.389932	1.37316	0.611834	0.992497	NA	NA	NA	.
CB122240	5:B05,5:B07,5:B09	-0.223398	-1.40097	0.119068	1.8731	-0.229289	0.696314	0.996084	NA	NA	NA	.
CR600415	5:L20	1.09108	0.904395					0.997735	NA	NA	NA	.
BI562237	4:D09,4:D11,4:D13	0.136566	1.86822	1.60628	-0.864225	-0.172049	-0.248195	1.00239	NA	NA	NA	.
BC048978	3:L02,3:L04,3:L06	0.592778	1.42978	-0.707494	-1.28208	0.380754	-0.696365	1.01128	NA	NA	NA	.
BI461584	4:B01,4:O18,4:O20	-1.01467	0.260286	3.02505	-0.97944	1.22774	-0.633387	1.02281	NA	NA	NA	.
BX647242	5:C12,5:C14,5:C16	0.777507	1.28306	-0.00105411	-0.793556	-0.0304686	1.3994	1.03028	NA	NA	NA	.
BP356683	4:J16,4:J18	-0.68569	-0.858469	1.42855	0.648039			1.0383	NA	NA	NA	.
AA889134	1:G15	1.68251	0.405678					1.04409	NA	NA	NA	.
BC034380	3:D09	0.629418	1.47125					1.05033	NA	NA	NA	.
AK125173	2:D15,2:D17,2:D19	0.940962	-1.21541	0.760541	1.39568	-0.683265	-0.284741	1.07811	NA	NA	NA	.
BM797032	4:D10,4:D12,4:D14	0.715597	0.338213	-1.02643	0.0814413	-0.0238401	2.19002	1.08309	NA	NA	NA	.
AK122785	2:G10,2:G12,2:G14	-0.838375	-0.462866	0.519814	-0.426488	0.937393	1.22879	1.08309	NA	NA	NA	.
AK092007	1:H24,1:J02,1:J04	-1.38685	0.877314	1.0414	1.14855	-0.981759	-0.187483	1.09498	NA	NA	NA	.
AU143395	3:I03,3:I05	1.57026	0.638762	-0.537822	0.259473			1.10451	NA	NA	NA	.
AI807828	1:C06,1:C08,1:C10	-0.0706544	0.0380935	0.890145	-0.664548	1.19887	1.02525	1.11206	NA	NA	NA	.
AK122779	2:G04,2:G06,2:G08	-0.241105	0.923877	1.831	-1.26118	1.28531	0.941467	1.11339	NA	NA	NA	.
BP226882	4:J04	1.47199	0.757929					1.11496	NA	NA	NA	.
AA836419	1:G13	2.20354	0.0467513					1.12515	NA	NA	NA	.
BC028334	3:K06,3:K08,3:K10	1.43605	0.814734	-0.575978	0.381333	-0.773318	0.773532	1.12539	NA	NA	NA	.
CR611129	6:E21,6:E23,6:G01	0.962356	-0.553335	-0.773941	-0.380402	0.719969	1.53482	1.12739	NA	NA	NA	.
AL834347	3:G15,3:G17,3:G19	0.324317	-1.24114	-0.137727	0.991657	0.650402	1.61111	1.13075	NA	NA	NA	.
AK094046	2:A01,2:A03,2:A05	-0.588935	-0.185483	1.48989	-1.63495	2.46477	-0.195749	1.13451	NA	NA	NA	.
BG778161	4:K12	0.407199	1.87304					1.14012	NA	NA	NA	.
BM564366	4:P11	1.52475	0.766873					1.14581	NA	NA	NA	.
CA307819	5:M10,5:M12,5:M14	2.40881	-1.33255	1.43796	-1.65123	2.29808	0.00570128	1.15189	NA	NA	NA	.
W85900	6:K04,6:K06,6:K08	-1.299	0.0113972	0.261032	-2.23244	0.443858	1.87715	1.16051	NA	NA	NA	.
BM835539	4:F10,4:F12,4:F14	-0.40824	-0.252539	-0.646751	0.270208	1.07756	1.25421	1.16588	NA	NA	NA	.
AK026594	1:O14,1:O16,1:O18	-0.123407	-0.0725269	-0.331238	1.0031	0.606009	1.72689	1.16645	NA	NA	NA	.
AK097705	2:A02,2:O17,2:O19	-0.638106	-1.17958	1.33386	1.01493	0.868132	-0.207725	1.17439	NA	NA	NA	.
AF131741	1:I19,1:I21,1:I23	-0.254267	0.417057	0.688572	1.68122	-0.540343	0.674071	1.1849	NA	NA	NA	.
CR609778	6:C11,6:C13,6:C15	0.963793	-0.736593	0.045688	-0.732038	0.132675	2.25363	1.19315	NA	NA	NA	.
AK124871	2:B15,2:B17,2:B19	1.6881	0.715751	-1.72285	3.17148	-0.0725696	0.408428	1.20193	NA	NA	NA	.
AK125158	2:D09,2:D11,2:D13	0.381957	-0.741032	0.293543	1.86219	-0.284351	2.70533	1.21049	NA	NA	NA	.
BC071752	4:C23,4:E01,4:E03	0.426583	2.00221	0.240798	-0.0427674	1.02831	-0.391423	1.2144	NA	NA	NA	.
CK141575	5:L17,5:L19,5:L21	0.608297	-0.292754	1.25372	1.18267	-0.405733	0.394854	1.2182	NA	NA	NA	.
BX362821	5:I11	0.228027	2.21353					1.22078	NA	NA	NA	.
AX747751	3:O15	0.973696	1.47482					1.22426	NA	NA	NA	.
CR625148	6:E06,6:E08,6:E10	0.314937	-0.0384758	-0.00648636	-0.522838	0.65943	1.79082	1.22512	NA	NA	NA	.
BC033324	3:B09,3:B11,3:B13	-0.402638	-1.66059	0.889338	1.58967	0.96932	-1.09272	1.23951	NA	NA	NA	.
AI968300	1:E24,1:G02,1:G04	-0.0699124	-0.394661	-0.263029	1.66186	0.323565	2.1581	1.24084	NA	NA	NA	.
AK128435	2:P07,2:P09,2:P11	0.935453	-0.270808	0.314002	-0.120157	1.00542	1.48135	1.24338	NA	NA	NA	.
AK027573	1:B15	1.22861	1.2767					1.25266	NA	NA	NA	.
AA426524	1:E09	0.750716	1.7549					1.25281	NA	NA	NA	.
BC024931	3:G22,3:G24,3:I02	-0.988865	-0.373796	1.36119	1.17219	0.413011	-0.12291	1.26669	NA	NA	NA	.
BC036892	3:H19,3:H21,3:H23	-0.708165	-0.825879	-0.757388	0.0682415	1.81347	0.722041	1.26776	NA	NA	NA	.
BC030136	3:M18,3:M20,3:O02	-0.905667	0.839337	-1.20995	0.114428	1.21766	1.35763	1.28765	NA	NA	NA	.
BI913313	4:L07,4:L09,4:L11	-0.258518	0.714284	-0.29939	0.588433	2.0652	0.51573	1.29047	NA	NA	NA	.
BC009560	3:C16	1.96323	0.620438					1.29183	NA	NA	NA	.
BC063847	4:A05,4:A07,4:A09	-1.3365	0.7672	1.97608	0.656701	0.710261	-0.0706893	1.31639	NA	NA	NA	.
CR616007	6:I23,6:K01,6:K03	0.696118	-1.02033	2.28029	0.352776	-0.0656442	1.18435	1.31653	NA	NA	NA	.
CR616222	6:K11,6:K13,6:K15	-0.22684	0.0205938	2.03592	0.600557	-1.06985	0.169468	1.31824	NA	NA	NA	.
AK098335	2:C20,2:C22,2:C24	1.6337	-0.416151	-0.696815	2.16728	1.31395	1.3447	1.32932	NA	NA	NA	.
BE327994	4:G17,4:G19	0.926979	-0.53629	2.05133	0.618802			1.33507	NA	NA	NA	.
AI457472	1:O11,1:O13,1:O15	-0.756263	0.614715	1.20298	1.46958	-0.187459	0.75594	1.33628	NA	NA	NA	.
BC035693	3:F07,3:F09,3:F11	-0.475939	-0.638576	0.202639	-0.690351	1.73943	0.943974	1.3417	NA	NA	NA	.
BC042096	3:B18,3:B20,3:B22	0.778107	-1.12251	-0.539339	-1.78911	1.26968	1.41632	1.343	NA	NA	NA	.
BC025779	3:I06,3:I08,3:I10	0.364023	-0.668547	-1.24025	-0.640812	0.647291	2.08359	1.36544	NA	NA	NA	.
BM714117	4:B10,4:B12,4:B14	1.23982	1.49476	0.905456	-0.13041	0.110741	-1.66524	1.36729	NA	NA	NA	.
CA454187	5:O14	1.43228	1.30267					1.36748	NA	NA	NA	.
AW104310	3:I15	0.647286	2.11742					1.38235	NA	NA	NA	.
AK126410	2:J09,2:J11,2:J13	-0.544142	-1.04835	0.642651	2.13478	-0.531142	1.25367	1.38872	NA	NA	NA	.
CR609780	6:C17,6:C19,6:C21	-0.955811	2.6709	0.0332794	-0.983169	0.305033	2.48429	1.39466	NA	NA	NA	.
BG109945	4:C12,4:C14,4:C16	0.0570214	-0.140825	-2.1932	0.743407	1.16316	1.62867	1.39591	NA	NA	NA	.
BE392698	4:G23	1.44271	1.35789					1.4003	NA	NA	NA	.
BC047224	3:H20,3:H22,3:H24	1.04074	1.77648	-0.313174	-1.09676	-0.908637	2.74472	1.40861	NA	NA	NA	.
AK095748	2:C13,2:C15,2:C17	1.13286	-0.167762	1.24938	1.59471	-0.511281	1.46621	1.42204	NA	NA	NA	.
CA310671	5:M16	2.19837	0.680057					1.43922	NA	NA	NA	.
BC081539	4:E17	1.55375	1.3546					1.45418	NA	NA	NA	.
AL110193	2:J08,2:J10,2:J12	-0.706098	-0.444927	0.360357	-0.328179	1.39166	1.52405	1.45785	NA	NA	NA	.
AI420884	1:O09	0.522669	2.39457					1.45862	NA	NA	NA	.
AW118194	3:I17,3:I19	-0.785456	1.26052	0.81389	2.15487			1.48438	NA	NA	NA	.
AK129584	2:B18,2:B20,2:B22	0.989742	-0.332916	1.89296	1.09174	-0.310783	1.66128	1.49235	NA	NA	NA	.
AK092603	1:L14,1:L16,1:L18	-0.00230381	-0.650125	1.73068	1.26037	-0.289399	0.948651	1.49552	NA	NA	NA	.
AK095756	2:C19,2:C21,2:C23	0.0280224	-0.616387	0.472869	2.53452	-1.95749	-0.915702	1.50369	NA	NA	NA	.
AK001285	1:G08,1:G10,1:G12	1.27731	1.73254	-0.521829	0.320942	0.809066	-0.101317	1.50492	NA	NA	NA	.
AK098015	2:A22,2:A24,2:C02	-0.913378	1.05034	1.67205	1.36016	-0.132524	-0.286558	1.5161	NA	NA	NA	.
AL832922	3:C09,3:C11,3:C13	1.65181	-0.320412	0.858577	2.19214	-0.726503	0.211792	1.52536	NA	NA	NA	.
CR613691	6:I15,6:I17,6:I19	-0.816092	0.82518	-0.0413325	-0.643094	0.175829	2.9069	1.54137	NA	NA	NA	.
BC026037	3:I12,3:I14,3:I16	-0.126403	0.56582	-0.138888	0.708947	1.57445	1.5189	1.54667	NA	NA	NA	.
BX091541	5:E17,5:E19,5:E21	-0.240333	1.40007	1.09357	2.01588	0.306443	-0.179481	1.55472	NA	NA	NA	.
AK054757	1:D17,1:D19,1:D21	2.5154	0.60593	3.09232	-0.111541	0.90552	-0.38821	1.56067	NA	NA	NA	.
CN290841	5:N11	1.50906	1.6664					1.58773	NA	NA	NA	.
AK124240	2:O06,2:O08,2:O10	-1.2868	1.19943	1.52133	1.65571	-0.0927247	-0.329878	1.58852	NA	NA	NA	.
AL133031	2:L14,2:L16,2:L18	-0.757288	0.486702	1.19289	1.99564	-0.144177	-0.545058	1.59427	NA	NA	NA	.
CR610886	6:E17	2.76285	0.518249					1.64055	NA	NA	NA	.
AK128860	2:B12,2:B14,2:B16	1.87951	-1.38192	2.30559	1.10163	0.48674	-0.200407	1.70361	NA	NA	NA	.
CB134700	5:B11,5:B13,5:B15	-0.308183	2.32046	-0.123902	1.39437	2.76366	0.674041	1.71885	NA	NA	NA	.
CB996838	5:D15,5:D17,5:D19	-0.744322	0.941787	-0.405317	-0.0422249	0.517283	2.92172	1.7195	NA	NA	NA	.
BM715580	4:B16	1.70058	1.7687					1.73464	NA	NA	NA	.
BE349850	4:G21	2.43066	1.08445					1.75755	NA	NA	NA	.
CR622527	6:A10,6:A12,6:A14	-0.481948	1.65136	3.14579	0.394634	-0.877173	1.56005	1.77021	NA	NA	NA	.
AK094229	2:A07,2:A09,2:A11	-0.105792	-0.43683	2.16713	1.39916	-0.126005	3.56649	1.78314	NA	NA	NA	.
CN368109	5:P09	2.63868	0.959124					1.7989	NA	NA	NA	.
AF086182	1:I17	1.62598	1.97262					1.7993	NA	NA	NA	.
BU568414	5:C03,5:C05,5:C07	0.241834	-0.111684	-0.806489	-0.563181	1.27716	2.38117	1.82916	NA	NA	NA	.
BQ943201	4:P06,4:P08,4:P10	-0.375604	0.363922	1.60166	2.10087	0.327301	-0.447614	1.85126	NA	NA	NA	.
AF290475	1:K13	0.917211	2.94081					1.92901	NA	NA	NA	.
AI831895	1:C12	2.1306	1.88527					2.00793	NA	NA	NA	.
BC041597	3:B04,3:B06,3:B08	2.78926	1.31905	0.192095	-0.108931	-0.176855	-0.0860412	2.05415	NA	NA	NA	.
CR607361	6:A09,6:A11,6:A13	0.436996	-0.756614	-0.988231	-0.277654	4.58861	-0.334504	2.12705	NA	NA	NA	.
BX647936	5:G18,5:G20,5:G22	-0.523356	-0.438894	1.17601	-0.206375	2.28087	1.98052	2.1307	NA	NA	NA	.
AK097550	2:M19,2:O01,2:O03	0.459895	-0.38727	-0.661179	0.20597	2.15334	2.14203	2.14769	NA	NA	NA	.
BC042414	3:D12,3:D14,3:D16	0.667272	-0.513352	2.03226	2.26611	-0.438244	-0.598262	2.14919	NA	NA	NA	.
AK057903	1:P19	1.98173	2.3741					2.17792	NA	NA	NA	.
BE503994	4:I13	1.49062	2.89483					2.19272	NA	NA	NA	.
BP299886	4:J06,4:J08,4:J10	0.20269	-0.423801	-0.274939	-0.34726	2.14547	2.28284	2.21415	NA	NA	NA	.
CR591575	5:B14,5:B16,5:B18	2.52848	1.90006	-1.2441	2.03943	-0.27899	-0.682311	2.21427	NA	NA	NA	.
BC065191	4:A17	4.12346	0.510339					2.3169	NA	NA	NA	.
CR594469	5:D20,5:D22,5:D24	0.429202	-2.14324	-1.2759	0.753657	0.365619	4.32739	2.34651	NA	NA	NA	.
AI291485	1:O01,1:O03,1:O05	-0.946008	-1.66074	-0.904486	1.34926	2.35863	2.35183	2.35523	NA	NA	NA	.
AK130624	2:D22	2.20672	2.682					2.44436	NA	NA	NA	.
BU566442	5:C01	1.23634	3.72674					2.48154	NA	NA	NA	.
BX644172	5:A06,5:A08,5:A10	-0.852588	-0.486029	1.67468	3.65676	-0.210725	0.295945	2.66572	NA	NA	NA	.
BX647079	5:A12,5:A14,5:A16	-0.233435	0.643572	2.38557	3.00968	-0.0734134	2.13263	2.69763	NA	NA	NA	.
BC064332	4:A11,4:A13,4:A15	2.62048	-0.183073	2.89535	2.5104	-0.763499	2.95862	2.70288	NA	NA	NA	.
BC029294	3:K18,3:K20	0.902993	-0.866022	3.15795	2.33439			2.74617	NA	NA	NA	.
BC060821	3:P20,4:A01,4:A03	0.668083	-0.457256	5.77083	-0.248408	1.35254	0.935149	2.76121	NA	NA	NA	.
AW134548	3:I21,3:I23,3:K01	2.14468	0.281732	0.553468	-0.173237	5.8288	-0.260795	2.784	NA	NA	NA	.
BC042033	3:B16	2.96345	2.61754					2.7905	NA	NA	NA	.
BU620128	5:C15	1.6107	4.18415					2.89743	NA	NA	NA	.
AK023083	1:I24,1:K02,1:K04	-1.41784	0.754053	1.15027	-0.328023	1.0403	5.07468	3.05749	NA	NA	NA	.
CR624641	6:C16,6:C18,6:C20	-1.63789	1.41467	0.0466736	-1.49209	1.41502	5.33513	3.37508	NA	NA	NA	.
BU621106	5:C17	3.68461	3.51206					3.59834	NA	NA	NA	.

## Sheet: Legend
Description of columns:
target	Accession number of target transcript
position	Position of siRNAs on microtiter plates, e.g. 2:A13 for plate 2, well A13
sXrY	Normalized signals for each siRNA (s1 - s3) and replicate (r1 - r2).
NA	Indicates masked-out poor-quality signals (mostly due to spatial effects on plates).
max	Signal for the siRNA with the largest deviation from 0 (averaged over the 2 replicates)
amX	Where two or more siRNAs showed effects in the same direction, we ranked those siRNAs by their absolute mean signal.
am1-3	Indicated are the absolute mean signals for the highest-ranking siRNA (am1), second highest (am2) and third (am3).
sign	Direction of change (for targets with two or more siRNAs with effects in the same direction).
validated	Successfully validated? (for targets selected for validation)
name	Name of target transcript (for targets selected for validation), see also Table 1
The table is sorted by am2, to highlight targets with strong effects for at least 2 siRNAs.
