# Supplementary material for: RNAi Screen Indicates Widespread Biological Function for Human Natural Antisense Transcripts
Source: PLoS One. 2010 Oct 4;5(10):e13177. doi: 10.1371/journal.pone.0013177 (PMC2949395; doi:10.1371/journal.pone.0013177)
Supplement: Table S4 — Microarray data. The mean fluorescence values for all transcripts altered greater than 20-fold after siRNA treatment against RAPGEF3 on the Affymetrix array is indicated. (0.02 MB XLS) [file pone.0013177.s004.xls]

## Sheet: Microarray data
Genes increased by microarray analysis
Gene Title	Gene Symbol	Chr.#	Fold Change
similar to metallo-beta-lactamase superfamily protein	LOC153364	chr5	20.2092
adenylate kinase 2	AK2	chr1	20.6303
ubiquitin-conjugating enzyme E2L 3	UBE2L3	chr22	20.6655
ubiquinol-cytochrome c reductase complex (7.2 kD)	UCRC	chr22	22.741
solute carrier family 39 (metal ion transporter), member 11	SLC39A11	chr17	23.5318
N-acylsphingosine amidohydrolase (acid ceramidase)-like	ASAHL	chr4	25.7428
RAB28, member RAS oncogene family	RAB28	chr4	30.1603
heparan-alpha-glucosaminide N-acetyltransferase	HGSNAT	chr8	30.8191
transcription elongation factor A (SII), 2	TCEA2	chr20	40.228
Genes decreased by microarray analysis
Gene Title	Gene Symbol	Chr.#	Fold Change
small nucleolar RNA, H/ACA box 68	SNORA68	chr19	44.1203
vesicle-associated membrane protein 1 (synaptobrevin 1)	VAMP1	chr12	44.0783
spindlin family, member 3	SPIN3	chrX	37.451
Similar to ankyrin repeat domain 20 family, member A2	LOC391269	chr21	37.2912
chromosome 21 open reading frame 90	C21orf90	chr21	34.9657
folliculin	FLCN	chr17	27.2864
tenomodulin	TNMD	chrX	26.8566
Single-minded homolog 2 (Drosophila)	SIM2	chr21	25.218
G protein-coupled receptor 107	GPR107	chr9	24.7775
v-maf musculoaponeurotic fibrosarcoma oncogene homolog F (avian)	MAFF	chr22	24.0394
Nuclear factor (erythroid-derived 2)-like 3	NFE2L3	chr7	24.0337
growth differentiation factor 15	GDF15	chr19	22.8217
transcription elongation factor A (SII)-like 7	TCEAL7	chrX	20.4591
